# Supplementary material for: An unnatural base pair for the detection of epigenetic cytosine modifications in DNA
Source: Nat Chem. 2025 Aug 20;17(11):1732–41. doi: 10.1038/s41557-025-01925-6 (PMC12580329; doi:10.1038/s41557-025-01925-6)
Supplement: Supplementary file 3 — Statistical source data. [file 41557_2025_1925_MOESM3_ESM.xlsx]

## Sheet: O1_FinalResults
	pH	C-G			T-G			5fC-G			MfC-G			C-A			T-A			5fC-A			MfC-A			C-D			T-D			5fC-D			MfC-D
	7	62.31	0.18	3	47.52	0.21	3	61.68	0.25	3	57.46	1.02	3	42.65	0.19	3	57.93	0.13	3	42.69	0.27	3	46.33	0.19	3	59.94	0.35	3	45.41	0.65	3	56.54	0.21	3	55.59	0.23	3
	7.5	61.82	0.34	3	47.04	0.28	3	60.79	0.22	3	54.73	0.38	3	43.56	0.21	3	57.35	0.3	3	43.72	0.23	3	47.06	0.24	3	59.71	0.23	3	45.74	0.37	3	55.64	0.24	3	54.89	0.25	3
	8	62.11	0.21	3	47.52	0.2	3	61.04	0.29	3	57.37	1.19	3	42.44	0.27	3	57.34	0.21	3	42.7	0.29	3	46.02	0.25	3	59.59	0.21	3	46.74	0.3	3	55.57	0.27	3	55.73	0.22	3
	8.5	61.5	0.27	3	46.98	0.52	3	61.31	0.27	3	57.14	1.43	3	41.18	0.3	3	57.3	0.27	3	41.55	0.31	3	44.76	0.32	3	58.93	0.25	3	47.71	0.35	3	55.86	0.28	3	56.31	0.3	3
	9	62.01	0.16	3	47.96	0.21	3	61.21	0.21	3	57.13	0.35	3	42.68	0.21	3	57.15	0.18	3	42.5	0.22	3	45.59	0.21	3	59.25	0.16	3	49.61	0.32	3	56.47	0.2	3	56.46	0.2	3
	9.5	61.45	0.21	3	48.24	0.14	3	60.98	0.16	3	57.39	0.23	3	44.3	0.18	3	58.06	0.11	3	44.21	0.17	3	47.09	0.17	3	59.36	0.11	3	51.18	0.43	3	56.6	0.14	3	56.35	0.1	3

## Sheet: 5fC-A_bkgsub
Temperature / ℃	7.0			7.5			8.0			8.5			9.0			9.5
20	0.00186654	0.00210074	0.00166845	0.0022042	0.00198958	0.00180576	0.00368358	0.00409746	0.0046097	0.00505835	0.00509197	0.00458449	0.00317064	0.00329655	0.00365158	0.000686003	0.00055563	0.000881519
20.2	0.00200098	0.00236162	0.001739	0.00247727	0.00216984	0.00194146	0.00495216	0.0055846	0.00644732	0.00665673	0.0066965	0.00597732	0.00465059	0.00484616	0.00550107	0.000785809	0.000590324	0.00103107
20.4	0.00249105	0.00288283	0.0021924	0.00245505	0.00214973	0.001915	0.00548639	0.00617475	0.00711354	0.00709726	0.00711399	0.0063379	0.00504364	0.00525061	0.00598506	0.000787936	0.000586377	0.00099336
20.6	0.00251962	0.00289837	0.00217481	0.00232835	0.00204256	0.00180692	0.00588811	0.00658594	0.00753059	0.00750247	0.00747427	0.00668698	0.00523017	0.00544409	0.00620753	0.000704014	0.000530763	0.000871284
20.8	0.0025489	0.00289784	0.0021678	0.00216921	0.00191046	0.00168367	0.00611464	0.00678232	0.00770276	0.00764422	0.00762393	0.00687077	0.00524976	0.00549456	0.00625297	0.00062522	0.000505032	0.000735357
21	0.00247719	0.00277307	0.00205053	0.00196069	0.0017461	0.00154409	0.0062353	0.00685319	0.00768719	0.00765158	0.00758563	0.00690831	0.0051934	0.00543907	0.0061935	0.000535481	0.00043949	0.000566054
21.2	0.00238296	0.00257852	0.00192112	0.00171243	0.00157576	0.00139422	0.00639645	0.00692548	0.00768331	0.00757259	0.00748166	0.00691669	0.0051446	0.00538679	0.00602902	0.000440338	0.000440987	0.000382777
21.4	0.00225264	0.0023717	0.00178074	0.0014704	0.0013651	0.0012062	0.00649154	0.00692637	0.00755809	0.00747431	0.00731391	0.00686479	0.00491782	0.00519835	0.00583308	0.000340719	0.000414694	0.000182114
21.6	0.00218028	0.00223216	0.00165036	0.00114861	0.00111269	0.000983419	0.0065378	0.00689756	0.00741668	0.00733796	0.00711355	0.00679122	0.00473827	0.00502036	0.00562562	0.000267331	0.000434937	3.51549e-05
21.8	0.00206737	0.00203924	0.00152699	0.000909674	0.000942438	0.000838758	0.00656594	0.00684166	0.0072202	0.00705146	0.0067526	0.00661886	0.00455245	0.00483646	0.00537087	0.000182639	0.000449543	-0.00013942
22	0.00193276	0.00181552	0.00137761	0.000619181	0.000734238	0.000653561	0.00655184	0.00672163	0.00695059	0.00667186	0.00630799	0.00637566	0.00425427	0.00458938	0.00503318	0.000110899	0.000446154	-0.000339355
22.2	0.0017358	0.00151663	0.00117178	0.000314403	0.00050867	0.000457185	0.00653183	0.00658618	0.00660273	0.00635685	0.00591907	0.00618573	0.00383581	0.00422441	0.00456473	-1.6978e-05	0.000420863	-0.000577677
22.4	0.00151744	0.00120485	0.00100126	3.09121e-05	0.000264251	0.000242196	0.00646682	0.00639946	0.00626549	0.00598091	0.00538074	0.0059606	0.00350037	0.00392156	0.00419817	-0.000102198	0.000382971	-0.000858756
22.6	0.00130026	0.00092185	0.000741218	-0.000315005	-3.97714e-05	-2.45474e-05	0.00639316	0.00621535	0.00578545	0.00561434	0.00492418	0.00583297	0.0029923	0.00346976	0.0036108	-0.000258407	0.000318491	-0.00113046
22.8	0.00101043	0.000533923	0.000468996	-0.000652738	-0.000265067	-0.000232187	0.00634187	0.00601178	0.00526279	0.00514888	0.00431669	0.00564441	0.00245508	0.00301984	0.00306934	-0.000387924	0.00029629	-0.00145303
23	0.000676332	9.23374e-05	0.000218222	-0.00100477	-0.000622257	-0.000562086	0.00627031	0.00580167	0.00468716	0.00453098	0.00351732	0.00534824	0.00188347	0.00252975	0.00252811	-0.000514681	0.000248007	-0.00172439
23.2	0.000415465	-0.000238359	-0.000105231	-0.00147342	-0.00110347	-0.00100666	0.00614331	0.00553101	0.00413038	0.00391787	0.00279577	0.00503764	0.00124517	0.00201048	0.00188542	-0.000648079	0.000245478	-0.0021085
23.4	-5.82894e-06	-0.000738139	-0.000545688	-0.00190381	-0.00147385	-0.00134783	0.00602823	0.00531745	0.00345649	0.00335393	0.00210214	0.00495814	0.000553005	0.00141585	0.00122344	-0.000727254	0.000201523	-0.00244654
23.6	-0.00045734	-0.00127593	-0.00102233	-0.00230428	-0.00189614	-0.00172559	0.00578099	0.00497266	0.00273847	0.00249647	0.00105	0.00457701	-0.000108779	0.000904503	0.000596204	-0.000920151	7.08423e-05	-0.00277928
23.8	-0.000890522	-0.00179137	-0.00145339	-0.00271645	-0.00240752	-0.00216389	0.00563118	0.00475213	0.00196115	0.00174422	0.000155652	0.00431005	-0.000832868	0.000368795	-3.0814e-05	-0.00100397	8.67361e-05	-0.00299502
24	-0.00129089	-0.00224706	-0.00204861	-0.00331455	-0.00305579	-0.00269617	0.00529609	0.00438515	0.000972188	0.000864641	-0.000781797	0.00383788	-0.00175434	-0.000343913	-0.000793414	-0.00106836	3.34017e-06	-0.00323672
24.2	-0.00178958	-0.00279316	-0.00274332	-0.00387951	-0.0036338	-0.00314394	0.00500489	0.00411438	0.000214113	-8.26875e-05	-0.00187508	0.00336336	-0.00248691	-0.000918007	-0.00142134	-0.00118703	-0.000134211	-0.0034259
24.4	-0.00224913	-0.00327727	-0.00333576	-0.0048378	-0.00470642	-0.00396971	0.00450424	0.00373929	-0.000875395	-0.00149633	-0.00342408	0.00239173	-0.00332113	-0.00148484	-0.00200246	-0.00116669	-0.000150344	-0.00342708
24.6	-0.00261467	-0.00363486	-0.00398499	-0.00554872	-0.0055334	-0.00444495	0.0040781	0.0034405	-0.00184909	-0.00270548	-0.00477285	0.00153438	-0.00434665	-0.00227927	-0.00281243	-0.00108508	-0.000196999	-0.00335388
24.8	-0.00320647	-0.00413183	-0.00484759	-0.00663717	-0.00670289	-0.00528829	0.00345517	0.00303076	-0.00293159	-0.00392732	-0.00617915	0.000501331	-0.00513184	-0.00291561	-0.00342782	-0.00089698	-0.000182073	-0.00314163
25	-0.00370748	-0.00449608	-0.00558462	-0.00761308	-0.00784784	-0.00579036	0.00300332	0.00282672	-0.00373669	-0.00529583	-0.0077348	-0.000841296	-0.00586409	-0.00348886	-0.00396212	-0.000577265	-0.000139223	-0.00289614
25.2	-0.00412761	-0.00464784	-0.0060846	-0.00899238	-0.0093107	-0.00682824	0.00250953	0.00258701	-0.00446445	-0.00725956	-0.00988832	-0.00281771	-0.00690028	-0.00436448	-0.00485782	-0.000303251	-0.000103368	-0.00254711
25.4	-0.00473409	-0.00485493	-0.00663831	-0.010239	-0.0107118	-0.00765316	0.00216339	0.00235736	-0.00487684	-0.00886955	-0.0115352	-0.00445329	-0.0075747	-0.00491404	-0.0053368	0.00019709	4.21134e-05	-0.00213329
25.6	-0.00547263	-0.00500177	-0.00713815	-0.011982	-0.0125908	-0.00912719	0.00141171	0.00167653	-0.00561193	-0.0105675	-0.0132963	-0.00629589	-0.00831437	-0.00541281	-0.00595457	0.000740245	0.000202445	-0.00176908
25.8	-0.00633763	-0.00531732	-0.00759966	-0.0138262	-0.0146201	-0.0107164	0.000629423	0.000788938	-0.00625493	-0.0129018	-0.0154714	-0.00870142	-0.00874957	-0.00564706	-0.00624738	0.00141669	0.000503997	-0.00134055
26	-0.00716507	-0.00528425	-0.00781065	-0.0152456	-0.0162151	-0.0120487	-0.000299588	-0.000443553	-0.00694208	-0.0146462	-0.0168054	-0.0104657	-0.0089975	-0.0057083	-0.00650994	0.00208429	0.000910208	-0.00077494
26.2	-0.00821126	-0.00540389	-0.00796661	-0.0169788	-0.018123	-0.0139221	-0.0011719	-0.00180666	-0.00743391	-0.0166198	-0.0181204	-0.0124458	-0.00893923	-0.00542748	-0.00646687	0.00285037	0.00136064	-0.000228347
26.4	-0.00933324	-0.00554607	-0.00797133	-0.0185448	-0.0198736	-0.0158054	-0.00188668	-0.00297787	-0.00775814	-0.0178529	-0.0186084	-0.0135475	-0.00876214	-0.00495506	-0.00631103	0.0033727	0.00162475	0.000191761
26.6	-0.0104919	-0.00572734	-0.00782604	-0.0195378	-0.0209229	-0.0170674	-0.00249151	-0.00417783	-0.00780696	-0.0185288	-0.0184782	-0.0144004	-0.00818163	-0.00413986	-0.00581863	0.00392624	0.00196642	0.000725648
26.8	-0.0113218	-0.00580471	-0.00750051	-0.0207719	-0.022111	-0.0186686	-0.00300233	-0.00520315	-0.00761072	-0.018493	-0.0174764	-0.014486	-0.00734484	-0.00298975	-0.0051866	0.00428134	0.00220481	0.00116947
27	-0.0125804	-0.0060808	-0.00728809	-0.0215206	-0.0226084	-0.0194678	-0.00324115	-0.00581169	-0.00710307	-0.0180957	-0.0162533	-0.0142887	-0.0066428	-0.00208173	-0.00470094	0.0044931	0.00218345	0.00149422
27.2	-0.0135465	-0.00629724	-0.007021	-0.0221776	-0.0235483	-0.0207996	-0.00327617	-0.00593992	-0.00660498	-0.0171304	-0.0147789	-0.0135217	-0.00584612	-0.00109689	-0.0043029	0.00435663	0.00184912	0.00160764
27.4	-0.0154701	-0.00697002	-0.0068095	-0.022911	-0.0239638	-0.021373	-0.00321579	-0.00569385	-0.00567486	-0.0153034	-0.0125349	-0.012004	-0.00467174	0.00022605	-0.00362116	0.00412131	0.00143671	0.00160803
27.6	-0.0161476	-0.00690043	-0.00633114	-0.0235147	-0.0239369	-0.0213438	-0.00288281	-0.00506083	-0.00497465	-0.0136658	-0.0107697	-0.0106954	-0.00346647	0.00141551	-0.00305188	0.00375525	0.00072826	0.00146866
27.8	-0.0168675	-0.00665072	-0.00547344	-0.0230624	-0.0234303	-0.0206869	-0.00204936	-0.00363756	-0.00375179	-0.0111053	-0.00832485	-0.00845206	-0.00254051	0.00223811	-0.00263425	0.00333455	-0.00022182	0.00127049
28	-0.0169999	-0.00581674	-0.00411172	-0.0228549	-0.022918	-0.0199636	-0.000972643	-0.00182123	-0.00238328	-0.00904559	-0.00647705	-0.00657741	-0.00126514	0.0033056	-0.00205416	0.00303212	-0.000842415	0.00109786
28.2	-0.0165485	-0.00470579	-0.00248922	-0.0221605	-0.0220313	-0.018627	-3.6624e-05	-0.000271246	-0.00148518	-0.00613351	-0.00390711	-0.00375704	6.81824e-05	0.00417362	-0.00142817	0.0027465	-0.00165231	0.000868634
28.4	-0.0158774	-0.00308788	-0.000473287	-0.0210219	-0.0208328	-0.0168587	0.001396	0.00204017	-0.00014647	-0.00312028	-0.00128208	-0.000675288	0.00104993	0.00483131	-0.000935064	0.00250984	-0.00223617	0.000717587
28.6	-0.0146145	-0.00134124	0.00157069	-0.0200337	-0.0197621	-0.0151572	0.00304843	0.00451372	0.00128156	-3.31171e-05	0.00148587	0.00250675	0.00247316	0.00576616	-2.88271e-05	0.00261157	-0.00259896	0.000930401
28.8	-0.0134302	0.000299114	0.00355933	-0.0185485	-0.0182061	-0.0129649	0.00437052	0.00659648	0.0023379	0.00233884	0.0036365	0.00516483	0.00366182	0.00639998	0.000757604	0.00282617	-0.002826	0.00113156
29	-0.011741	0.00220311	0.00590026	-0.0172519	-0.0169032	-0.011239	0.00612369	0.00885802	0.00372818	0.00536951	0.00647081	0.00832972	0.00565163	0.00804075	0.00253485	0.00328476	-0.00276013	0.00193616
29.2	-0.00981581	0.00428375	0.00815348	-0.0150781	-0.0146539	-0.00849446	0.00802048	0.0113442	0.00520589	0.00833317	0.00937148	0.0114593	0.00667288	0.00857346	0.00338258	0.00378524	-0.00252402	0.00258487
29.4	-0.00812211	0.00598833	0.00978039	-0.0136501	-0.0130978	-0.00656055	0.00958502	0.0133897	0.00626892	0.0104967	0.0116304	0.0137211	0.00886376	0.0103668	0.00550245	0.00445258	-0.00190646	0.003658
29.6	-0.00605878	0.00793382	0.011578	-0.0116902	-0.0111512	-0.0044072	0.0115414	0.015672	0.00784563	0.013128	0.0144793	0.0164018	0.0107155	0.0117765	0.00745158	0.00496686	-0.00129661	0.00457458
29.8	-0.0041943	0.00963398	0.0129115	-0.00987451	-0.00929816	-0.00238036	0.0135842	0.0180802	0.00937013	0.0151252	0.0166166	0.0183323	0.0121404	0.0127745	0.0089181	0.00559895	-0.000468234	0.00556842
30	-0.00291197	0.0107294	0.0135288	-0.00861262	-0.00788112	-0.000874244	0.0152541	0.0200156	0.0105072	0.0174079	0.0191317	0.0205982	0.0138054	0.0141344	0.0107426	0.00609314	0.000385644	0.00659928
30.2	-0.000786913	0.0125451	0.0148122	-0.00666874	-0.00583322	0.00120232	0.0172371	0.0221086	0.0120915	0.0195618	0.0210626	0.0223935	0.0150649	0.0150025	0.0120744	0.00679298	0.00148136	0.00783848
30.4	0.000730563	0.0136402	0.0153076	-0.00467705	-0.00349964	0.00356348	0.0193496	0.0243162	0.0136442	0.0212844	0.022838	0.0239882	0.0165305	0.0161829	0.0136173	0.00751303	0.00246104	0.00891376
30.6	0.00314746	0.0156668	0.0170534	-0.00204903	-0.0010092	0.00611438	0.0208279	0.0258642	0.0145099	0.0234756	0.0247007	0.0258308	0.0177837	0.0173224	0.0150994	0.00825974	0.00350465	0.0100188
30.8	0.00526778	0.0172577	0.0180266	-0.000775821	0.000298127	0.00750926	0.0224041	0.0275168	0.0154511	0.0247913	0.0257843	0.027079	0.018765	0.0182047	0.0162367	0.00896454	0.00437036	0.0108683
31	0.00654229	0.0179826	0.0183813	0.000782656	0.00184306	0.00925066	0.023844	0.0289572	0.0164674	0.0264325	0.0268925	0.0285169	0.019792	0.0191179	0.0174457	0.00985349	0.00517655	0.0116349
31.2	0.00781759	0.0188172	0.0190333	0.00193222	0.00288759	0.0105621	0.0257294	0.0308216	0.0178193	0.0276309	0.027423	0.0293749	0.0206192	0.0198492	0.0182265	0.0105257	0.00591123	0.0122178
31.4	0.00913328	0.0195658	0.019592	0.00339147	0.00414033	0.01206	0.0271254	0.0321648	0.0187413	0.0284737	0.0277631	0.0302735	0.0215636	0.0206499	0.0191453	0.0114959	0.00679128	0.0128388
31.6	0.0100484	0.0200979	0.0200246	0.00467613	0.00518316	0.0135009	0.0285306	0.0335253	0.0197923	0.0290233	0.0276824	0.030599	0.0221919	0.0211671	0.0198771	0.0124043	0.00748351	0.0132899
31.8	0.0109451	0.0205327	0.0203626	0.00591964	0.00599695	0.014639	0.0294798	0.034435	0.0204856	0.0290273	0.0271569	0.0305841	0.0227105	0.0215481	0.0202605	0.013005	0.00804574	0.0135327
32	0.0116869	0.0209092	0.0205901	0.0067589	0.00650029	0.0155406	0.0303082	0.0351982	0.0211962	0.0287279	0.0265529	0.0304149	0.0229928	0.0217004	0.0205965	0.0136857	0.00855409	0.0137796
32.2	0.0120832	0.0210517	0.0206432	0.00766827	0.00694142	0.016264	0.031041	0.0358084	0.0219325	0.0278937	0.0253924	0.0295815	0.0229012	0.0214973	0.0205897	0.0142014	0.00887162	0.0139235
32.4	0.0124042	0.0212461	0.0206967	0.00819655	0.00705096	0.016542	0.0318382	0.0364274	0.0226769	0.0266096	0.0240644	0.0284572	0.022691	0.0212422	0.0206051	0.0146542	0.00906524	0.0140365
32.6	0.0125271	0.0213161	0.020889	0.00861116	0.00705146	0.0166584	0.0319644	0.0363895	0.0229376	0.0257887	0.0230047	0.0274667	0.0223073	0.0207836	0.0201409	0.0148965	0.00919351	0.0141158
32.8	0.0124743	0.021242	0.0209254	0.00894714	0.00690191	0.0165294	0.0317689	0.0360645	0.0229275	0.0245075	0.0217335	0.0261614	0.021665	0.0200954	0.0196673	0.0152832	0.0092479	0.014164
33	0.0121524	0.0209502	0.0209366	0.00893294	0.00652228	0.0160739	0.0313244	0.0354422	0.0226555	0.023804	0.0210249	0.0253246	0.0211412	0.0195402	0.019081	0.0153933	0.0092587	0.0141976
33.2	0.0121082	0.0210091	0.0210497	0.00855002	0.00592305	0.0153536	0.0307191	0.0346455	0.0221659	0.0227687	0.0202284	0.0242514	0.0209108	0.0192509	0.0189389	0.0155408	0.00906744	0.0140659
33.4	0.0119085	0.0209831	0.0212322	0.00857611	0.00577911	0.0150064	0.0301586	0.033981	0.0219983	0.0223836	0.0197742	0.0235094	0.0205083	0.0188122	0.0186238	0.0155957	0.00888543	0.0140483
33.6	0.011538	0.0208312	0.0210998	0.00784735	0.00503561	0.0140855	0.0293523	0.0330759	0.0215754	0.0220615	0.0196042	0.0228899	0.0201538	0.0184254	0.0184863	0.0156972	0.00877516	0.0140973
33.8	0.0114758	0.0209705	0.0214542	0.00774686	0.00462233	0.0136128	0.0288586	0.0324913	0.0212758	0.021932	0.0198084	0.0226166	0.0201964	0.0184212	0.0184778	0.0155335	0.00861999	0.0140445
34	0.0115256	0.0212637	0.0217992	0.00751557	0.00434515	0.0131713	0.0280231	0.0316306	0.0208571	0.0222148	0.0203694	0.0227029	0.0201969	0.0184501	0.0186015	0.0156112	0.00854289	0.014016
34.2	0.0115523	0.0214303	0.021968	0.00746105	0.00424879	0.0129796	0.0273388	0.030987	0.0203285	0.0226157	0.0209506	0.0229239	0.0202771	0.0186031	0.0189314	0.0155179	0.00849167	0.014085
34.4	0.0118154	0.0217776	0.0222849	0.00747887	0.0042953	0.0128775	0.0268153	0.0305497	0.0201294	0.0233392	0.0218877	0.0234242	0.0203995	0.0188259	0.0191639	0.0154604	0.00863843	0.0143433
34.6	0.0121545	0.0221553	0.0225855	0.00770311	0.00460482	0.013023	0.0266246	0.030457	0.0202323	0.024092	0.0226353	0.0238794	0.0207348	0.0193352	0.0196392	0.0156131	0.00874281	0.0145558
34.8	0.0124775	0.0225071	0.0228286	0.00792491	0.00499022	0.0132607	0.0262078	0.0301143	0.0201976	0.0250326	0.0236874	0.0246458	0.0211707	0.019958	0.0200872	0.015743	0.00909007	0.0149219
35	0.0130209	0.0230206	0.0231802	0.00840079	0.00543925	0.0135688	0.0261055	0.0300856	0.0202795	0.0257256	0.024608	0.0254404	0.02171	0.0206404	0.0207809	0.0161402	0.00945433	0.0152222
35.2	0.013595	0.0234882	0.0234953	0.00887736	0.00597874	0.0138996	0.0260951	0.0301591	0.0205043	0.0265713	0.0254267	0.0262309	0.0222321	0.0212615	0.0215341	0.0165783	0.0100049	0.0156507
35.4	0.0138535	0.0235361	0.0235345	0.00905535	0.00607462	0.0138116	0.0261663	0.0302658	0.0205935	0.0270486	0.0261327	0.0269394	0.0226956	0.0218942	0.0219333	0.0170362	0.0106469	0.0162046
35.6	0.0136682	0.0231467	0.0230335	0.00880496	0.00580517	0.0132432	0.0263558	0.0304131	0.0209008	0.0274305	0.026569	0.0274245	0.0231363	0.022503	0.0225647	0.0177056	0.0112273	0.0167104
35.8	0.013443	0.0227262	0.0226574	0.00869405	0.00592532	0.0131084	0.0256382	0.029629	0.0204443	0.0277012	0.0269854	0.0279531	0.023639	0.0231756	0.022968	0.01816	0.0118989	0.0171992
36	0.01416	0.0231535	0.023027	0.00930332	0.00729314	0.013962	0.0256542	0.0295217	0.0205668	0.0277283	0.0271737	0.0282592	0.0241107	0.0237567	0.0234295	0.0187647	0.0126312	0.01761
36.2	0.0154883	0.0241848	0.0241209	0.0105727	0.00827327	0.0145933	0.0260808	0.0298155	0.0208885	0.0276688	0.0273614	0.0285385	0.024557	0.0242904	0.0238871	0.0193672	0.0130861	0.0178668
36.4	0.016187	0.0246982	0.0249017	0.0115286	0.00905045	0.0150458	0.0264604	0.0300868	0.02147	0.027554	0.0273488	0.0285964	0.0248597	0.0246138	0.0243255	0.0198495	0.0135981	0.0181915
36.6	0.0170733	0.0253238	0.0253896	0.0119723	0.00978212	0.0153856	0.0269705	0.0304409	0.0220258	0.0273181	0.0273649	0.0287034	0.0252	0.0249735	0.0245284	0.0201521	0.0139446	0.0184202
36.8	0.0176884	0.0256778	0.0258698	0.0124446	0.0103337	0.0155925	0.0272914	0.03063	0.0223731	0.0270677	0.0272804	0.028668	0.0254207	0.0253352	0.0248511	0.0204864	0.0143607	0.0186629
37	0.0180892	0.0259305	0.0263277	0.0127342	0.0107291	0.0157149	0.0276493	0.0307854	0.0227219	0.0271038	0.0274564	0.0288912	0.0256362	0.0255988	0.025235	0.0208328	0.0146533	0.0188409
37.2	0.0186456	0.0262924	0.0265827	0.0128053	0.0108845	0.0157281	0.0288216	0.0317676	0.023826	0.0272008	0.0276393	0.0291023	0.0257661	0.0257814	0.0253989	0.0209034	0.0149176	0.0189668
37.4	0.0191022	0.0266146	0.0268766	0.0129748	0.011137	0.015859	0.0295699	0.0322976	0.024361	0.027354	0.0279453	0.0294126	0.0262277	0.0261967	0.0256816	0.0211331	0.0152607	0.019136
37.6	0.019587	0.0269907	0.0270305	0.0130734	0.0113063	0.015974	0.029878	0.0324442	0.0246384	0.0275175	0.0281897	0.0296669	0.026664	0.02659	0.0260409	0.0213743	0.0156047	0.019334
37.8	0.0198624	0.0271654	0.0273031	0.0132552	0.0115384	0.0162031	0.0302935	0.0326925	0.0252044	0.0279335	0.0286592	0.0302288	0.0269276	0.0268711	0.0262942	0.0216346	0.0158769	0.019555
38	0.0203438	0.0274115	0.0275745	0.0135393	0.0118857	0.0165895	0.0308184	0.0330709	0.0256626	0.0284445	0.0290372	0.0307144	0.0271711	0.0271795	0.0266167	0.0219493	0.0163376	0.0200046
38.2	0.020729	0.0276338	0.0279713	0.0138422	0.0120889	0.0168358	0.0314077	0.0335377	0.0261969	0.0290343	0.0296343	0.0313735	0.0276683	0.0276824	0.0271143	0.0225262	0.0167634	0.0204216
38.4	0.0210633	0.0277682	0.0279775	0.0140874	0.0125044	0.0173006	0.0320178	0.0341067	0.0266185	0.0294601	0.030276	0.0320772	0.0282962	0.028391	0.0277292	0.0231251	0.0173724	0.0210255
38.6	0.0216283	0.0280928	0.0283664	0.0144722	0.0128336	0.0176271	0.0325601	0.0346783	0.0272914	0.0300853	0.030998	0.0328737	0.028945	0.029069	0.0282918	0.023615	0.0180645	0.021761
38.8	0.0220393	0.0283502	0.0288286	0.0148476	0.0132923	0.0180456	0.0331379	0.0352626	0.0278705	0.0305609	0.0315569	0.0334708	0.0299628	0.0302111	0.0289857	0.0243804	0.0186913	0.0223848
39	0.022595	0.0287638	0.0291495	0.0150702	0.0137952	0.0184557	0.0340669	0.0362684	0.0288395	0.0313053	0.032078	0.0340648	0.0305497	0.0309005	0.0296134	0.025139	0.0194545	0.0231397
39.2	0.0231837	0.029292	0.0296986	0.0155304	0.0142439	0.018811	0.0346899	0.0369587	0.0294895	0.0318726	0.0328669	0.0348092	0.0311168	0.0315285	0.0300419	0.0256542	0.0201188	0.023849
39.4	0.0235716	0.0295951	0.0302316	0.0160437	0.0149222	0.0194036	0.0355687	0.0378559	0.030191	0.032403	0.0336865	0.0356309	0.0319276	0.0323803	0.0308254	0.0265757	0.0208092	0.0246088
39.6	0.0242063	0.0301218	0.0306692	0.0164487	0.0154746	0.01987	0.0365544	0.038771	0.0311651	0.0331323	0.034332	0.0363556	0.03258	0.0332363	0.0312877	0.0270944	0.0212351	0.0250919
39.8	0.0248146	0.0306784	0.0312493	0.0169891	0.0161606	0.0204567	0.0372682	0.039425	0.0320094	0.0339831	0.0351956	0.037336	0.0333238	0.0340841	0.0317151	0.0275604	0.0218307	0.0257495
40	0.0252825	0.0311445	0.0317438	0.0174135	0.0169159	0.0211259	0.037864	0.039985	0.0323441	0.0346815	0.03604	0.0383024	0.0339055	0.034725	0.032275	0.0281342	0.0223652	0.026312
40.2	0.0259936	0.0318149	0.0326361	0.0181863	0.0177569	0.021868	0.0379727	0.0401444	0.0325474	0.0356792	0.0368095	0.0390957	0.0347186	0.0355879	0.032925	0.028802	0.0229122	0.0270254
40.4	0.0265804	0.0323827	0.0332468	0.0188922	0.0187729	0.0228534	0.0385212	0.0407799	0.0329957	0.0367241	0.0377803	0.0401114	0.0353628	0.0362563	0.0336442	0.0295214	0.023508	0.0277862
40.6	0.0274132	0.0331596	0.0340556	0.0197151	0.019516	0.023611	0.0398091	0.0420963	0.0339535	0.0376693	0.0388483	0.0411907	0.0362579	0.0372095	0.0342281	0.0301036	0.0240228	0.0284204
40.8	0.0282838	0.0339796	0.0347046	0.0203797	0.0203666	0.0245868	0.0409415	0.0432176	0.0350871	0.0387635	0.0395911	0.0420076	0.0369334	0.0378667	0.0348606	0.0309198	0.0247254	0.0293253
41	0.0292372	0.0348465	0.0356187	0.0213366	0.0213513	0.0256607	0.0421977	0.0444424	0.0361526	0.0398939	0.040534	0.0430592	0.0378864	0.038725	0.0355643	0.0318587	0.0253316	0.0300434
41.2	0.0299654	0.0354797	0.0363364	0.0219791	0.0220215	0.0264707	0.0431346	0.0453486	0.0366862	0.0407374	0.0413828	0.043999	0.0388149	0.0396207	0.0361004	0.0326262	0.0261433	0.0310105
41.4	0.0307453	0.0361768	0.0373175	0.0228942	0.0227121	0.027307	0.0441774	0.046414	0.037725	0.0418355	0.0423716	0.0450521	0.0397454	0.0405789	0.036882	0.0335939	0.0269786	0.0319602
41.6	0.0320398	0.0374236	0.0381847	0.0235617	0.0237346	0.0285019	0.0456484	0.0479862	0.0388702	0.0426888	0.0432074	0.0459007	0.0404379	0.0412759	0.03768	0.0346736	0.0278992	0.0330533
41.8	0.0329765	0.0383995	0.0393396	0.0245869	0.0243484	0.0291497	0.047072	0.0495078	0.0402062	0.0437659	0.0442509	0.046934	0.0413877	0.0421901	0.0382837	0.0353991	0.0285704	0.0338131
42	0.0340767	0.0394694	0.0404672	0.0257332	0.0256764	0.0305483	0.0478333	0.0503333	0.0410874	0.0448843	0.0450628	0.0477018	0.0421555	0.0429417	0.0391439	0.0363553	0.0294211	0.0346992
42.2	0.0349168	0.0402081	0.0413264	0.0265893	0.0264404	0.031381	0.0488304	0.0513956	0.0417884	0.0457434	0.0461191	0.0486989	0.0431304	0.043921	0.0397603	0.0371901	0.0303064	0.03559
42.4	0.036033	0.0411751	0.0424619	0.0277614	0.0275892	0.0325989	0.049839	0.0524126	0.0427668	0.0468445	0.0469148	0.0494721	0.0441367	0.0449523	0.0406087	0.0383323	0.0310932	0.0364184
42.6	0.0371765	0.0421772	0.0436042	0.0288838	0.028443	0.0334848	0.0506148	0.0531904	0.0437636	0.0479474	0.0479844	0.0505334	0.0448236	0.0456444	0.0414804	0.0393384	0.0320331	0.0374459
42.8	0.0373988	0.0422953	0.0439327	0.0292243	0.0285885	0.0336752	0.0516366	0.0542228	0.0445307	0.0487727	0.0490715	0.0516447	0.0457761	0.0465873	0.0421871	0.0401272	0.0329722	0.0383928
43	0.0379729	0.0427834	0.0443646	0.0296668	0.0294031	0.0345118	0.052415	0.054989	0.0455238	0.0498208	0.0498736	0.0524843	0.0468964	0.0477136	0.0431896	0.0411504	0.0338172	0.0392444
43.2	0.0397677	0.0443908	0.0455763	0.0308085	0.0311538	0.0362658	0.0535204	0.0560429	0.0465594	0.0509111	0.0509577	0.0535982	0.0477605	0.0485649	0.0439072	0.0418855	0.0349059	0.040303
43.4	0.0412548	0.045717	0.0478083	0.0331059	0.0324343	0.0375156	0.054561	0.0570369	0.0474905	0.0519502	0.0521299	0.0547242	0.0488537	0.0496592	0.0448662	0.0430427	0.0357703	0.0411898
43.6	0.0426138	0.0469314	0.0488084	0.0341871	0.0337548	0.038784	0.0552794	0.0577633	0.0484002	0.0528438	0.0528525	0.0554191	0.0499521	0.050752	0.0459356	0.0440992	0.036819	0.0422612
43.8	0.0436944	0.0479028	0.0499056	0.0354418	0.0346945	0.0397129	0.0563864	0.0588673	0.0491885	0.0535898	0.0538736	0.0564812	0.0508023	0.0515799	0.0470402	0.045208	0.037669	0.0430878
44	0.0445588	0.0486762	0.0510125	0.0367604	0.0359937	0.0409966	0.0574475	0.0599667	0.050269	0.0545647	0.0546494	0.0573163	0.0518997	0.0526845	0.047858	0.0460984	0.0387768	0.0442018
44.2	0.0454263	0.0494787	0.0518864	0.0376963	0.0372096	0.0422099	0.0584536	0.0609743	0.051018	0.055311	0.0559843	0.058656	0.0526949	0.0534869	0.0488551	0.0472323	0.0398051	0.0452657
44.4	0.0465847	0.0506363	0.0530205	0.0387778	0.0380249	0.0430816	0.0584232	0.060926	0.0512281	0.0562761	0.0564976	0.0591596	0.054075	0.0547462	0.0497701	0.0483434	0.0408081	0.0462685
44.6	0.0478297	0.0518257	0.0541736	0.0397918	0.0390095	0.0441272	0.0590483	0.0615215	0.0517784	0.0571702	0.0577183	0.0604915	0.0549062	0.0555097	0.0504695	0.0491703	0.0416252	0.0470614
44.8	0.0490103	0.0528594	0.0547654	0.0403781	0.0398425	0.044938	0.0602623	0.062701	0.052929	0.0578245	0.0584516	0.0612866	0.0560926	0.0566347	0.0515141	0.0502919	0.0424769	0.0478515
45	0.0501781	0.0538539	0.0561916	0.0418317	0.0410525	0.0461138	0.0623406	0.0647374	0.054604	0.0588102	0.0595159	0.0623177	0.0570263	0.057496	0.0526106	0.0514532	0.0440174	0.0492045
45.2	0.0510879	0.0545625	0.0570708	0.042719	0.0422206	0.0472676	0.0635425	0.0658805	0.0559661	0.0597698	0.06055	0.0633365	0.0582442	0.0584883	0.0534151	0.0523498	0.0448697	0.0500088
45.4	0.0522752	0.0555737	0.058204	0.0438577	0.0434259	0.0484651	0.0644454	0.0667858	0.0568252	0.0604927	0.0612936	0.0640785	0.059401	0.0595107	0.0544893	0.0535392	0.0459628	0.051126
45.6	0.053481	0.0566412	0.059071	0.0447192	0.0443262	0.0493571	0.0653266	0.0677368	0.0577262	0.0616033	0.062374	0.0651697	0.0605711	0.0606151	0.0555945	0.0546474	0.047104	0.0522218
45.8	0.0543494	0.0574053	0.0604776	0.0460705	0.0454606	0.0504899	0.0660188	0.0684032	0.0581354	0.0623191	0.0634226	0.0662453	0.0614121	0.0614614	0.0564057	0.0554558	0.0479541	0.0530016
46	0.0555497	0.0584469	0.0613437	0.0468657	0.046293	0.0513284	0.0670946	0.0694448	0.0595024	0.06326	0.0641649	0.0669962	0.0625298	0.0625336	0.0573819	0.056591	0.049056	0.0540336
46.2	0.0567491	0.0594962	0.0624908	0.0479558	0.0474684	0.0524797	0.068809	0.0712263	0.0609932	0.0639391	0.0650727	0.0680295	0.0636473	0.0635825	0.0583693	0.0577557	0.0498623	0.054788
46.4	0.057659	0.060227	0.0633308	0.0488063	0.0486725	0.05368	0.0700826	0.072531	0.0625771	0.0652474	0.0660059	0.069022	0.0645343	0.064404	0.0592369	0.0586515	0.0510371	0.0559131
46.6	0.0588314	0.0612783	0.0644242	0.0499079	0.0498904	0.0548889	0.0709361	0.0734055	0.0633926	0.0659222	0.0666692	0.069681	0.0657399	0.0654178	0.0603428	0.0595889	0.0518769	0.0567487
46.8	0.0599678	0.0623196	0.0654716	0.0509646	0.0507522	0.0557438	0.0721073	0.074625	0.0645368	0.0669704	0.0676404	0.070755	0.0666326	0.0661238	0.061356	0.060666	0.0529245	0.057811
47	0.0607791	0.0629462	0.0662162	0.0517432	0.0518937	0.0569241	0.0730871	0.0756242	0.0657565	0.0679699	0.068604	0.0718199	0.0678077	0.0671987	0.0621645	0.0615235	0.0540233	0.0589164
47.2	0.0619994	0.0640672	0.0673289	0.0528246	0.0530192	0.0580914	0.07462	0.0772009	0.0666866	0.0687481	0.0692896	0.0725415	0.0693193	0.0685995	0.0632525	0.0626633	0.0551498	0.059961
47.4	0.0627614	0.0647359	0.0680582	0.053557	0.0538175	0.0588618	0.0756557	0.0783331	0.0677316	0.0697377	0.0702419	0.0735508	0.0698606	0.069047	0.0642849	0.0637279	0.0561368	0.0609526
47.6	0.0638117	0.0655491	0.0694195	0.0548851	0.0549372	0.0599655	0.0764055	0.0790911	0.0687423	0.0707121	0.0708884	0.0742477	0.0710031	0.0699375	0.0652964	0.0648593	0.0568865	0.0617299
47.8	0.0648775	0.0663869	0.0701615	0.0556976	0.0558067	0.0608239	0.077502	0.0802215	0.0695248	0.0714465	0.0717931	0.0752087	0.0718743	0.0706131	0.0660038	0.0656753	0.0579078	0.0627622
48	0.065838	0.0672622	0.0711297	0.0567754	0.0569269	0.0619771	0.0786369	0.0814087	0.0706125	0.072539	0.072798	0.0761842	0.0730413	0.0715203	0.0667134	0.0665325	0.0586362	0.0635053
48.2	0.0665943	0.0678555	0.071896	0.0575527	0.0580262	0.0630869	0.0795168	0.0822728	0.0714766	0.0733255	0.0735919	0.0769538	0.074132	0.0724089	0.0676668	0.0675682	0.0596625	0.0644856
48.4	0.0673059	0.0684823	0.0728641	0.0586059	0.059042	0.0641346	0.0805464	0.0833615	0.0725047	0.0743943	0.0745996	0.0780458	0.0751774	0.0733106	0.0685901	0.0685458	0.0606062	0.0653873
48.6	0.0685034	0.0695376	0.073774	0.0596241	0.0598173	0.0649247	0.0812769	0.0841076	0.0734841	0.0754242	0.0755497	0.0790214	0.0760764	0.0741498	0.0693399	0.0694037	0.0613834	0.0661461
48.8	0.0691348	0.0701372	0.0744267	0.0603967	0.0608757	0.0659793	0.0822817	0.0851134	0.0745211	0.0763263	0.0761906	0.0796732	0.0771219	0.0750663	0.0702175	0.0704567	0.0623307	0.0671051
49	0.0699657	0.0709215	0.0752816	0.0614066	0.0618349	0.0669509	0.0828409	0.0856871	0.0750616	0.0769958	0.0769744	0.080548	0.0781126	0.0758776	0.0711189	0.071687	0.0633347	0.0680849
49.2	0.0706556	0.0716063	0.0762456	0.0625142	0.0626692	0.0677757	0.0831623	0.0859953	0.0751033	0.0779054	0.0777055	0.0813483	0.0787959	0.0764457	0.0720241	0.0726171	0.0639407	0.0686975
49.4	0.071603	0.0724725	0.0769238	0.063306	0.0637513	0.0688189	0.0838618	0.0867452	0.0760075	0.0787695	0.0782353	0.0819269	0.079711	0.0772076	0.0726968	0.0735484	0.0648858	0.0696434
49.6	0.0724502	0.0732721	0.0777801	0.0642892	0.0646676	0.0697343	0.0854097	0.0884089	0.0773348	0.0794266	0.0790304	0.0827421	0.0807006	0.0780299	0.0735611	0.0744812	0.0658073	0.0705149
49.8	0.0733546	0.074178	0.078667	0.065236	0.0653421	0.0704254	0.0863804	0.0894361	0.0785094	0.0803647	0.0798932	0.0835937	0.0816354	0.0787737	0.0743743	0.0752441	0.0666528	0.0713461
50	0.0739104	0.0747056	0.0792675	0.0659596	0.0662769	0.0713824	0.0872036	0.0902991	0.079322	0.0812093	0.0807315	0.0844594	0.0822757	0.0793367	0.0749442	0.0759093	0.0673717	0.0720601
50.2	0.0746407	0.0754115	0.0800723	0.0669933	0.0672279	0.0723706	0.0879359	0.0910688	0.0798837	0.0818274	0.0812591	0.0850744	0.0830972	0.0800162	0.0757261	0.0767363	0.0681855	0.07283
50.4	0.0751593	0.0758917	0.0808321	0.0679461	0.0679445	0.0730862	0.0884752	0.0916352	0.0806251	0.082597	0.0819062	0.0857603	0.0837151	0.0805047	0.0763251	0.0773932	0.0689614	0.073582
50.6	0.0760895	0.0767641	0.0813616	0.0685025	0.0686807	0.0738227	0.089284	0.0924529	0.0814065	0.0833857	0.0824026	0.0863038	0.084522	0.0811482	0.077299	0.0785127	0.069543	0.0741142
50.8	0.0765698	0.0772004	0.0821116	0.0694217	0.0695079	0.0746897	0.089994	0.0931844	0.0821443	0.0841175	0.0830188	0.0869963	0.0852855	0.0817312	0.0777671	0.0790959	0.070278	0.0748325
51	0.0772111	0.0777871	0.0827997	0.0703605	0.0701526	0.0753644	0.0903215	0.0935219	0.0825149	0.0845811	0.0836914	0.0877205	0.0860177	0.0823061	0.0784329	0.0798743	0.0708389	0.0754144
51.2	0.0777074	0.0782828	0.0835343	0.0712523	0.0709309	0.0761776	0.0909803	0.0942087	0.0832397	0.0852184	0.0842346	0.0882857	0.0865793	0.0827667	0.0789608	0.0804116	0.0715564	0.0761398
51.4	0.0782761	0.0788557	0.0839709	0.0718341	0.0716619	0.0769289	0.0914924	0.0947964	0.0838495	0.0859775	0.0849374	0.0889949	0.087217	0.0832662	0.0795902	0.0811686	0.0721585	0.0767917
51.6	0.0787919	0.0793563	0.0843845	0.0724287	0.0722748	0.0775206	0.0919792	0.0953286	0.0840849	0.0860655	0.0852827	0.0892771	0.0877905	0.0837726	0.0802138	0.0819091	0.0726651	0.0772704
51.8	0.0791546	0.0797188	0.0851864	0.0733648	0.072903	0.078146	0.0923493	0.0957675	0.0848196	0.0867569	0.085695	0.0897285	0.0882387	0.0841652	0.0806704	0.0823942	0.0733849	0.0779252
52	0.0796325	0.0802099	0.0855566	0.0739381	0.0735204	0.078794	0.0928863	0.0963927	0.0852738	0.0871491	0.086005	0.0900884	0.0887867	0.0846449	0.0812248	0.0830351	0.0740014	0.0785489
52.2	0.0801114	0.0807431	0.0860803	0.0746014	0.0739183	0.07922	0.093254	0.0967681	0.0858554	0.0876531	0.0864857	0.0905455	0.0894083	0.0852123	0.0818111	0.0836715	0.0744811	0.0790308
52.4	0.0805327	0.0812406	0.0866228	0.0752055	0.0744399	0.0797717	0.0937033	0.0972018	0.0863982	0.0882269	0.0869266	0.0909428	0.0897728	0.0855031	0.0821519	0.0840818	0.0750781	0.0796185
52.6	0.0807249	0.0815163	0.086962	0.0756689	0.075004	0.0803448	0.0941759	0.0977236	0.0868004	0.0884063	0.0872028	0.0912144	0.0902471	0.0858377	0.0826874	0.0846244	0.0755959	0.0801234
52.8	0.0810278	0.081925	0.0874409	0.0763346	0.0754359	0.0807795	0.0944624	0.0980521	0.087269	0.0889153	0.0875941	0.0916586	0.0905742	0.0860971	0.083217	0.0851556	0.0760184	0.0805183
53	0.0813747	0.0823795	0.0877564	0.0766921	0.0758638	0.0812163	0.0949021	0.0984878	0.0877558	0.0893468	0.0879105	0.0920534	0.0910385	0.0865547	0.0837316	0.0856451	0.0765685	0.081066
53.2	0.0815326	0.0826245	0.0881583	0.0772232	0.076312	0.0816514	0.0953285	0.0988993	0.0880631	0.0895908	0.0881451	0.0922406	0.0914394	0.0869383	0.084005	0.0860036	0.0770135	0.0815642
53.4	0.0816579	0.0827868	0.0885492	0.0777831	0.0768103	0.0821269	0.0955845	0.0991579	0.0885247	0.0899593	0.0885857	0.0925588	0.091754	0.087225	0.0843886	0.0864827	0.0774526	0.0819759
53.6	0.0820384	0.0831948	0.0888413	0.0781846	0.0771457	0.082458	0.0958133	0.0994541	0.088757	0.0902271	0.0888502	0.0928148	0.091979	0.0873823	0.0846754	0.0868143	0.0777714	0.0822922
53.8	0.0822021	0.0834068	0.0892405	0.0786128	0.0774789	0.0827787	0.0960471	0.0997363	0.0891635	0.0906085	0.0891005	0.0931054	0.0923537	0.0876803	0.0850723	0.0872439	0.0782278	0.082736
54	0.0823238	0.0835145	0.0895879	0.0790416	0.077713	0.082997	0.096465	0.100157	0.0894856	0.0908565	0.0893832	0.0933996	0.0926658	0.0879442	0.0854314	0.0876087	0.0785844	0.0831586
54.2	0.0826384	0.0838788	0.0899208	0.0794607	0.0780644	0.0833375	0.0967255	0.100388	0.0897285	0.0911505	0.0895739	0.0935852	0.0929797	0.0882929	0.085821	0.0880917	0.0788372	0.0834562
54.4	0.0827306	0.0840797	0.0901224	0.0797571	0.0784001	0.0836584	0.0970142	0.100675	0.0900832	0.0914511	0.0898132	0.0937343	0.0931357	0.088535	0.0861163	0.0884398	0.0791639	0.0838267
54.6	0.0828746	0.0844357	0.0904201	0.0801215	0.0785815	0.0838173	0.0972337	0.10096	0.0903934	0.0916845	0.0901242	0.0939238	0.0932579	0.0885974	0.0861942	0.0885594	0.0795204	0.0841895
54.8	0.0830538	0.0846768	0.0906368	0.0803322	0.0788334	0.0840407	0.0965761	0.100402	0.0899393	0.0920243	0.0904632	0.0942343	0.0935581	0.0888151	0.0864467	0.0888294	0.0797902	0.0844509
55	0.0831384	0.0849124	0.0908995	0.0807249	0.079134	0.0843293	0.0964344	0.100289	0.0897789	0.092203	0.0906128	0.0943486	0.0936898	0.088932	0.0866162	0.0890382	0.0800776	0.0847628
55.2	0.0831315	0.0850487	0.0911995	0.0810837	0.0794335	0.0846039	0.0968588	0.100728	0.0902279	0.0924743	0.0908578	0.0945233	0.0939049	0.0891152	0.0869504	0.0892706	0.0802867	0.0849949
55.4	0.0831947	0.0852583	0.0913965	0.0813329	0.0795461	0.0846931	0.0977957	0.101625	0.0911326	0.0927847	0.0911647	0.0947321	0.0940058	0.0892507	0.0870794	0.0894418	0.080625	0.0853297
55.6	0.0830545	0.0851634	0.0914369	0.0812911	0.0794233	0.0845714	0.0977803	0.101612	0.0911086	0.0929691	0.0914259	0.0948931	0.0940937	0.0893522	0.0872364	0.0896653	0.0809196	0.0856147
55.8	0.0828525	0.0850725	0.0913887	0.081289	0.0793765	0.0845042	0.0978741	0.101724	0.091255	0.0931075	0.0915856	0.0950045	0.0943049	0.0895233	0.0875066	0.0898844	0.0811738	0.0859018
56	0.0830702	0.0853996	0.0917658	0.0817754	0.0797989	0.0848619	0.0981018	0.101973	0.0915013	0.0933258	0.0918325	0.0951559	0.094367	0.0896815	0.0877046	0.0900878	0.081401	0.0862125
56.2	0.0833708	0.0857828	0.0921916	0.0822305	0.0802202	0.0852482	0.0983608	0.102255	0.0918588	0.0935826	0.0920867	0.0952804	0.094421	0.0897958	0.0879129	0.0902821	0.0815266	0.0863834
56.4	0.0834726	0.0859412	0.0924646	0.082378	0.0803983	0.0854142	0.0984973	0.102478	0.0919903	0.0936748	0.0922234	0.0953277	0.0945603	0.0899261	0.0879888	0.0903933	0.0817526	0.0866278
56.6	0.0836241	0.0861914	0.0927043	0.0825035	0.0804354	0.0854175	0.0985944	0.102581	0.0921977	0.0938873	0.0924896	0.095512	0.0945564	0.0900302	0.0879716	0.0906324	0.0819647	0.086855
56.8	0.083687	0.0864868	0.0929499	0.0827493	0.0806338	0.0855795	0.0987047	0.102682	0.092293	0.094034	0.092601	0.0955709	0.09465	0.0901085	0.0882635	0.0908416	0.0822054	0.0871328
57	0.0836271	0.0865886	0.0930196	0.0829043	0.0808475	0.0857455	0.0987692	0.102739	0.0923276	0.0940815	0.0927768	0.0956383	0.0947908	0.0901749	0.0884038	0.0909585	0.0824443	0.0874116
57.2	0.0836323	0.0867109	0.0932235	0.0830528	0.0809655	0.0858307	0.0988582	0.102875	0.0924283	0.0942458	0.0930272	0.0956704	0.0948631	0.0903339	0.0885066	0.0911748	0.0826288	0.0876273
57.4	0.0836612	0.0869771	0.0934	0.0831909	0.0810466	0.0858922	0.0988478	0.102904	0.0925001	0.094446	0.0931533	0.0957219	0.0948283	0.0903312	0.0885201	0.0912617	0.0827392	0.0877737
57.6	0.0835655	0.086902	0.0934107	0.0832338	0.0809203	0.0857272	0.0989019	0.102969	0.0925233	0.0944873	0.0933161	0.0957679	0.0948825	0.0903711	0.0886528	0.0913817	0.0829881	0.0880337
57.8	0.0828767	0.0861616	0.0928655	0.0825908	0.0804154	0.0852059	0.0988372	0.102862	0.0924002	0.0946241	0.0935482	0.0958709	0.0949402	0.0904953	0.0887688	0.0915582	0.0831351	0.0881828
58	0.0832991	0.0867149	0.0934296	0.0830944	0.0809049	0.0856628	0.0988768	0.102796	0.0924111	0.0947502	0.093657	0.0958761	0.0950261	0.0905483	0.0889614	0.0916974	0.0833008	0.0883931
58.2	0.0836267	0.0870653	0.0938806	0.0834004	0.0813271	0.0860314	0.0991307	0.102941	0.0925785	0.0948331	0.09372	0.0958299	0.0951025	0.09071	0.0890326	0.091763	0.0833868	0.0885768
58.4	0.0836747	0.0872627	0.0940698	0.0834691	0.0814101	0.0860747	0.0992261	0.103143	0.0927732	0.0950101	0.0939812	0.0959524	0.0950812	0.0907025	0.0891414	0.091886	0.0834958	0.0887566
58.6	0.0837904	0.0874814	0.0943094	0.0836409	0.0815105	0.0861634	0.0993387	0.103333	0.0929392	0.0950907	0.0941637	0.0959311	0.0950883	0.0908003	0.0891859	0.0919814	0.0837091	0.0889838
58.8	0.0838881	0.0875264	0.09446	0.0837074	0.0816007	0.0862518	0.0996001	0.103582	0.0931905	0.0951373	0.094318	0.0959645	0.0950884	0.0909018	0.0892448	0.09209	0.0838295	0.0891317
59	0.083961	0.0876096	0.0946094	0.0836527	0.0814948	0.0861673	0.0996523	0.103618	0.0932262	0.0951496	0.0944056	0.0959566	0.095148	0.0909567	0.0892893	0.0921922	0.0839928	0.0893102
59.2	0.0839474	0.0877409	0.0947788	0.0837134	0.0816064	0.0862196	0.0996686	0.103682	0.0933278	0.095191	0.0945492	0.0959581	0.0951704	0.0909077	0.0892848	0.092295	0.0841576	0.0894208
59.4	0.0839268	0.0879065	0.0948609	0.0836711	0.0816337	0.0862095	0.0998365	0.103854	0.0934708	0.0952924	0.0946478	0.0959415	0.0951158	0.0909902	0.0893258	0.0924427	0.0843347	0.0895633
59.6	0.0839849	0.0880294	0.0950258	0.0837071	0.0816709	0.0861589	0.0999749	0.104007	0.0934879	0.0953509	0.0947031	0.0959089	0.0951533	0.091152	0.0894337	0.0925224	0.0843809	0.0896862
59.8	0.0840333	0.0881111	0.0951732	0.0837319	0.0816877	0.086153	0.100013	0.103939	0.0935318	0.0953922	0.0948597	0.0958861	0.0951713	0.091185	0.0894596	0.0927821	0.0844573	0.0897943
60	0.0841324	0.0882691	0.0953808	0.0836976	0.0817088	0.0861493	0.100145	0.104011	0.0935872	0.0954278	0.0949659	0.0958816	0.0951949	0.0912349	0.0894925	0.0928601	0.0845176	0.0899042
60.2	0.0841054	0.0882595	0.0953952	0.0836551	0.081715	0.0861382	0.100114	0.104008	0.0935354	0.0955192	0.0951367	0.0959392	0.0952428	0.091316	0.0895574	0.0928846	0.0845894	0.0900497
60.4	0.0839856	0.0882508	0.0953803	0.0835651	0.0816605	0.0860647	0.0994101	0.103347	0.0929012	0.0955902	0.0951	0.0958734	0.0953005	0.0913954	0.0896458	0.0927578	0.0846831	0.0901986
60.6	0.0834858	0.0878167	0.0949839	0.0829736	0.0810662	0.0854517	0.0996707	0.103647	0.0931043	0.0956424	0.0951461	0.0958556	0.0951989	0.0914294	0.0897292	0.0927533	0.0847365	0.0903062
60.8	0.0840987	0.0884256	0.0956139	0.0834101	0.081719	0.0860722	0.100452	0.104469	0.0939208	0.0956489	0.0953141	0.0958488	0.0951709	0.091425	0.0897366	0.0927966	0.0847733	0.0903441
61	0.0844145	0.0888625	0.0959786	0.0836202	0.0817938	0.0861669	0.10065	0.1046	0.0941354	0.095696	0.0954443	0.095854	0.0951929	0.0914694	0.0897186	0.0928631	0.084858	0.0903852
61.2	0.0843993	0.0889517	0.0960756	0.0836372	0.0818735	0.0861671	0.100771	0.104631	0.0941638	0.0956901	0.095479	0.0958215	0.0951275	0.0914687	0.0896469	0.092892	0.0848823	0.0904674
61.4	0.084423	0.0889738	0.0961293	0.0835692	0.081891	0.0861118	0.100718	0.104605	0.0941662	0.0956948	0.0954696	0.0957304	0.0951775	0.0916082	0.0896937	0.0929336	0.0849149	0.0905792
61.6	0.0844301	0.0889635	0.0962174	0.0835856	0.0819181	0.0861186	0.100737	0.104674	0.0941771	0.0956437	0.0955119	0.0956656	0.0951871	0.0916834	0.0897075	0.0931277	0.0849759	0.0906284
61.8	0.0845181	0.089068	0.0963663	0.0835005	0.0819009	0.0861368	0.100723	0.104675	0.0942236	0.0956609	0.0955709	0.0956471	0.0952862	0.0917249	0.0897618	0.0932989	0.0850515	0.0907557
62	0.0845866	0.089163	0.0964835	0.083422	0.0818912	0.0860813	0.101049	0.104987	0.0944753	0.0956729	0.0956173	0.0956263	0.0952595	0.0916921	0.0897749	0.0932258	0.0850098	0.0907352
62.2	0.0846211	0.0892748	0.0965761	0.0833525	0.0818529	0.0860094	0.101147	0.104986	0.0944424	0.095641	0.0956577	0.0955759	0.0952861	0.0917864	0.089871	0.0933619	0.0851238	0.0908428
62.4	0.0846593	0.0893111	0.0966698	0.0833202	0.0818229	0.0859742	0.101252	0.105123	0.0945364	0.095666	0.095696	0.0955806	0.095234	0.0918066	0.089824	0.0931993	0.0851682	0.090968
62.6	0.0847087	0.0893665	0.0967516	0.0832883	0.0818147	0.0859594	0.101331	0.105166	0.0946025	0.0956316	0.0956859	0.0955471	0.0951656	0.0918288	0.0897681	0.0931509	0.0851657	0.0909841
62.8	0.0848356	0.0894873	0.0968775	0.083184	0.0817857	0.0859076	0.101383	0.105182	0.0945968	0.0955887	0.0956618	0.0954435	0.0951531	0.0918225	0.0897649	0.093243	0.0852341	0.0910105
63	0.0848987	0.0895504	0.0969246	0.0831716	0.081798	0.0858826	0.101449	0.105258	0.0948142	0.0956649	0.0957602	0.0954679	0.0951227	0.0918188	0.0897315	0.0932462	0.0852025	0.0909988
63.2	0.0849273	0.0895821	0.0969996	0.0831199	0.0818024	0.0858489	0.101527	0.105393	0.0949487	0.0955978	0.0957378	0.0954411	0.0952348	0.0919401	0.0897825	0.0932228	0.0852748	0.0911077
63.4	0.0849785	0.0896432	0.0970948	0.0830535	0.0818211	0.085853	0.101598	0.105483	0.0950203	0.0955258	0.0956742	0.0953186	0.0952214	0.0919554	0.0898843	0.0932794	0.0852728	0.0911891
63.6	0.0850939	0.0897586	0.0972314	0.082999	0.081766	0.0857837	0.101683	0.10554	0.09505	0.0955479	0.0956869	0.095274	0.0952084	0.0920285	0.0898567	0.0932864	0.085161	0.0911232
63.8	0.0851369	0.0898237	0.0972877	0.0830156	0.0817956	0.0858227	0.101773	0.105616	0.0950529	0.0955852	0.0957191	0.0952889	0.09518	0.0919966	0.0897618	0.0934499	0.0853806	0.091359
64	0.0850963	0.0898135	0.0972671	0.0829918	0.0818451	0.0859126	0.101793	0.105659	0.0950974	0.0955658	0.095629	0.0952344	0.0951266	0.0919612	0.0897256	0.0937326	0.0856449	0.0916194
64.2	0.084927	0.0896938	0.0971298	0.0827167	0.0814967	0.0855455	0.101917	0.105763	0.0952075	0.0955159	0.0956283	0.0952804	0.0952074	0.0920495	0.0898143	0.0940453	0.0858343	0.0918036
64.4	0.0850246	0.0898294	0.0971382	0.0826177	0.0816038	0.0856306	0.101943	0.105726	0.0952251	0.0954165	0.0956449	0.0951862	0.0952663	0.0921209	0.0898662	0.0941699	0.0859937	0.0919791
64.6	0.0852508	0.0900117	0.0973952	0.0826668	0.0815989	0.0856472	0.101973	0.105723	0.0952344	0.0953491	0.0955757	0.0950693	0.0952612	0.0921117	0.0899013	0.0941482	0.0860274	0.0920768
64.8	0.0852507	0.0899918	0.0974581	0.0826976	0.08161	0.0856682	0.101986	0.105777	0.0952283	0.0952564	0.0955331	0.0950255	0.0952221	0.0920257	0.0897869	0.0941954	0.0860303	0.0920886
65	0.0852459	0.0900092	0.097527	0.0826224	0.0816032	0.0856471	0.102062	0.105875	0.095348	0.0952608	0.0955094	0.0949778	0.0952128	0.0920156	0.0897083	0.0942963	0.0860953	0.0921017
65.2	0.0852495	0.0900681	0.0975099	0.0825303	0.0815076	0.0855445	0.102073	0.105891	0.0954377	0.0952403	0.0954206	0.0948862	0.0952223	0.0920429	0.0897689	0.0942612	0.0860774	0.0920957
65.4	0.0852751	0.0900731	0.0975472	0.0824437	0.0814815	0.0855002	0.102198	0.106002	0.0955167	0.0952185	0.0953215	0.0948118	0.0952108	0.0920225	0.0897616	0.0942034	0.0860684	0.0921312
65.6	0.0853112	0.0900862	0.097586	0.0824095	0.0814379	0.0854539	0.102254	0.106022	0.0955074	0.0951838	0.0953188	0.0948507	0.0952152	0.0920266	0.0897778	0.0942036	0.0859922	0.0921706
65.8	0.0854009	0.0902458	0.0976727	0.0824659	0.0815347	0.0855752	0.102231	0.106018	0.0955097	0.0950701	0.0952465	0.0948106	0.0951499	0.0919855	0.0896949	0.0941626	0.0859356	0.0921014
66	0.0854005	0.0902467	0.0977286	0.0824286	0.0814869	0.0855395	0.102224	0.106018	0.0955216	0.0950282	0.0952086	0.094751	0.0951716	0.0920412	0.0897336	0.0941676	0.0859003	0.0920505
66.2	0.0853678	0.0901822	0.0977163	0.0823307	0.0814038	0.0854452	0.102244	0.106004	0.095533	0.0949888	0.0951698	0.0947339	0.0952593	0.0921349	0.0898314	0.0941544	0.0858906	0.0920693
66.4	0.0853609	0.0901996	0.0976923	0.082214	0.0813395	0.0853644	0.10227	0.106052	0.0955501	0.0948906	0.0950424	0.0946373	0.0952108	0.0920773	0.0897527	0.0941004	0.085783	0.0919949
66.6	0.0853751	0.0902017	0.097702	0.082142	0.0812888	0.0853355	0.10221	0.106	0.0954953	0.0948072	0.0949576	0.0945216	0.0951873	0.0920545	0.0897403	0.0941346	0.0857391	0.0919515
66.8	0.085381	0.0901963	0.0977043	0.0820292	0.0811637	0.0852292	0.102221	0.106055	0.0955304	0.094748	0.0949201	0.0944647	0.0951681	0.0920077	0.0897019	0.0941016	0.0856987	0.091878
67	0.0853455	0.0901096	0.0976239	0.0819753	0.0811527	0.0852171	0.102182	0.106031	0.0955717	0.0947493	0.0948441	0.0944357	0.0951724	0.0919651	0.089622	0.094003	0.0856365	0.091821
67.2	0.0854098	0.090096	0.0977036	0.0820466	0.0812191	0.0852805	0.101997	0.105767	0.0952985	0.0947274	0.0947678	0.0944261	0.0951138	0.0919477	0.0895693	0.0938671	0.0855973	0.091833
67.4	0.0853719	0.0900738	0.0976833	0.0820545	0.0812592	0.0853234	0.101876	0.105615	0.0951987	0.0946246	0.0946469	0.0943728	0.0950749	0.0919509	0.0896266	0.0938094	0.0855561	0.0918118
67.6	0.0853486	0.0901638	0.0976836	0.082012	0.0811923	0.0852738	0.102065	0.105823	0.0953723	0.0945494	0.0946027	0.0943009	0.0950779	0.0919524	0.0896952	0.093806	0.0854956	0.091738
67.8	0.085301	0.0901738	0.0976521	0.0818492	0.0810126	0.0851047	0.102101	0.105859	0.0954188	0.0944211	0.0944839	0.0941953	0.0950657	0.091931	0.0897119	0.0938163	0.0854476	0.0917086
68	0.0853194	0.0901495	0.0976935	0.081841	0.0810824	0.0851709	0.102164	0.105869	0.0954891	0.0943326	0.094333	0.0940769	0.0950581	0.091906	0.089655	0.0937989	0.0854608	0.0917555
68.2	0.0853612	0.0902357	0.0977632	0.0817931	0.0810266	0.0851208	0.102157	0.105816	0.0954064	0.0943082	0.0943576	0.0940869	0.0950899	0.0919609	0.0896483	0.0939799	0.0856133	0.0919517
68.4	0.08532	0.0901837	0.0977199	0.0817684	0.0810012	0.0851108	0.10209	0.105728	0.095269	0.0942371	0.0942956	0.0940289	0.0949421	0.0919189	0.0895461	0.0941056	0.0856469	0.0920068
68.6	0.0852376	0.0900601	0.0976434	0.081673	0.0809531	0.0850415	0.101939	0.105607	0.0952255	0.0941908	0.0941469	0.0939528	0.094854	0.0918611	0.0895079	0.0942837	0.0856059	0.0919409
68.8	0.0850712	0.0898701	0.0974655	0.0814877	0.0807295	0.0848209	0.101037	0.104761	0.0943159	0.0940441	0.0939769	0.0938611	0.0948525	0.0918129	0.0894903	0.0939807	0.085467	0.0918019
69	0.0849211	0.0896912	0.0973223	0.0812836	0.0804908	0.0846205	0.100672	0.104421	0.0939963	0.0940109	0.0939373	0.0938445	0.0949098	0.0917865	0.0894941	0.0937908	0.0853605	0.0917533
69.2	0.0852238	0.0899787	0.0975967	0.0815817	0.0807538	0.0848933	0.101323	0.105079	0.0946483	0.09406	0.0938774	0.0937959	0.0949107	0.0917329	0.0894628	0.0938043	0.0853418	0.0917299
69.4	0.0851701	0.0899287	0.0975445	0.0814003	0.0805919	0.0847358	0.101738	0.105574	0.0951075	0.0938846	0.0937193	0.0936684	0.0948898	0.0917607	0.0894601	0.0938837	0.0853208	0.0916939
69.6	0.0851082	0.0898711	0.0974897	0.0813925	0.0805936	0.0847308	0.10167	0.105479	0.0950529	0.0937828	0.0936298	0.0935885	0.0948396	0.0917841	0.0894697	0.0936463	0.0851974	0.0916135
69.8	0.0850567	0.0898273	0.0974838	0.0813189	0.0804909	0.0846268	0.101616	0.105415	0.0950658	0.0936886	0.0934906	0.0934394	0.0947371	0.0917203	0.0893953	0.0935437	0.0850734	0.0915417
70	0.0849389	0.0897969	0.0974397	0.0811194	0.0803177	0.0844499	0.101594	0.105352	0.0949836	0.0936649	0.0934193	0.0934191	0.0947055	0.0917052	0.0893616	0.0935162	0.0850579	0.0915022
70.2	0.0847434	0.0896569	0.0972554	0.0809647	0.0801321	0.0842583	0.101546	0.105302	0.0949091	0.0936534	0.0933771	0.0934021	0.0946384	0.0916275	0.0893564	0.0934468	0.0849739	0.0914091
70.4	0.0843608	0.0892428	0.0968912	0.0806401	0.0798324	0.0839561	0.100539	0.104284	0.0939034	0.0935721	0.0933176	0.0933404	0.0946093	0.0916643	0.0892927	0.0934652	0.0849759	0.0914514
70.6	0.0845243	0.0894192	0.0970672	0.0808268	0.0799901	0.0840931	0.100239	0.104026	0.0936318	0.0934482	0.0931929	0.093176	0.0945748	0.0916618	0.089228	0.0933817	0.0848767	0.0913654
70.8	0.0848057	0.0897395	0.097367	0.0811166	0.0803031	0.0843892	0.100264	0.104038	0.0936648	0.0933546	0.0931429	0.0931673	0.0945701	0.0915429	0.0891466	0.093288	0.0848368	0.0913139
71	0.0847736	0.0897009	0.09739	0.0811211	0.0803087	0.0843998	0.100705	0.104435	0.0941347	0.0932688	0.0930104	0.0930542	0.0945868	0.0915355	0.089193	0.0931847	0.0847814	0.0912621
71.2	0.0846787	0.0895989	0.0972996	0.0809772	0.0801979	0.0842775	0.101057	0.104825	0.0944824	0.0931385	0.0928508	0.0929251	0.0944757	0.0914729	0.0891156	0.0931269	0.0846853	0.0911763
71.4	0.0847172	0.0894335	0.0971609	0.0809013	0.0801512	0.0842336	0.101063	0.104829	0.0944841	0.0929835	0.0927122	0.0927679	0.0943592	0.0914247	0.0890218	0.0930367	0.0845919	0.0911246
71.6	0.0845483	0.0894572	0.0971903	0.0808718	0.0800831	0.0841673	0.100989	0.104769	0.094355	0.0929534	0.0926281	0.0927657	0.094294	0.0914313	0.0890072	0.093021	0.0845794	0.0911138
71.8	0.0844807	0.0894374	0.0971644	0.0808256	0.0799914	0.0840739	0.100877	0.104671	0.0942621	0.0928574	0.0925479	0.0926732	0.0943073	0.0913665	0.0889711	0.0930347	0.0845705	0.0910895
72	0.084227	0.0892275	0.0969304	0.0804533	0.0796458	0.0836984	0.100799	0.104587	0.094249	0.0928159	0.092552	0.0926733	0.0942726	0.0913332	0.088923	0.0929542	0.084507	0.0910744
72.2	0.083908	0.0888957	0.0966368	0.0800299	0.0794018	0.0834104	0.100713	0.104483	0.0942152	0.0927529	0.0923987	0.092544	0.0942094	0.091304	0.0888252	0.0928221	0.0844004	0.0909874
72.4	0.0843882	0.0893314	0.0971279	0.0805031	0.0796965	0.0836883	0.100628	0.104373	0.0941174	0.0925957	0.0922961	0.0924567	0.0941667	0.0912293	0.0888267	0.0928076	0.0843883	0.0909589
72.6	0.0845068	0.0894357	0.0972569	0.0804537	0.0796569	0.0836376	0.1003	0.104028	0.0937623	0.09248	0.0921733	0.0923338	0.0941057	0.0911364	0.0887858	0.0928001	0.084356	0.090925
72.8	0.0842531	0.0893152	0.0970498	0.0803051	0.0795941	0.0835548	0.100001	0.103778	0.0934968	0.0924041	0.0920705	0.0922514	0.0940227	0.0911177	0.0887078	0.0926532	0.0842571	0.0908274
73	0.0842639	0.0892837	0.0970841	0.0803759	0.0796337	0.0835748	0.100316	0.104158	0.0938698	0.092384	0.0920231	0.0922159	0.0939672	0.0910838	0.0886444	0.0926401	0.0842512	0.0908346
73.2	0.0842234	0.0892654	0.0970545	0.0802829	0.0795082	0.0834625	0.100404	0.104169	0.0939476	0.092271	0.0919356	0.0921199	0.0939118	0.0909951	0.0885201	0.0925445	0.084191	0.0907865
73.4	0.084181	0.0892198	0.0970384	0.0800879	0.0793635	0.0833044	0.100253	0.103945	0.0937105	0.0921373	0.0918584	0.0920267	0.0939218	0.0909275	0.0885258	0.0924538	0.0841345	0.0907531
73.6	0.0840865	0.0891038	0.0970164	0.0800761	0.0793313	0.0832391	0.0997197	0.103317	0.0930107	0.0920369	0.091753	0.0919315	0.0938118	0.0909523	0.0884859	0.092443	0.084145	0.0907789
73.8	0.0841436	0.0891675	0.0970074	0.0800923	0.079368	0.0832398	0.0995924	0.103273	0.0929973	0.091941	0.0916197	0.0918211	0.0937731	0.0909137	0.0884496	0.0924263	0.0840995	0.0907447
74	0.0841388	0.0891985	0.0970092	0.0799552	0.0792528	0.0831289	0.0999625	0.103715	0.0934371	0.0918225	0.0914482	0.0916933	0.0937214	0.0908486	0.088368	0.0923181	0.0840052	0.0906757
74.2	0.0841272	0.08917	0.0970619	0.0798905	0.0791935	0.0830595	0.0998175	0.103566	0.0933051	0.0917521	0.091391	0.0916212	0.093604	0.090752	0.0882046	0.092254	0.083965	0.0906075
74.4	0.0840052	0.089131	0.0969621	0.0798154	0.0790728	0.0829335	0.099746	0.103491	0.0933405	0.091622	0.0912518	0.0914576	0.0935676	0.0907016	0.0882214	0.0922323	0.0839693	0.0905971
74.6	0.0839235	0.08903	0.096904	0.0796585	0.078945	0.0827858	0.0996734	0.103385	0.0932086	0.0914965	0.0911071	0.091325	0.0934673	0.0905871	0.0880634	0.0922012	0.0839018	0.0905421
74.8	0.0838744	0.0889752	0.0969146	0.0795856	0.0788952	0.0827104	0.0996993	0.103302	0.0931283	0.0913576	0.0910345	0.0912384	0.0934737	0.0906324	0.088097	0.0921659	0.083837	0.090525
75	0.0836219	0.0887676	0.0967955	0.0794538	0.0786359	0.0824514	0.0995811	0.103183	0.0929863	0.0912773	0.0909273	0.0911374	0.0933918	0.0905672	0.0879692	0.0920235	0.0837981	0.0904649
75.2	0.0831269	0.0883023	0.0962103	0.0788702	0.0781528	0.0819683	0.0994775	0.103096	0.0928936	0.0912309	0.0909279	0.0911519	0.0932948	0.0904755	0.0879129	0.0919712	0.0837208	0.0903875
75.4	0.0836635	0.0888269	0.0967585	0.0793932	0.0787396	0.0825054	0.0994021	0.103055	0.0927904	0.0910936	0.0907564	0.0910109	0.0931972	0.0903683	0.0878774	0.0919267	0.0836861	0.0903896
75.6	0.0836319	0.0888144	0.0967469	0.0792762	0.078664	0.0824346	0.099443	0.103065	0.0927693	0.0909742	0.0906809	0.0909152	0.0931307	0.0903191	0.0877605	0.0918872	0.0836372	0.0903365
75.8	0.0836389	0.0888557	0.0967687	0.0792882	0.0786347	0.0824168	0.099318	0.103011	0.0927748	0.0909211	0.09058	0.0908208	0.0931126	0.0903018	0.0877104	0.0918246	0.0835462	0.090217
76	0.0835387	0.0886892	0.0966202	0.0791341	0.0785191	0.0822928	0.099307	0.10293	0.0927037	0.0908303	0.0904625	0.0907223	0.093021	0.0901906	0.0876458	0.0920043	0.0835315	0.0902451
76.2	0.0834675	0.0886885	0.0965928	0.0790628	0.0784659	0.0822316	0.0991733	0.102847	0.0925957	0.090721	0.0903788	0.0906278	0.0928589	0.0900027	0.0874339	0.0917971	0.0834294	0.0902101
76.4	0.0833586	0.0885209	0.0965235	0.079064	0.0784536	0.0821983	0.099091	0.10276	0.0925204	0.0906118	0.0902894	0.0905835	0.0928081	0.0899935	0.0874269	0.0917199	0.0833522	0.090088
76.6	0.0833533	0.0885735	0.0965679	0.0789537	0.0783296	0.0820598	0.0989241	0.10254	0.092361	0.0905062	0.0901543	0.0904396	0.0927057	0.0898879	0.0873661	0.0916273	0.0833567	0.0900832
76.8	0.0832605	0.0885601	0.0965065	0.0788508	0.0782043	0.0819366	0.0989443	0.102559	0.0922927	0.0904271	0.0900179	0.090357	0.0927342	0.0898842	0.0873109	0.0914905	0.0832917	0.0900536
77	0.083197	0.0884072	0.0964457	0.0787309	0.0781227	0.0818455	0.09884	0.102453	0.0922203	0.0903821	0.0899612	0.0902711	0.0926208	0.0897825	0.0872252	0.0914427	0.0832716	0.090023
77.2	0.0830615	0.0883063	0.0963736	0.0786912	0.0780627	0.0817836	0.098798	0.102468	0.0921983	0.0902163	0.0898503	0.0901254	0.092565	0.0897241	0.087137	0.0913469	0.0831469	0.089912
77.4	0.0830426	0.0884423	0.0963308	0.0785579	0.0779311	0.0816333	0.0986476	0.102393	0.0921183	0.0900886	0.0897458	0.090018	0.0924373	0.0896102	0.0870145	0.0912464	0.0830268	0.0897909
77.6	0.0830292	0.0883924	0.0963518	0.0784885	0.0778492	0.0815505	0.0985926	0.102262	0.0920119	0.0900457	0.0896929	0.0899949	0.0923329	0.0894861	0.0869169	0.091249	0.0830233	0.0898077
77.8	0.0829984	0.0882639	0.0962966	0.0784556	0.0778197	0.0815347	0.0984976	0.102178	0.0918734	0.08992	0.0895536	0.0898617	0.0922251	0.0894041	0.0868143	0.0912988	0.0829582	0.08979
78	0.0829925	0.0882367	0.0962645	0.078293	0.0776462	0.0813747	0.098427	0.102117	0.091857	0.0898131	0.0894676	0.0897733	0.0921936	0.0893607	0.0867622	0.0911777	0.0828901	0.0897038
78.2	0.0828684	0.0882016	0.0962283	0.07825	0.0776292	0.081308	0.0984301	0.102055	0.0917416	0.0897571	0.089374	0.0897214	0.0921233	0.0892917	0.0867424	0.0911148	0.0828394	0.0896929
78.4	0.0827629	0.0881028	0.0961747	0.0781709	0.0775485	0.0812288	0.0984126	0.102025	0.0917417	0.0897348	0.0892925	0.0896472	0.0920307	0.089162	0.0865926	0.0910103	0.0827314	0.0895768
78.6	0.082506	0.087788	0.095882	0.0779684	0.077345	0.0810236	0.0982148	0.101806	0.0914762	0.08957	0.0891589	0.0895104	0.0920119	0.0891453	0.0865094	0.0909269	0.0826332	0.0895006
78.8	0.0825574	0.0878263	0.095984	0.0779451	0.0772863	0.0809544	0.0973833	0.100964	0.0906829	0.0894263	0.0890241	0.089375	0.091875	0.0889979	0.0863633	0.0908167	0.0825658	0.0894471
79	0.082547	0.0878289	0.0959724	0.0779729	0.0773417	0.0809836	0.097479	0.101093	0.0908354	0.0893613	0.0889962	0.0893364	0.0917614	0.0888984	0.0862232	0.0907703	0.0825073	0.0894145
79.2	0.0824317	0.0878592	0.0958815	0.0778352	0.0772321	0.0808748	0.0979684	0.101664	0.0914423	0.0893118	0.088952	0.0892856	0.0916998	0.0888352	0.0862047	0.0906798	0.0824352	0.0893159
79.4	0.0823287	0.0877468	0.0958061	0.0778033	0.0772324	0.080873	0.0979852	0.10165	0.0914128	0.0892134	0.0888184	0.089172	0.0915989	0.0887381	0.0861056	0.0906013	0.0823155	0.0892198
79.6	0.082222	0.0876298	0.095729	0.077711	0.0771219	0.0807734	0.097844	0.101515	0.0912495	0.0891271	0.0887078	0.0890765	0.0915703	0.0886929	0.0859995	0.0905938	0.0823193	0.0892213
79.8	0.0821631	0.0875741	0.0956999	0.0777146	0.0771086	0.0807531	0.0978345	0.101524	0.0912236	0.0890313	0.0886242	0.0890177	0.0914993	0.0886291	0.0859628	0.0905485	0.0822351	0.0891389

## Sheet: 5fC-D_bkgsub
	Temperature / ℃	7.0			7.5			8.0			8.5			9.0			9.5
20	20	0.00237697	0.00114214	0.0016332	0.00299388	0.00218219	0.00335025	0.00300787	0.00362888	0.00316376	0.00446339	0.00433171	0.00484932	0.00132372	0.00164113	0.000714106	-0.00110178	0.000153202	0.000403804
20.2	20.2	0.00256583	0.000774474	0.00133532	0.00337073	0.00226875	0.00404301	0.00406071	0.00482941	0.00413973	0.0056353	0.00546583	0.00628351	0.00209117	0.00254643	0.0012298	-0.00183591	-0.000171336	0.000108699
20.4	20.4	0.00312574	0.00103857	0.00166261	0.00337708	0.00222374	0.00422269	0.00447434	0.00527269	0.00459045	0.0059476	0.00578038	0.00669347	0.00195953	0.00242037	0.00108129	-0.00224981	-0.0003086	-4.45309e-05
20.6	20.6	0.00321036	0.000966066	0.00159731	0.00327573	0.00211013	0.00419955	0.00479498	0.00557255	0.00493077	0.00627266	0.00611339	0.0070706	0.00195525	0.00242678	0.00100041	-0.00252775	-0.000459988	-0.00019635
20.8	20.8	0.0032952	0.00094685	0.00157277	0.00313971	0.00197939	0.00408791	0.0049781	0.00571432	0.00513979	0.00643376	0.00623993	0.00722414	0.00194122	0.00243209	0.000911518	-0.00266334	-0.000506003	-0.000269776
21	21	0.00331455	0.000910423	0.00153406	0.00298305	0.00186314	0.0039518	0.00502473	0.00569627	0.00526177	0.0064595	0.00627344	0.00727506	0.00191016	0.00241944	0.000886497	-0.00272314	-0.000585051	-0.000367863
21.2	21.2	0.00333768	0.000921461	0.00151811	0.00280479	0.0017004	0.0037185	0.00511883	0.00572016	0.00542372	0.00641805	0.00623707	0.00723614	0.00190953	0.00242725	0.000813702	-0.00270773	-0.000624937	-0.000416145
21.4	21.4	0.0033068	0.000884061	0.00149195	0.00257942	0.00155752	0.00349138	0.00514147	0.00566184	0.00553869	0.00638272	0.00620878	0.00717691	0.00184888	0.00237924	0.000747145	-0.00264796	-0.00068766	-0.000478302
21.6	21.6	0.00333848	0.000931122	0.00151731	0.00231349	0.00136635	0.00316361	0.00516945	0.00557946	0.00568125	0.00633954	0.00618357	0.00710589	0.00180099	0.00234368	0.000701605	-0.00256757	-0.00067597	-0.000511413
21.8	21.8	0.0033507	0.000969282	0.00154544	0.002131	0.00123818	0.00288921	0.00515948	0.00548844	0.00575679	0.00614188	0.00599646	0.006874	0.00178077	0.00234007	0.000673873	-0.00245839	-0.000720406	-0.000578524
22	22	0.00333566	0.000993497	0.00154463	0.00187307	0.00107449	0.00263017	0.00509364	0.00534768	0.00578612	0.00584588	0.0057125	0.00653572	0.00165808	0.00221491	0.000544203	-0.00238483	-0.000765199	-0.000634757
22.2	22.2	0.00328437	0.000982273	0.00152736	0.00163089	0.000892829	0.00225417	0.00503533	0.00521555	0.00579764	0.00562603	0.00552715	0.00628551	0.0014735	0.00203523	0.000423987	-0.00221897	-0.000797788	-0.000689474
22.4	22.4	0.00323576	0.000990679	0.00151421	0.00134526	0.000697504	0.00197669	0.00494953	0.00503356	0.00581439	0.00533858	0.0052591	0.00594919	0.00137926	0.00196756	0.000294768	-0.00211007	-0.000841477	-0.000754332
22.6	22.6	0.00315975	0.000962505	0.00146977	0.0010718	0.000493575	0.00158185	0.00486004	0.00483397	0.00582513	0.00512519	0.00506833	0.00564852	0.00115898	0.00177221	0.00011634	-0.0019521	-0.00090144	-0.000822688
22.8	22.8	0.00307227	0.000944516	0.00144259	0.000750959	0.000301602	0.00117742	0.00478415	0.00462968	0.00584363	0.00478457	0.00477871	0.00522901	0.00105178	0.00168285	-7.93296e-05	-0.00183033	-0.000986538	-0.000925748
23	23	0.00292925	0.000882031	0.00135089	0.000369821	-1.69976e-05	0.00064112	0.00470891	0.0044362	0.00583977	0.00431397	0.00437495	0.0047117	0.00080899	0.00145273	-0.000263462	-0.00166049	-0.0010511	-0.0010309
23.2	23.2	0.00282748	0.000840279	0.00128904	-0.000131277	-0.000345663	0.000139241	0.00461144	0.00418674	0.00578204	0.0038493	0.00404694	0.00419494	0.000587538	0.00126569	-0.000520811	-0.00152691	-0.00112316	-0.00114722
23.4	23.4	0.00265013	0.000747292	0.00117116	-0.000636737	-0.000670682	-0.000438869	0.00452819	0.00397468	0.00581198	0.00348073	0.0038224	0.00374914	0.000295936	0.00105681	-0.000762584	-0.00129432	-0.00116641	-0.0012417
23.6	23.6	0.00238164	0.000575735	0.000962127	-0.00113862	-0.00106178	-0.00109243	0.00436757	0.00362961	0.0056373	0.00280042	0.00333592	0.00298736	0.000112722	0.00098249	-0.000855111	-0.0011259	-0.00132521	-0.00147703
23.8	23.8	0.00213357	0.000418714	0.000738519	-0.001732	-0.00146661	-0.00169561	0.00427948	0.00338342	0.00562697	0.00226334	0.00296522	0.00237573	-0.000196021	0.000755636	-0.00102932	-0.000884898	-0.00139403	-0.00163202
24	24	0.00178001	0.000211701	0.000409	-0.00262675	-0.00209184	-0.00259445	0.00410268	0.00297118	0.00544009	0.0015705	0.00257691	0.00162093	-0.000695916	0.000429657	-0.00149601	-0.000742909	-0.00150614	-0.00187353
24.2	24.2	0.00136589	-2.30492e-05	-7.73977e-06	-0.0035545	-0.00266609	-0.00337676	0.00402823	0.00260897	0.00527907	0.000732829	0.00201403	0.000749938	-0.00114012	0.000168944	-0.0016893	-0.000558888	-0.00162865	-0.00216746
24.4	24.4	0.000931017	-0.000256516	-0.000512193	-0.00504869	-0.00393133	-0.00501466	0.0037962	0.00204408	0.00501081	-0.0005839	0.00112373	-0.000599971	-0.00164463	-7.34509e-05	-0.0020502	-0.000417828	-0.00172153	-0.00241425
24.6	24.6	0.000442442	-0.000578325	-0.00121411	-0.00649279	-0.00493209	-0.00625229	0.00367443	0.00150471	0.00472189	-0.00178674	0.000411933	-0.00181105	-0.00250738	-0.000497156	-0.00261262	-0.000226741	-0.00185883	-0.00277794
24.8	24.8	-0.000552284	-0.00133975	-0.00216962	-0.00823477	-0.0063715	-0.00794163	0.0033236	0.000759014	0.0042872	-0.00315449	-0.00050314	-0.00310823	-0.00332742	-0.00101024	-0.00306365	-6.24108e-05	-0.00196752	-0.00308502
25	25	-0.00144898	-0.00208467	-0.00338077	-0.0102886	-0.00788633	-0.00983551	0.00324812	4.71573e-05	0.00399239	-0.00474667	-0.00150845	-0.00463453	-0.0041873	-0.00153373	-0.0035654	0.000117148	-0.00201031	-0.00341579
25.2	25.2	-0.00263868	-0.00304854	-0.00454661	-0.0127892	-0.00982006	-0.0122114	0.00320024	-0.000806205	0.00368752	-0.00705699	-0.00321118	-0.00682754	-0.00556494	-0.00236265	-0.0045125	0.000191213	-0.0020423	-0.00378382
25.4	25.4	-0.00362943	-0.00394307	-0.00563134	-0.0148818	-0.0114032	-0.0141734	0.00328355	-0.00173037	0.00344349	-0.00904543	-0.00457914	-0.00862969	-0.00654265	-0.00306839	-0.00525332	0.000273558	-0.0020646	-0.00417411
25.6	25.6	-0.00470917	-0.00492204	-0.00677698	-0.0176812	-0.0133923	-0.0169433	0.00295166	-0.00293065	0.0028204	-0.0111509	-0.00618334	-0.0105218	-0.00776657	-0.00401902	-0.00635781	0.000267051	-0.00201177	-0.00442626
25.8	25.8	-0.00568267	-0.00583687	-0.00781134	-0.0204493	-0.0152387	-0.0193691	0.002741	-0.00440798	0.00212466	-0.0137597	-0.00825948	-0.0128938	-0.00863677	-0.00483219	-0.00733626	0.000313864	-0.00182927	-0.00468652
26	26	-0.00617682	-0.0062882	-0.0083584	-0.0225743	-0.0163659	-0.021386	0.00231819	-0.00583043	0.00127378	-0.0155862	-0.00968863	-0.0145275	-0.00933937	-0.00566427	-0.00851236	0.000392692	-0.00160964	-0.00493737
26.2	26.2	-0.00656916	-0.0066543	-0.00887317	-0.0248269	-0.0176426	-0.0236877	0.00225599	-0.0075075	0.00046383	-0.0175171	-0.0112241	-0.0162079	-0.00961153	-0.00615194	-0.00934444	0.000629394	-0.00124275	-0.00505447
26.4	26.4	-0.00664279	-0.00669957	-0.00906932	-0.0267124	-0.0186677	-0.0255634	0.00227784	-0.008603	-0.000181562	-0.0184774	-0.0118768	-0.0169527	-0.00968476	-0.00664321	-0.0103692	0.000674951	-0.000930259	-0.00508645
26.6	26.6	-0.00635342	-0.00640583	-0.00891344	-0.0276247	-0.0186212	-0.0266603	0.00260333	-0.00914981	-0.000526185	-0.0188919	-0.0120883	-0.0172126	-0.00923493	-0.00672912	-0.0110042	0.000941549	-0.000501489	-0.00505899
26.8	26.8	-0.00586173	-0.00593891	-0.0085551	-0.0284215	-0.0185892	-0.0277633	0.00304138	-0.00923893	-0.000714535	-0.0184963	-0.0114308	-0.0166049	-0.00845091	-0.006512	-0.0113888	0.00119775	-0.000155438	-0.00498666
27	27	-0.00516553	-0.00530367	-0.00820019	-0.0282467	-0.0177922	-0.0279842	0.00398831	-0.0087702	-0.000568908	-0.0177931	-0.0104986	-0.0156985	-0.00774891	-0.00633609	-0.0114879	0.0014469	0.000139426	-0.00484469
27.2	27.2	-0.00424883	-0.00450548	-0.00767803	-0.0278689	-0.0168582	-0.027871	0.00507136	-0.00799247	-0.000312739	-0.0167696	-0.00927705	-0.0144697	-0.00692588	-0.00592774	-0.0115768	0.00146951	0.000227587	-0.00478024
27.4	27.4	-0.00316031	-0.00359717	-0.007087	-0.0268787	-0.0157704	-0.0272085	0.00645693	-0.00674632	0.000433567	-0.0148617	-0.00722633	-0.01238	-0.00576616	-0.00512949	-0.0111106	0.00138444	0.000196018	-0.00472946
27.6	27.6	-0.00211821	-0.0028275	-0.00661511	-0.0259097	-0.0147347	-0.0264558	0.00780961	-0.00551464	0.000919653	-0.0134703	-0.00570636	-0.0107521	-0.00463625	-0.00419968	-0.0105409	0.00108533	-1.41986e-05	-0.00473771
27.8	27.8	-0.00139421	-0.0023495	-0.00632214	-0.0247588	-0.0133907	-0.0251771	0.00950882	-0.0038506	0.00190638	-0.0114496	-0.00345045	-0.00836441	-0.00392802	-0.00376737	-0.0101931	0.000579825	-0.000369171	-0.00480007
28	28	-0.000530873	-0.00184889	-0.00608492	-0.0238496	-0.0124554	-0.0239838	0.0112425	-0.00199636	0.00285895	-0.0100981	-0.00210818	-0.00677117	-0.00300893	-0.00304591	-0.00938048	0.000112907	-0.000718072	-0.00490735
28.2	28.2	0.000115027	-0.00159153	-0.00606528	-0.0228543	-0.0114425	-0.0224353	0.0122876	-0.000744504	0.00336776	-0.00799013	-0.000140105	-0.00448856	-0.00213648	-0.00227345	-0.0087959	-0.000646169	-0.00125784	-0.00512504
28.4	28.4	0.000562911	-0.00153531	-0.0061356	-0.0219039	-0.0105793	-0.0207965	0.0134158	0.000832164	0.00443807	-0.00568925	0.00201281	-0.00207271	-0.00179477	-0.00199442	-0.00860227	-0.00145933	-0.00178482	-0.00528682
28.6	28.6	0.00111171	-0.00126459	-0.00582209	-0.0212046	-0.0100032	-0.0195648	0.0143706	0.00228865	0.00524275	-0.00357803	0.00387436	0.000184051	-0.00120388	-0.00140354	-0.00795976	-0.00208864	-0.00216709	-0.00535067
28.8	28.8	0.000869878	-0.00181822	-0.00624815	-0.0202565	-0.00933977	-0.0179483	0.0139449	0.00291478	0.0054332	-0.00215501	0.0049545	0.0016762	-0.000787308	-0.000983016	-0.00794307	-0.00292219	-0.00262439	-0.00535115
29	29	0.000773119	-0.00219843	-0.0062378	-0.0195355	-0.00911465	-0.0167387	0.0138569	0.0037558	0.00617804	6.00148e-05	0.0066791	0.00379072	-1.79427e-06	-0.00013793	-0.00720641	-0.00370206	-0.00306008	-0.0052311
29.2	29.2	0.000954701	-0.00222102	-0.00576226	-0.0178376	-0.00787358	-0.0148106	0.0140216	0.00465206	0.00655054	0.00192748	0.00857037	0.0059639	0.000102196	-1.19431e-06	-0.00757397	-0.00452619	-0.00327552	-0.00500424
29.4	29.4	0.000354835	-0.00309846	-0.00597826	-0.0168169	-0.00751597	-0.0136629	0.0133036	0.00481337	0.0065278	0.00301008	0.00951297	0.00722562	0.00136935	0.00134567	-0.00647896	-0.00491176	-0.00340862	-0.00449938
29.6	29.6	0.000136317	-0.00361759	-0.00518117	-0.0150863	-0.00661926	-0.0121308	0.0135132	0.00556206	0.00724812	0.00475999	0.0109978	0.00894139	0.00179801	0.00192368	-0.00596971	-0.00579473	-0.00353929	-0.00414353
29.8	29.8	0.000384233	-0.00360484	-0.0044658	-0.0132299	-0.00539703	-0.0105655	0.0132635	0.00587931	0.0076651	0.00554972	0.012012	0.0100805	0.00230616	0.00251272	-0.00554307	-0.00622251	-0.0036494	-0.00368784
30	30	-2.1097e-05	-0.0043374	-0.00386388	-0.0117582	-0.00482041	-0.00967722	0.0129074	0.00579901	0.00786304	0.00674858	0.013313	0.0114537	0.00286694	0.00318312	-0.00524497	-0.00758041	-0.00401562	-0.00344783
30.2	30.2	0.000365018	-0.00427035	-0.0027635	-0.00968904	-0.00332543	-0.0081109	0.0135072	0.00643729	0.0086174	0.00773594	0.0144218	0.0125443	0.00309345	0.00344139	-0.00475192	-0.00805832	-0.00385899	-0.00297259
30.4	30.4	0.000200584	-0.00470337	-0.00232002	-0.00772572	-0.00186708	-0.00667793	0.0139967	0.00681165	0.00971855	0.00849556	0.0152356	0.0132951	0.00382296	0.00418142	-0.0041337	-0.0088514	-0.00381248	-0.00255641
30.6	30.6	0.000809597	-0.00419121	-0.00134567	-0.00573299	-0.000378642	-0.00530159	0.0141425	0.00666503	0.0102142	0.0096998	0.0165273	0.0144282	0.00432599	0.00464966	-0.00337537	-0.00930198	-0.00360661	-0.00210753
30.8	30.8	0.00168955	-0.00323042	-0.000227209	-0.00422864	0.00072234	-0.00433312	0.0146741	0.00672919	0.0109844	0.0102171	0.0171382	0.0148227	0.00476065	0.00496042	-0.00300583	-0.0101528	-0.00369864	-0.00188857
31	31	0.00211582	-0.00267097	0.000305626	-0.00243666	0.0021273	-0.00310164	0.0155705	0.00716713	0.0119396	0.0109769	0.0179772	0.0154042	0.0053153	0.00515651	-0.00244177	-0.0107323	-0.00361645	-0.00152645
31.2	31.2	0.00294385	-0.00164849	0.00121681	-0.00114538	0.00312497	-0.00223276	0.0170254	0.00801432	0.0133771	0.0114234	0.0184937	0.0157247	0.00585399	0.00535258	-0.00201248	-0.0110343	-0.00353112	-0.00126926
31.4	31.4	0.00364754	-0.000860263	0.00200129	0.000281175	0.00435623	-0.0011584	0.0182859	0.00869427	0.0145128	0.0118163	0.019001	0.0159948	0.00648541	0.00559348	-0.00151332	-0.0112175	-0.00334618	-0.000955112
31.6	31.6	0.00441419	-3.17594e-05	0.00286358	0.00152824	0.00535882	-0.000285715	0.0198758	0.00978345	0.0157374	0.0118265	0.0190726	0.0159017	0.00706288	0.00562707	-0.00118109	-0.011169	-0.00315909	-0.000717713
31.8	31.8	0.00505081	0.000667755	0.0034205	0.00244488	0.00609553	0.000372311	0.0210741	0.0107093	0.0166779	0.0114299	0.018769	0.0154146	0.00755239	0.00558375	-0.00104176	-0.010995	-0.00299201	-0.000562581
32	32	0.00549025	0.00116298	0.00409705	0.00299311	0.00645777	0.000662525	0.0226075	0.0119358	0.0175876	0.0109633	0.0183315	0.0148776	0.00771836	0.00539505	-0.000976745	-0.0106103	-0.00284196	-0.000476924
32.2	32.2	0.00581158	0.00157188	0.00450455	0.00338787	0.00662928	0.000825848	0.0239581	0.0130763	0.0184147	0.00991317	0.017217	0.0137455	0.00775077	0.00501718	-0.00131293	-0.0102879	-0.00281587	-0.000630192
32.4	32.4	0.00619848	0.00208598	0.00477531	0.00349282	0.00656014	0.000771315	0.0256569	0.014535	0.0190931	0.00849371	0.0157589	0.012362	0.0077288	0.00473545	-0.00155454	-0.00981518	-0.0027629	-0.000718955
32.6	32.6	0.00638269	0.0024018	0.00504579	0.00329331	0.0061392	0.000410923	0.0267901	0.0154993	0.0192126	0.00753622	0.0145967	0.0113427	0.00721783	0.00413794	-0.00221105	-0.0095606	-0.00281002	-0.00102035
32.8	32.8	0.00648594	0.00268232	0.00500467	0.00300102	0.0056192	4.13563e-05	0.0273466	0.0159929	0.0190197	0.00609317	0.0129719	0.00993779	0.00668051	0.00356041	-0.00301205	-0.0092761	-0.00288101	-0.00122626
33	33	0.00643614	0.00277401	0.004609	0.00231271	0.00475338	-0.000671074	0.0277507	0.0164181	0.0185553	0.00538072	0.0119134	0.00905924	0.0058994	0.00283009	-0.00366733	-0.00883849	-0.00308894	-0.0015928
33.2	33.2	0.00646868	0.00299752	0.00436978	0.0015602	0.00371043	-0.00149962	0.027677	0.0165775	0.0178315	0.00432868	0.0105717	0.00795187	0.00539407	0.002502	-0.00419328	-0.00879322	-0.00345653	-0.00203605
33.4	33.4	0.00647383	0.00339883	0.00388495	0.00105577	0.00288838	-0.00199009	0.0272783	0.0165421	0.0172712	0.00389471	0.00969612	0.00723963	0.00464242	0.00193057	-0.0048441	-0.00862585	-0.00384035	-0.00248213
33.6	33.6	0.00632238	0.00355243	0.00322091	3.01864e-06	0.00156761	-0.00294115	0.0263269	0.016284	0.0163944	0.00348596	0.00890172	0.00663825	0.00400929	0.00160536	-0.00538369	-0.00854379	-0.00408023	-0.00280064
33.8	33.8	0.0064299	0.00371628	0.0029566	-0.00060738	0.000836292	-0.00329844	0.0252915	0.0161316	0.0157865	0.00337639	0.00847344	0.00633915	0.00358207	0.00149649	-0.00562463	-0.00849682	-0.0044355	-0.00319969
34	34	0.0066582	0.00384493	0.00270536	-0.00134372	6.80783e-06	-0.0038623	0.0237378	0.0155504	0.0148455	0.00346113	0.00834282	0.00625946	0.00312359	0.0012988	-0.00586782	-0.00831147	-0.00459471	-0.00341318
34.2	34.2	0.00683313	0.00388207	0.00243945	-0.00171879	-0.000397325	-0.00395401	0.0222532	0.0147545	0.0139738	0.00383398	0.008443	0.00635493	0.00287681	0.00137569	-0.00597487	-0.00841508	-0.00488671	-0.00374552
34.4	34.4	0.00698962	0.00404227	0.0023653	-0.00219867	-0.000785818	-0.00406882	0.0207267	0.0140375	0.0132124	0.00438679	0.00881351	0.00665013	0.00267143	0.00142251	-0.00602834	-0.00830168	-0.00488252	-0.00381333
34.6	34.6	0.00726497	0.0045542	0.00243584	-0.00245996	-0.0009443	-0.00406829	0.0196685	0.0134654	0.0127075	0.00488216	0.00918121	0.00695355	0.0026381	0.00152856	-0.00595356	-0.0081358	-0.0049159	-0.00390007
34.8	34.8	0.00747086	0.00491889	0.00256191	-0.00266904	-0.00093918	-0.00390946	0.0184398	0.0126893	0.0121456	0.00565371	0.00983963	0.00752052	0.00280419	0.00177901	-0.00578753	-0.00804806	-0.00472549	-0.00381769
35	35	0.00776218	0.00504458	0.00278233	-0.00276187	-0.000739532	-0.0036348	0.0176617	0.0121286	0.0118697	0.00629035	0.0104072	0.00799278	0.00311788	0.00213501	-0.00546483	-0.00775488	-0.00449665	-0.00369507
35.2	35.2	0.00794779	0.00503401	0.00335374	-0.00283508	-0.000527219	-0.00342753	0.0168925	0.0114283	0.0114834	0.00688844	0.0109731	0.00849326	0.00346331	0.00246538	-0.00508845	-0.00746767	-0.00414787	-0.00350358
35.4	35.4	0.00815137	0.00506523	0.00380974	-0.00278608	-0.00021377	-0.00318329	0.0164322	0.0107748	0.0112501	0.00731313	0.0114033	0.00884816	0.00377685	0.00273978	-0.00491882	-0.00716366	-0.00377462	-0.00327306
35.6	35.6	0.00840143	0.00521911	0.00437858	-0.0026312	0.000130906	-0.00295056	0.0162038	0.0102928	0.0110971	0.00756032	0.0116719	0.0090737	0.00413185	0.00299067	-0.00458233	-0.00674246	-0.00326299	-0.00299029
35.8	35.8	0.00854743	0.00539827	0.00476823	-0.00252354	0.000485142	-0.00280474	0.0154246	0.00909254	0.0102584	0.00771872	0.0119257	0.00929345	0.00452382	0.00322885	-0.0043998	-0.00646728	-0.00282523	-0.00281292
36	36	0.00860612	0.00553263	0.00499807	-0.0024274	0.000810806	-0.0027187	0.0153912	0.0085891	0.0099968	0.00763079	0.0119444	0.00929126	0.00487358	0.00342354	-0.00417894	-0.00611146	-0.00247404	-0.00268425
36.2	36.2	0.00861315	0.00558899	0.00538845	-0.00239353	0.00109939	-0.00268507	0.015833	0.00854246	0.0100338	0.00744269	0.011845	0.00917293	0.00512801	0.00350043	-0.00404236	-0.00589636	-0.00214934	-0.00264828
36.4	36.4	0.00852204	0.00557164	0.00559056	-0.00242094	0.00120996	-0.00273153	0.0162433	0.0086097	0.0102497	0.00717812	0.0117382	0.00903289	0.00525275	0.00354448	-0.0039618	-0.00577875	-0.00203586	-0.00272154
36.6	36.6	0.00843421	0.00556383	0.00565309	-0.0026188	0.00112242	-0.0029877	0.0167283	0.00876866	0.0104084	0.00678833	0.0114834	0.00874496	0.00527935	0.00351594	-0.00402525	-0.00571027	-0.00182652	-0.00272872
36.8	36.8	0.00816503	0.00541248	0.00562538	-0.00287092	0.00098676	-0.00325252	0.0170264	0.00891664	0.010523	0.00638814	0.011287	0.00849108	0.00514353	0.00337508	-0.0040963	-0.0057494	-0.0017889	-0.00285354
37	37	0.00805406	0.00543152	0.00571579	-0.00307801	0.000829137	-0.00346904	0.0170183	0.00889858	0.0105026	0.00615884	0.0110997	0.00828486	0.00514512	0.00338135	-0.00409505	-0.00579606	-0.0017514	-0.00291961
37.2	37.2	0.00801387	0.00548213	0.00577632	-0.00329131	0.000747141	-0.00360143	0.017744	0.00975757	0.0112566	0.00592378	0.0108893	0.00805454	0.0050134	0.00329374	-0.0041868	-0.00598447	-0.00189209	-0.00310222
37.4	37.4	0.00798781	0.00555764	0.00577577	-0.00343158	0.000566686	-0.00380747	0.0178476	0.0101118	0.0114333	0.00573875	0.010748	0.0078595	0.00488522	0.0032397	-0.00423862	-0.00606961	-0.0019416	-0.00319318
37.6	37.6	0.00791258	0.00560187	0.0056602	-0.00358284	0.000462802	-0.00391648	0.0176318	0.0101247	0.0113861	0.0056383	0.0106713	0.0077319	0.00481467	0.00319183	-0.00421726	-0.00620511	-0.00209964	-0.00335819
37.8	37.8	0.0077325	0.00550465	0.00543051	-0.00379986	0.000220879	-0.004135	0.0174585	0.010167	0.0113988	0.00570757	0.0107036	0.00773944	0.00465906	0.00310038	-0.00422693	-0.00628349	-0.00219024	-0.00345923
38	38	0.00757228	0.00547615	0.00518352	-0.00392993	5.22012e-05	-0.00427888	0.0172178	0.0101952	0.0113386	0.0058789	0.0108241	0.00783734	0.0045033	0.00305031	-0.00422857	-0.006367	-0.00228096	-0.00347513
38.2	38.2	0.00744879	0.00579961	0.00504867	-0.00407167	-7.4047e-05	-0.00442252	0.0171949	0.0102682	0.0114012	0.00612808	0.0110565	0.00806083	0.00436313	0.00299423	-0.00427202	-0.00643095	-0.00236133	-0.00350398
38.4	38.4	0.0071991	0.0060947	0.00474274	-0.00410793	-5.74877e-05	-0.00443529	0.0172202	0.0102564	0.0115158	0.00634079	0.0112206	0.00819877	0.00440828	0.00313327	-0.00412749	-0.00643753	-0.00234715	-0.00344665
38.6	38.6	0.00715315	0.00599961	0.00466328	-0.00413015	-5.47733e-05	-0.00443779	0.0172859	0.0102477	0.0116877	0.0065392	0.0113784	0.00831253	0.00452023	0.00328449	-0.00393484	-0.00640894	-0.0023062	-0.0033615
38.8	38.8	0.00711229	0.00567147	0.00458337	-0.00424505	-0.000146555	-0.00450791	0.0174716	0.0101908	0.0118525	0.00669177	0.0115646	0.00848166	0.00464095	0.00342783	-0.00378182	-0.00632256	-0.00219992	-0.00322909
39	39	0.00704895	0.00513723	0.00443369	-0.00444794	-0.000334727	-0.00468917	0.0177679	0.0101613	0.0120246	0.00681202	0.0117272	0.00867412	0.00476262	0.00349309	-0.00361303	-0.00626393	-0.00204492	-0.00307199
39.2	39.2	0.00699217	0.00493491	0.00431404	-0.0045745	-0.000413118	-0.00479292	0.0181043	0.0101679	0.0121801	0.00692582	0.0119036	0.00883722	0.00484974	0.003532	-0.00348751	-0.00624181	-0.00194834	-0.00302239
39.4	39.4	0.00690684	0.00468575	0.00417738	-0.00461828	-0.000484789	-0.00484926	0.018489	0.0103222	0.0124455	0.00698492	0.0121219	0.0090385	0.00493551	0.00360434	-0.00330766	-0.00626452	-0.00188622	-0.00298657
39.6	39.6	0.00693617	0.00452301	0.00416838	-0.00456745	-0.000429603	-0.00482009	0.0189285	0.010592	0.0127046	0.00701567	0.0122889	0.00922577	0.00495918	0.00365196	-0.00324615	-0.00634664	-0.00186609	-0.00301341
39.8	39.8	0.006972	0.0046006	0.00417266	-0.00448659	-0.000360794	-0.00481278	0.0191598	0.0107653	0.0128678	0.00713026	0.0125592	0.00951346	0.00497404	0.00367915	-0.00318132	-0.00645933	-0.00185635	-0.00308718
40	40	0.00700311	0.00474297	0.00411935	-0.00444526	-0.000333035	-0.00480536	0.0190684	0.0107058	0.012711	0.00717941	0.0128042	0.00976086	0.0049737	0.00366964	-0.00311486	-0.00659894	-0.00182714	-0.00312485
40.2	40.2	0.00710112	0.00503313	0.00407392	-0.00434894	-0.000235056	-0.00473011	0.0186263	0.0103953	0.0122531	0.00734671	0.0131229	0.0100516	0.00501081	0.00370482	-0.00303482	-0.00676476	-0.00181912	-0.00319626
40.4	40.4	0.0072555	0.00506848	0.00405424	-0.00403592	3.62664e-05	-0.00446908	0.0184891	0.0103724	0.0120817	0.0075352	0.0134685	0.0103483	0.00506761	0.00376891	-0.00296715	-0.00688693	-0.00180169	-0.00322956
40.6	40.6	0.0074007	0.00477804	0.00404433	-0.00378652	0.000229367	-0.00429287	0.0190698	0.0110894	0.0125868	0.00782641	0.0138525	0.0106761	0.00517352	0.00382981	-0.00285625	-0.00694044	-0.00173664	-0.00322755
40.8	40.8	0.00759196	0.00421296	0.0041071	-0.00350637	0.000448844	-0.0040848	0.0196324	0.0117945	0.0130746	0.00805513	0.0141738	0.0108912	0.00519571	0.00381038	-0.00284332	-0.00694068	-0.00164816	-0.00318339
41	41	0.00781541	0.00397739	0.00426897	-0.00315533	0.00072208	-0.00381708	0.0200219	0.0123067	0.0133987	0.00828777	0.0143948	0.0110401	0.00525667	0.00390642	-0.00280212	-0.00693847	-0.00158759	-0.00312159
41.2	41.2	0.00797815	0.00400252	0.00439743	-0.00297613	0.000881749	-0.00366851	0.0200617	0.012483	0.0133252	0.0084639	0.0146041	0.0111737	0.00529938	0.00398633	-0.00280906	-0.00686656	-0.00145552	-0.00295655
41.4	41.4	0.00817834	0.00414218	0.00453394	-0.00274339	0.00106362	-0.00348594	0.0205323	0.0130153	0.0136374	0.00875769	0.0148988	0.0113841	0.00538388	0.00405518	-0.00279591	-0.00679181	-0.00139128	-0.00285319
41.6	41.6	0.00838188	0.00434273	0.00473142	-0.00264537	0.00117947	-0.0034037	0.0212632	0.0137404	0.0142021	0.00911225	0.015198	0.0116166	0.00546738	0.00410359	-0.00281033	-0.00665341	-0.00127983	-0.002681
41.8	41.8	0.00863991	0.00463488	0.00503358	-0.0023811	0.00152763	-0.00314461	0.02197	0.014386	0.0147171	0.00943059	0.0154395	0.0117701	0.00563525	0.00415353	-0.00280536	-0.00650797	-0.00117154	-0.00250745
42	42	0.00884449	0.0049371	0.00540502	-0.00204008	0.00184915	-0.00283363	0.0221886	0.0145132	0.0148083	0.00968074	0.0156186	0.0118595	0.00579163	0.00420424	-0.00280807	-0.00641363	-0.00112359	-0.00242804
42.2	42.2	0.0089641	0.00515697	0.005694	-0.00185164	0.00220707	-0.00264803	0.0223855	0.0146284	0.0149413	0.00992593	0.0158039	0.0119717	0.00592139	0.00423546	-0.00287121	-0.00635487	-0.00106058	-0.00233755
42.4	42.4	0.00907624	0.00548094	0.00590025	-0.00157873	0.00249893	-0.00242072	0.0225912	0.014727	0.0150352	0.0101235	0.0159992	0.0120815	0.00602907	0.00428027	-0.00286392	-0.00615933	-0.000894812	-0.0021741
42.6	42.6	0.00924385	0.00592312	0.00609641	-0.00128895	0.00272346	-0.00216073	0.0227615	0.0148089	0.0151482	0.0103626	0.0162105	0.0122205	0.00602037	0.00423906	-0.00293154	-0.00603896	-0.000812471	-0.00207651
42.8	42.8	0.0094086	0.00628355	0.00633458	-0.00102618	0.00281036	-0.0019389	0.0230379	0.0149372	0.0153302	0.0105792	0.0164573	0.0123657	0.00606503	0.00420953	-0.0029207	-0.00593489	-0.000749524	-0.00199696
43	43	0.00970546	0.00729973	0.00673097	-0.000670336	0.00287456	-0.00167497	0.0232721	0.0150786	0.0155401	0.0108539	0.0166921	0.0125036	0.00617666	0.00427123	-0.0028252	-0.00575242	-0.000598768	-0.00186382
43.2	43.2	0.00987233	0.00801593	0.00708123	-0.000515986	0.00286366	-0.00164416	0.023567	0.0153216	0.0157473	0.0111112	0.0169823	0.0126593	0.0062828	0.00436228	-0.00278992	-0.00555047	-0.000472616	-0.00179933
43.4	43.4	0.0100091	0.00816902	0.0073691	-0.000233224	0.00301206	-0.00148807	0.023774	0.0154862	0.0159549	0.0113876	0.0172146	0.0127751	0.00637293	0.00438868	-0.00270538	-0.0052699	-0.000170015	-0.00162272
43.6	43.6	0.010189	0.00775849	0.0076665	0.000125494	0.00317944	-0.00131469	0.0239186	0.0155955	0.0161147	0.0115018	0.0173544	0.0127474	0.00662201	0.00448838	-0.00257512	-0.00512588	3.94646e-05	-0.00151277
43.8	43.8	0.0104238	0.00763091	0.00797509	0.000562979	0.00346478	-0.00102695	0.024107	0.0157472	0.0163192	0.0116088	0.0175257	0.0127551	0.00684827	0.00456325	-0.0023263	-0.00490187	0.000260208	-0.00136047
44	44	0.0106707	0.00780597	0.00826138	0.000999308	0.00378531	-0.000681629	0.0243646	0.0159019	0.0165488	0.0117077	0.0176687	0.0127402	0.00704633	0.0046375	-0.00219469	-0.0047494	0.000545077	-0.00116038
44.2	44.2	0.0108601	0.00797053	0.00862006	0.00135797	0.00396665	-0.000465406	0.0244962	0.0159588	0.0166877	0.0118565	0.0178127	0.0127783	0.00716653	0.00466401	-0.00213223	-0.00461193	0.000764349	-0.00102503
44.4	44.4	0.0111577	0.00822771	0.00896357	0.00159083	0.00406227	-0.000312008	0.0238863	0.0152391	0.0160198	0.0119454	0.0179897	0.0128106	0.00735874	0.00476163	-0.00197291	-0.00443308	0.000933715	-0.000948433
44.6	44.6	0.0113616	0.008398	0.00921566	0.00162856	0.00406912	-0.000310185	0.0236549	0.014954	0.0158079	0.0120993	0.0180938	0.0127982	0.00753789	0.00482313	-0.00188515	-0.00435559	0.00118824	-0.000813564
44.8	44.8	0.011623	0.00911367	0.00955538	0.00185138	0.00436646	-0.00011868	0.024201	0.0154423	0.0163825	0.0121979	0.0182908	0.0128357	0.00760948	0.00486055	-0.00181712	-0.00427732	0.00138791	-0.00067164
45	45	0.0118507	0.00936148	0.00989702	0.00219542	0.00457084	0.00016002	0.0250194	0.0161792	0.0172268	0.0123397	0.0184388	0.0128112	0.00781111	0.00497911	-0.00163811	-0.00414935	0.00154897	-0.000564321
45.2	45.2	0.0121368	0.00918335	0.0101461	0.0024378	0.00472615	0.000389416	0.0255089	0.0165859	0.0177736	0.0124248	0.0185458	0.012761	0.00798822	0.00501405	-0.0015579	-0.00408807	0.00180873	-0.000440885
45.4	45.4	0.0124043	0.00902916	0.0104424	0.00270531	0.00487597	0.000595095	0.0258656	0.0168086	0.0180422	0.0124786	0.0187482	0.0127709	0.00816368	0.00505464	-0.00136669	-0.00399724	0.0020264	-0.000315819
45.6	45.6	0.0126594	0.00911901	0.010655	0.00288197	0.0048837	0.000809505	0.0258069	0.0166675	0.0180088	0.0125814	0.0188801	0.0127766	0.00830555	0.00515664	-0.00125814	-0.00392011	0.00221311	-0.000210426
45.8	45.8	0.0129491	0.00930288	0.0109824	0.0031051	0.00490915	0.00093839	0.0255924	0.0164	0.0178394	0.0126535	0.0189739	0.012734	0.00851693	0.00529711	-0.00106421	-0.00387863	0.00243397	-9.61801e-05
46	46	0.013174	0.00944651	0.0113855	0.00330985	0.00500179	0.00110372	0.0261591	0.0169145	0.0183775	0.0127133	0.0191798	0.0127758	0.00866866	0.00534341	-0.00091793	-0.00385003	0.00259508	-1.49367e-05
46.2	46.2	0.0134613	0.00960795	0.0116512	0.00356584	0.00516976	0.00131502	0.0269356	0.0176845	0.0192127	0.0127244	0.0192839	0.0127257	0.00884976	0.00539973	-0.000783157	-0.00382347	0.00277894	7.38174e-05
46.4	46.4	0.0136634	0.00970041	0.011831	0.00376643	0.00532515	0.00147795	0.027349	0.0181042	0.0196374	0.0127543	0.0193124	0.0126521	0.00910447	0.00557282	-0.000520143	-0.00374212	0.00304661	0.000218455
46.6	46.6	0.0138496	0.00969373	0.0120533	0.00400207	0.00550956	0.00167527	0.0276778	0.0183635	0.0198827	0.0127526	0.0194381	0.0126562	0.00924817	0.00567279	-0.000261489	-0.00367847	0.00327819	0.000364973
46.8	46.8	0.0140574	0.0094673	0.0122523	0.00425343	0.00576531	0.00187746	0.0280041	0.0185834	0.0201559	0.0127374	0.0195493	0.0126355	0.00943862	0.00576142	-7.69005e-05	-0.00359355	0.00347399	0.00047135
47	47	0.0141693	0.00938916	0.0123569	0.00440648	0.00585903	0.00198024	0.0284259	0.0189438	0.0206136	0.0128589	0.0196775	0.0126356	0.00973275	0.00589526	0.000115896	-0.00351413	0.00375077	0.000624135
47.2	47.2	0.0144901	0.00948309	0.0126901	0.00472572	0.00612569	0.00225649	0.028865	0.019348	0.0208975	0.0129454	0.019887	0.0126945	0.0100418	0.00607102	0.000383429	-0.00346555	0.003917	0.00071524
47.4	47.4	0.0147766	0.0095598	0.0128788	0.00492422	0.00638244	0.00239947	0.0290857	0.0195303	0.0211892	0.0130814	0.0200504	0.0127355	0.0101755	0.00617642	0.000496454	-0.00346847	0.00412239	0.000833188
47.6	47.6	0.0149773	0.00959579	0.0131491	0.0052008	0.00676703	0.00261045	0.029325	0.019668	0.021386	0.0131363	0.0201464	0.0126803	0.0103486	0.00628978	0.000735752	-0.0033546	0.00444968	0.00107622
47.8	47.8	0.0152138	0.0095946	0.013355	0.00547545	0.00695024	0.00281618	0.0296492	0.0199697	0.0216541	0.0132431	0.0204119	0.0127989	0.0106195	0.00642801	0.00097215	-0.00320383	0.00474402	0.00123009
48	48	0.0154218	0.00958284	0.013538	0.00569259	0.00720191	0.00309462	0.0299735	0.0202887	0.0221201	0.0135458	0.0206502	0.0129172	0.0108825	0.00658405	0.001117	-0.00306467	0.0050801	0.00141706
48.2	48.2	0.0158014	0.0100042	0.0139075	0.00604277	0.00766218	0.00342496	0.0304466	0.020716	0.0224367	0.0137694	0.0209154	0.013076	0.0111712	0.00677357	0.00135948	-0.00293376	0.0052742	0.00156926
48.4	48.4	0.0160067	0.0106064	0.0142605	0.00643991	0.00797334	0.00363667	0.0307151	0.0209428	0.0226747	0.0139718	0.0212059	0.0132743	0.0113958	0.00688346	0.00151731	-0.00286403	0.00544026	0.00168945
48.6	48.6	0.0162629	0.0106035	0.0145174	0.00675769	0.00806396	0.00386642	0.031053	0.0212488	0.0229491	0.0142069	0.0214558	0.0134079	0.0120188	0.00712736	0.00189292	-0.00262948	0.00581801	0.00196928
48.8	48.8	0.0165069	0.010657	0.0146753	0.00705271	0.0083219	0.00404209	0.0314345	0.0216118	0.0232557	0.0144006	0.0215926	0.0134614	0.0124802	0.00728306	0.00218946	-0.0024644	0.00612788	0.00218864
49	49	0.0166106	0.0104937	0.0147602	0.00727714	0.00872633	0.00431438	0.0315273	0.0217102	0.0233005	0.0145446	0.0218018	0.0135838	0.0126758	0.00748401	0.00237008	-0.00225159	0.00655056	0.00250985
49.2	49.2	0.0169578	0.0103513	0.015001	0.00761232	0.00912147	0.00470502	0.0310064	0.0212097	0.0227661	0.0147241	0.0219138	0.0136362	0.0128519	0.00765789	0.00270472	-0.00192796	0.00693338	0.00284218
49.4	49.4	0.017367	0.0104933	0.0154065	0.00810602	0.0094511	0.00502541	0.0315041	0.0217038	0.0232165	0.0149932	0.0221754	0.0138287	0.0131925	0.00789403	0.0030779	-0.00158054	0.00728468	0.00317051
49.6	49.6	0.0175976	0.0106537	0.0158287	0.00866195	0.00992922	0.00546667	0.0327589	0.0229544	0.0243938	0.0154091	0.0225721	0.0141844	0.0136398	0.00822424	0.00349992	-0.00121475	0.00763147	0.00347434
49.8	49.8	0.018019	0.0109892	0.0162839	0.00922303	0.0104266	0.00590625	0.0334282	0.023668	0.0250441	0.0157127	0.0229477	0.0144933	0.0139387	0.00845051	0.00377481	-0.000955735	0.0081064	0.00387382
50	50	0.0183972	0.0112761	0.016548	0.00961707	0.0108747	0.00624133	0.0338202	0.0241309	0.0254509	0.0160877	0.0231704	0.0146853	0.0143765	0.00878595	0.00418503	-0.000552141	0.00857942	0.00430184
50.2	50.2	0.018634	0.0114601	0.0169488	0.0101558	0.0115154	0.00679875	0.0340827	0.0244255	0.0258236	0.0164706	0.0235105	0.0150311	0.0148218	0.00913988	0.00459189	-0.000206142	0.00904052	0.00469737
50.4	50.4	0.019001	0.0118511	0.0172325	0.0105166	0.0120037	0.00730685	0.0346707	0.0250364	0.0261219	0.0167456	0.0237747	0.01527	0.0152157	0.00946065	0.00494511	0.00010416	0.00942394	0.00504154
50.6	50.6	0.0192634	0.0121616	0.0176936	0.0109089	0.0124365	0.00773467	0.0350302	0.0254029	0.0264764	0.0170327	0.0241509	0.0156075	0.0157703	0.00991843	0.00546086	0.000575672	0.00999295	0.00554341
50.8	50.8	0.0196722	0.0124597	0.0181634	0.0114629	0.0128985	0.00816435	0.0353992	0.0258121	0.0268329	0.0173419	0.0243989	0.0158452	0.0161253	0.0101876	0.00595706	0.00107423	0.0105639	0.00603329
51	51	0.0199768	0.0125852	0.0184516	0.0119574	0.0133904	0.00863848	0.0355849	0.0260364	0.0271143	0.0178117	0.0246897	0.0161527	0.0166553	0.0106037	0.00633848	0.00144391	0.0109913	0.00640278
51.2	51.2	0.0203455	0.0129344	0.0187838	0.0123612	0.0137608	0.00905352	0.036242	0.0267302	0.0275546	0.0182677	0.0252795	0.0167691	0.0172698	0.0111122	0.00691529	0.00194979	0.0116152	0.00693299
51.4	51.4	0.0208035	0.0133806	0.0193168	0.0129769	0.0143477	0.0096872	0.0367132	0.0272277	0.0280551	0.0189123	0.0258106	0.0173261	0.0178536	0.0115788	0.00745078	0.00253583	0.0122385	0.00748992
51.6	51.6	0.0211282	0.0136977	0.019871	0.0136789	0.0148506	0.0102123	0.0370251	0.0275388	0.0284604	0.0191945	0.0259163	0.0174604	0.0183429	0.0119783	0.00789965	0.0030318	0.0127673	0.00797977
51.8	51.8	0.0216685	0.0142552	0.0202992	0.0141802	0.0154743	0.0108804	0.0373962	0.0279037	0.0289677	0.0196437	0.0263205	0.0179078	0.0189871	0.012538	0.00854939	0.00368487	0.0135156	0.00865505
52	52	0.0219838	0.0145904	0.0208148	0.0148589	0.016114	0.0115668	0.0381663	0.0287071	0.0294104	0.0200176	0.0268197	0.0184594	0.0196064	0.0131017	0.00915666	0.00440157	0.0142499	0.00932493
52.2	52.2	0.0224468	0.0150848	0.0211753	0.0152855	0.0167203	0.0122034	0.0386393	0.0292151	0.0300422	0.0206238	0.0273689	0.0190878	0.0201571	0.0136237	0.00971109	0.00492499	0.01479	0.00981885
52.4	52.4	0.023066	0.0159177	0.021873	0.016006	0.0173068	0.0127229	0.0392021	0.0298419	0.0305765	0.0212974	0.0278059	0.0195923	0.0208343	0.0142654	0.0103969	0.00561011	0.0155044	0.0104639
52.6	52.6	0.0234716	0.0165163	0.0224922	0.0167728	0.0181461	0.013461	0.0398147	0.0305222	0.0310196	0.0215929	0.0282145	0.0200767	0.0216008	0.0149558	0.0111458	0.0063503	0.0160828	0.0109994
52.8	52.8	0.0239954	0.016743	0.0228951	0.0173548	0.0188223	0.0142563	0.0402803	0.031017	0.0316559	0.0223107	0.0288571	0.0207772	0.0222155	0.0155136	0.0117381	0.0069474	0.0168996	0.0117793
53	53	0.0246432	0.017246	0.0236078	0.0180892	0.019248	0.0147859	0.0409562	0.0317205	0.0323178	0.0228999	0.0292067	0.0211911	0.0230532	0.0162388	0.0125264	0.00768497	0.0177027	0.0125437
53.2	53.2	0.0252007	0.0178325	0.0242113	0.0188242	0.0199598	0.015517	0.0416061	0.032455	0.0329932	0.02353	0.0297633	0.0218656	0.0239127	0.0169477	0.0133249	0.00850825	0.018537	0.0133124
53.4	53.4	0.0255658	0.0181993	0.024618	0.0194335	0.0207498	0.016332	0.0421041	0.0330134	0.0334784	0.024053	0.0304307	0.0226188	0.0247398	0.0177266	0.0138767	0.00914919	0.0192242	0.0139487
53.6	53.6	0.0262251	0.0188679	0.0253429	0.0203195	0.0213659	0.0169613	0.0427672	0.0337096	0.034111	0.0248424	0.0309779	0.023211	0.0253859	0.0183197	0.0147346	0.0100193	0.0201251	0.0147852
53.8	53.8	0.0266528	0.0192753	0.0260404	0.0210391	0.0220771	0.0176782	0.0433452	0.0343246	0.0346757	0.0254721	0.0317669	0.0240785	0.0263086	0.0191504	0.0156445	0.0108811	0.0207865	0.0154155
54	54	0.0272773	0.019909	0.0265106	0.0215978	0.0228823	0.0184798	0.044335	0.0354135	0.0356398	0.026433	0.0326434	0.0250488	0.0269721	0.0197593	0.0166089	0.0117958	0.0219962	0.0165981
54.2	54.2	0.0280002	0.0206249	0.0273283	0.0225673	0.0237831	0.0193816	0.045125	0.0363273	0.0364795	0.0272907	0.0332176	0.0256973	0.027916	0.0206852	0.0173435	0.0125221	0.0227281	0.0173083
54.4	54.4	0.0284788	0.0210882	0.0281099	0.0235646	0.0244113	0.0200298	0.0459395	0.0372047	0.0372769	0.0280914	0.0339542	0.0265253	0.0288123	0.0216202	0.0182209	0.0134677	0.0236667	0.0182347
54.6	54.6	0.0290522	0.0216846	0.0289135	0.024372	0.025196	0.0208639	0.04684	0.038188	0.0379285	0.0287679	0.0348143	0.0274633	0.0294203	0.0222089	0.0188099	0.0141909	0.0244211	0.0189957
54.8	54.8	0.0299808	0.022642	0.0296079	0.0250584	0.0261574	0.0218717	0.0467096	0.0381645	0.0378421	0.0295322	0.0355071	0.02823	0.030488	0.0231909	0.0198752	0.0152236	0.0255097	0.0200057
55	55	0.0305451	0.0232298	0.0304374	0.0260707	0.0269193	0.0226506	0.0472608	0.0388155	0.0386451	0.0307542	0.036404	0.0292117	0.0315761	0.024183	0.0209538	0.0163115	0.0265793	0.0210793
55.2	55.2	0.0316342	0.0244963	0.0313593	0.0271431	0.0280731	0.0237108	0.0483522	0.0399899	0.0394786	0.031412	0.0372812	0.0301524	0.0326245	0.0250643	0.0219834	0.0173944	0.0274237	0.0218523
55.4	55.4	0.0319765	0.0249691	0.0322629	0.0282146	0.0289606	0.0244893	0.0496881	0.0413795	0.0410227	0.0324258	0.0379654	0.0308915	0.0334194	0.0258441	0.0227846	0.0182541	0.0285311	0.0229002
55.6	55.6	0.032849	0.0261587	0.0329572	0.0289549	0.0296743	0.0254549	0.0505685	0.0423215	0.041626	0.0332726	0.0390218	0.0320223	0.0344799	0.0267492	0.0238119	0.0194189	0.0296344	0.0239898
55.8	55.8	0.0335877	0.0268901	0.0338731	0.0298876	0.0304299	0.026412	0.0512841	0.0431217	0.0425886	0.0343108	0.0400377	0.0331143	0.0356906	0.0279289	0.0246861	0.0202763	0.0305058	0.0248273
56	56	0.0344147	0.0274171	0.0349328	0.030984	0.0314737	0.0275404	0.0521762	0.0441049	0.0434997	0.0352714	0.0410141	0.0341581	0.0366052	0.0287264	0.0259003	0.0214983	0.0317222	0.0260029
56.2	56.2	0.0353766	0.0286778	0.0355582	0.0318572	0.0322551	0.0284324	0.0533563	0.045388	0.0446902	0.0364275	0.0418448	0.0350482	0.0377844	0.0297611	0.0270342	0.0226942	0.0328811	0.0270996
56.4	56.4	0.0361318	0.0294943	0.0366112	0.0329722	0.0333152	0.0295813	0.0541821	0.0463078	0.0455542	0.0372815	0.0429285	0.0362231	0.0386408	0.0305947	0.0281938	0.0239121	0.0338058	0.0279793
56.6	56.6	0.0371214	0.0302835	0.0373863	0.033744	0.0341833	0.0306757	0.0554897	0.0477222	0.046556	0.0384364	0.0437477	0.0370833	0.0398345	0.0317453	0.02936	0.0251885	0.035062	0.0292191
56.8	56.8	0.0378106	0.0309876	0.0384949	0.034936	0.0354338	0.0319221	0.0563552	0.0486099	0.0476995	0.0396412	0.0452713	0.0386826	0.041059	0.0328777	0.0302486	0.0261365	0.0363099	0.0304317
57	57	0.0387213	0.0319436	0.0395301	0.03617	0.03659	0.0328672	0.0574644	0.0497715	0.0485121	0.0404889	0.0461163	0.0395831	0.0422996	0.0340529	0.031477	0.0274276	0.0376274	0.0316583
57.2	57.2	0.0398193	0.0331143	0.0407275	0.0374054	0.0376473	0.0341333	0.0582589	0.0506288	0.0496293	0.0416564	0.0472514	0.0407844	0.0432359	0.0349421	0.0327223	0.0287573	0.0386275	0.0326239
57.4	57.4	0.040828	0.0342132	0.041584	0.0383093	0.0386515	0.0353777	0.0593372	0.0518031	0.050735	0.0428938	0.0481653	0.0417051	0.0445127	0.0361258	0.0336268	0.0297681	0.0398942	0.0338909
57.6	57.6	0.0414649	0.0349102	0.0426952	0.0394704	0.0390943	0.0362394	0.0604046	0.0529366	0.0514616	0.0437328	0.0493424	0.0429306	0.045722	0.0372555	0.034842	0.0310892	0.041192	0.0351209
57.8	57.8	0.0425434	0.0360724	0.0436282	0.040374	0.0401897	0.0374876	0.0610218	0.0535944	0.0523729	0.0448897	0.0505644	0.0441623	0.0466646	0.0381475	0.0357576	0.0320567	0.0421722	0.0360461
58	58	0.0434755	0.0370712	0.044594	0.0414779	0.0411904	0.0386582	0.062483	0.0551424	0.0531941	0.0457988	0.0515116	0.0451288	0.0480196	0.0394307	0.0370461	0.0333888	0.0434695	0.0373481
58.2	58.2	0.0446893	0.0383491	0.0459243	0.0428117	0.0420417	0.0396143	0.0634358	0.0561365	0.054777	0.0472796	0.0526933	0.0463278	0.0493747	0.0405868	0.0383023	0.0346445	0.0447315	0.0385241
58.4	58.4	0.0454205	0.0400094	0.0467307	0.0436582	0.043073	0.0408157	0.0646089	0.05736	0.0559951	0.0484768	0.0539236	0.047593	0.0505538	0.0416757	0.0391243	0.0355757	0.0456573	0.0393702
58.6	58.6	0.0461571	0.0412062	0.0478014	0.0448409	0.0438632	0.0417396	0.0655844	0.0583808	0.0569475	0.049377	0.0548394	0.0485062	0.0514804	0.0425994	0.040379	0.0368951	0.04695	0.0406179
58.8	58.8	0.0476023	0.0417607	0.0490541	0.0461875	0.0450733	0.0431044	0.0669296	0.0597529	0.0579873	0.050232	0.0560443	0.049776	0.0527442	0.0438075	0.0416202	0.0382143	0.0482515	0.041892
59	59	0.0484272	0.0423664	0.0502383	0.0473542	0.0462448	0.0442721	0.0680841	0.0608865	0.059095	0.0513512	0.0572019	0.0509352	0.0539704	0.0449999	0.0425273	0.0392028	0.0495072	0.0430815
59.2	59.2	0.0495645	0.0434774	0.0511989	0.0482703	0.0474409	0.0455882	0.0689404	0.0617542	0.0602455	0.0524907	0.0584071	0.0521217	0.054838	0.0458319	0.04365	0.0404349	0.0504393	0.0439611
59.4	59.4	0.0503056	0.0442222	0.0523744	0.0493435	0.0479246	0.0463533	0.0701118	0.0629623	0.0611076	0.0532518	0.0591985	0.0529012	0.0560527	0.0469541	0.0448024	0.0416655	0.0516732	0.0451553
59.6	59.6	0.0513744	0.0453179	0.0536605	0.0505518	0.0486374	0.0472515	0.0709303	0.0638021	0.0622215	0.0543563	0.0600633	0.0537417	0.0572797	0.0480722	0.0456923	0.042556	0.0525428	0.0460015
59.8	59.8	0.0524853	0.0464809	0.0544609	0.0514477	0.050361	0.0488154	0.0720329	0.0649588	0.0633578	0.055455	0.0612537	0.054909	0.0581644	0.0489178	0.0471476	0.0439925	0.0536855	0.0471098
60	60	0.0536038	0.047682	0.0557105	0.0526021	0.0511279	0.0500018	0.0731678	0.0661318	0.064487	0.0565376	0.0623693	0.055979	0.0592782	0.0499323	0.0479173	0.0448279	0.0547963	0.0481687
60.2	60.2	0.0542586	0.04838	0.0567366	0.0536441	0.0516861	0.0507437	0.0741224	0.0670708	0.0651124	0.0572461	0.0634059	0.0569902	0.0601489	0.0506977	0.0487423	0.0456702	0.0559118	0.0492248
60.4	60.4	0.0551457	0.0492959	0.057659	0.0547278	0.0525883	0.051843	0.0742956	0.0672374	0.0655665	0.058308	0.0642567	0.0578552	0.0612991	0.0517494	0.0498287	0.0467853	0.0567539	0.0500028
60.6	60.6	0.0562138	0.0503922	0.058504	0.0555225	0.0532844	0.0526605	0.0755669	0.0684838	0.0665568	0.0590791	0.0653645	0.0589533	0.0623002	0.0527284	0.0507969	0.0477906	0.0577613	0.0509609
60.8	60.8	0.0570017	0.0512082	0.0596737	0.0565735	0.0541895	0.0537366	0.0770667	0.0699557	0.0683923	0.0600828	0.0664293	0.0599472	0.0630419	0.0534565	0.0517259	0.0487697	0.0587017	0.05188
61	61	0.0577796	0.052107	0.0607587	0.0576536	0.0551435	0.0548564	0.0784554	0.0713126	0.0694933	0.0610356	0.0671595	0.0606213	0.0640514	0.0543779	0.0524003	0.0495244	0.0597129	0.0529458
61.2	61.2	0.0588803	0.0539329	0.0613971	0.0583164	0.0559096	0.0557977	0.0792118	0.0720013	0.070423	0.0618327	0.0682759	0.0616675	0.0650129	0.055241	0.0532895	0.0504917	0.0603945	0.0536156
61.4	61.4	0.0595448	0.0548434	0.0624368	0.0592499	0.056788	0.05676	0.0800421	0.0727932	0.0712379	0.0625234	0.0688285	0.0621602	0.0659835	0.0561641	0.0541955	0.0514139	0.0612999	0.0544062
61.6	61.6	0.0604146	0.0551984	0.0634408	0.0602617	0.0573644	0.0574796	0.0809898	0.0737539	0.0719355	0.0631614	0.069808	0.0630742	0.0668725	0.0569909	0.0549838	0.0522849	0.0619264	0.0549475
61.8	61.8	0.061267	0.0555858	0.0641494	0.0607974	0.0580348	0.0583094	0.0816283	0.074347	0.0728219	0.064015	0.0704523	0.0637313	0.067509	0.057572	0.0555708	0.0528483	0.0627075	0.0556873
62	62	0.0619381	0.0562294	0.0650524	0.0616298	0.0588669	0.0591852	0.0827039	0.0753844	0.0738732	0.064745	0.0712177	0.064423	0.0683256	0.0583281	0.0563457	0.053587	0.0634466	0.0563626
62.2	62.2	0.0627404	0.0570328	0.0658924	0.0624431	0.059281	0.0597222	0.0835592	0.0761702	0.074454	0.0652352	0.0719907	0.0651117	0.0691947	0.0590927	0.0569228	0.0541853	0.0640493	0.0569079
62.4	62.4	0.063511	0.0577851	0.066478	0.0630036	0.0597225	0.0602958	0.084163	0.0767195	0.0752943	0.0659109	0.0725087	0.0655889	0.0698783	0.0596976	0.0575377	0.0548734	0.0648791	0.0576773
62.6	62.6	0.0641149	0.0583619	0.0672334	0.063787	0.0605486	0.0613295	0.0849409	0.0774417	0.0760849	0.0665297	0.0731959	0.0662184	0.0703537	0.0601297	0.0581499	0.0554822	0.0653256	0.0581018
62.8	62.8	0.0648769	0.0590925	0.0680001	0.0644623	0.0609788	0.0618037	0.0856851	0.0781362	0.0765962	0.0669421	0.0738595	0.0667968	0.0708157	0.0605532	0.0587249	0.0561081	0.0657808	0.0585758
63	63	0.0654648	0.0596669	0.0684404	0.0648886	0.0615404	0.0624061	0.0864489	0.0788227	0.0773481	0.0675219	0.0743264	0.0671862	0.0714433	0.0611588	0.0590918	0.0564804	0.0664552	0.0592514
63.2	63.2	0.0659741	0.0601608	0.0690387	0.0653868	0.0619681	0.0628928	0.0869842	0.0792683	0.0780281	0.0679928	0.0748553	0.0676447	0.072095	0.0617432	0.0596517	0.0570466	0.0668406	0.0595713
63.4	63.4	0.0667346	0.0608727	0.0698047	0.066061	0.0623716	0.0634092	0.0875669	0.0798075	0.0786189	0.0683723	0.0752928	0.0679843	0.0724844	0.0620883	0.0601191	0.0575343	0.0673488	0.0600198
63.6	63.6	0.0672511	0.061355	0.0703457	0.0664471	0.062701	0.0639342	0.087924	0.0801495	0.0789963	0.0686149	0.0757124	0.068342	0.0729993	0.0625484	0.0604257	0.0577951	0.0676351	0.060259
63.8	63.8	0.0676604	0.0620221	0.0708029	0.0669004	0.0629061	0.0642372	0.0884388	0.0806054	0.0795469	0.0690585	0.0760766	0.0686567	0.0734555	0.0629407	0.0606993	0.0583072	0.0682366	0.0607882
64	64	0.0679812	0.0624747	0.0713461	0.0675385	0.0634499	0.0648551	0.0889458	0.0810645	0.0799744	0.0693004	0.076509	0.0690197	0.0737734	0.063244	0.0611552	0.0591104	0.0689228	0.06144
64.2	64.2	0.0686095	0.0626761	0.0720641	0.0680317	0.0638375	0.065355	0.0893345	0.0814205	0.0805483	0.0696716	0.0768951	0.0693553	0.074362	0.0637493	0.0614319	0.0594835	0.0692884	0.0617931
64.4	64.4	0.0689935	0.0629539	0.0724476	0.0682018	0.0640445	0.0656487	0.0897624	0.0817897	0.0808448	0.0698483	0.0770721	0.0694791	0.0746335	0.0639813	0.061735	0.0598838	0.0697067	0.0621933
64.6	64.6	0.0692779	0.0632721	0.0727514	0.0684477	0.0641747	0.0658067	0.0902131	0.082156	0.0814321	0.0702605	0.0774143	0.0697415	0.0748662	0.0642113	0.0620198	0.0602252	0.0700971	0.0625439
64.8	64.8	0.0697422	0.0638301	0.0730046	0.0688837	0.0645619	0.0662312	0.0905844	0.0824316	0.0816781	0.0703653	0.0775644	0.0698457	0.0752562	0.0645885	0.0622158	0.0604915	0.0703808	0.0627653
65	65	0.0700867	0.0638761	0.0732296	0.0689814	0.0646932	0.0663944	0.0909587	0.082722	0.0819219	0.070451	0.0778949	0.0700851	0.0754716	0.0648042	0.0624562	0.060755	0.0705601	0.062897
65.2	65.2	0.0702162	0.0639377	0.0734205	0.0691094	0.0646568	0.0664217	0.0911902	0.082903	0.082258	0.0706405	0.0780289	0.07017	0.0757184	0.0649635	0.0625733	0.0608908	0.0707057	0.062993
65.4	65.4	0.070434	0.0641073	0.0737339	0.0693004	0.0647389	0.0665921	0.0915176	0.083161	0.082744	0.0708871	0.0782186	0.0703083	0.0759622	0.0651517	0.0627508	0.0610888	0.071004	0.0632446
65.6	65.6	0.0708279	0.0644797	0.0741066	0.0695763	0.064953	0.0668393	0.0917791	0.0833409	0.0830188	0.071038	0.0784149	0.0704473	0.076123	0.0653061	0.0628519	0.0612184	0.0711325	0.0633552
65.8	65.8	0.0712294	0.0648232	0.0744259	0.0698754	0.0652064	0.0671128	0.0919429	0.0834667	0.0831787	0.0710589	0.0784586	0.0704714	0.0762582	0.0654536	0.0629159	0.0613225	0.0712695	0.0634622
66	66	0.0715826	0.0651107	0.0747748	0.070151	0.0653993	0.0673205	0.0920659	0.0835612	0.0833233	0.0711306	0.0786203	0.0706226	0.0765335	0.0656933	0.0630631	0.061378	0.0713309	0.0634975
66.2	66.2	0.0716378	0.0652786	0.0748858	0.0701419	0.0653725	0.0673156	0.0923731	0.0837935	0.0835991	0.0712524	0.0787399	0.0706764	0.0767045	0.0658379	0.0632464	0.0614718	0.0714536	0.0635053
66.4	66.4	0.0717668	0.0656852	0.0749573	0.0700936	0.0653253	0.0673039	0.0924891	0.0838704	0.0838117	0.0712591	0.0787804	0.0706372	0.0767803	0.065902	0.0632938	0.0614894	0.0715007	0.0634858
66.6	66.6	0.0719326	0.0654001	0.0751057	0.0701672	0.0653693	0.067348	0.0925631	0.083872	0.0839092	0.0712615	0.0787441	0.0705698	0.0768565	0.0659695	0.0633881	0.0615303	0.0715605	0.0634872
66.8	66.8	0.0720153	0.0653644	0.0752951	0.0702063	0.0653781	0.0673518	0.0926551	0.0839061	0.0839839	0.0711946	0.0787332	0.0705259	0.0769483	0.0660453	0.0634224	0.06155	0.0715379	0.0634128
67	67	0.0722469	0.0655534	0.0754537	0.0702999	0.0654902	0.0674666	0.0926894	0.0839065	0.0841988	0.0712553	0.0787738	0.0705145	0.0769981	0.0660646	0.0634118	0.0615501	0.0715586	0.0633916
67.2	67.2	0.0724366	0.0657367	0.0756939	0.0704397	0.0656203	0.0675897	0.0925881	0.0837439	0.0840416	0.0712962	0.0788029	0.0705494	0.0771072	0.0661316	0.0634609	0.0616246	0.0716685	0.0634545
67.4	67.4	0.0725314	0.0660362	0.0757552	0.0704901	0.0656397	0.067595	0.0926452	0.0837258	0.0840894	0.0713499	0.0788675	0.0706706	0.0771448	0.0661653	0.0635291	0.0616293	0.0716602	0.0634083
67.6	67.6	0.0727216	0.0658785	0.0758161	0.0705392	0.0657737	0.0676973	0.0928895	0.0839428	0.0843609	0.0713616	0.0789476	0.0707282	0.0772795	0.0663142	0.0635708	0.0616595	0.0717112	0.0634558
67.8	67.8	0.0728215	0.065927	0.0759652	0.0704837	0.0656479	0.0675609	0.0929595	0.0840271	0.0844602	0.071289	0.0788496	0.0705656	0.077283	0.0663309	0.0635409	0.0616795	0.0717534	0.063428
68	68	0.0728885	0.0660049	0.0760851	0.0704816	0.0657003	0.0675785	0.093054	0.0840986	0.0846098	0.0712132	0.0788112	0.0704381	0.0773208	0.0663476	0.0635715	0.061712	0.0717957	0.0634193
68.2	68.2	0.0729322	0.0660188	0.0760183	0.0703502	0.0655854	0.0674444	0.0930271	0.0840413	0.0846656	0.0712409	0.0787842	0.0703706	0.0773713	0.0663872	0.0635732	0.0618877	0.0719855	0.0635987
68.4	68.4	0.0729694	0.0661757	0.0760982	0.0703908	0.065581	0.0674089	0.0929795	0.0839714	0.084599	0.0711972	0.0787762	0.0703368	0.0772927	0.0662882	0.063531	0.0620104	0.0721008	0.0636979
68.6	68.6	0.073035	0.066806	0.0762133	0.0703684	0.0656611	0.067368	0.0929028	0.0838706	0.0845475	0.0711243	0.0786887	0.0702513	0.0772843	0.0662882	0.0635129	0.0619931	0.0720904	0.0635777
68.8	68.8	0.0729823	0.0666878	0.076154	0.070253	0.0656839	0.0672159	0.0919998	0.0829539	0.0836597	0.07092	0.0784608	0.0700261	0.0773263	0.066335	0.0635344	0.0619025	0.0720453	0.0634499
69	69	0.0729874	0.0669281	0.0760898	0.0701283	0.0657182	0.0671449	0.0917172	0.0826202	0.0834326	0.0709719	0.0785106	0.0700862	0.0773581	0.0663205	0.063583	0.0618602	0.0719702	0.0633145
69.2	69.2	0.0731449	0.0664844	0.076237	0.0701959	0.0658574	0.0671623	0.0924762	0.0832862	0.0841847	0.0709882	0.0785247	0.0701379	0.0772879	0.0662515	0.0635539	0.0618519	0.0719596	0.0632718
69.4	69.4	0.0731444	0.0662618	0.0762658	0.0700217	0.0653512	0.066965	0.0928474	0.0837244	0.0846623	0.070879	0.0784151	0.0699474	0.0773122	0.0662837	0.0635964	0.0618631	0.0719493	0.063245
69.6	69.6	0.0731085	0.0660618	0.0762026	0.0699599	0.0653208	0.066882	0.0927578	0.0836733	0.0846061	0.0707904	0.0783587	0.0698401	0.077326	0.066271	0.0636104	0.0617923	0.071868	0.0631416
69.8	69.8	0.0730658	0.066019	0.076169	0.0697907	0.065218	0.0667157	0.0926789	0.083592	0.0846102	0.0706927	0.0782186	0.0696987	0.0772937	0.0662211	0.0635813	0.0617145	0.0718125	0.0630527
70	70	0.0731258	0.0660673	0.0761977	0.0696294	0.0650797	0.06649	0.0925001	0.0834147	0.084474	0.0705441	0.0780344	0.0695277	0.0772914	0.0661756	0.0635727	0.0616927	0.071825	0.0630417
70.2	70.2	0.0730452	0.0659737	0.0761119	0.0695111	0.0652014	0.0663565	0.0925296	0.083442	0.0845003	0.0705666	0.0781119	0.069584	0.0772435	0.0661642	0.0635619	0.0616496	0.0717238	0.06291
70.4	70.4	0.0730852	0.066025	0.076125	0.0695198	0.0651821	0.0663324	0.0915244	0.0824621	0.083597	0.0705528	0.0780618	0.0695165	0.0772349	0.066128	0.0635944	0.0616867	0.0717547	0.0628883
70.6	70.6	0.0729508	0.0659699	0.0759702	0.0693202	0.0651018	0.0661273	0.0911602	0.0820951	0.0833061	0.070414	0.077907	0.069333	0.0772157	0.0661539	0.0635761	0.0616041	0.0716539	0.0627742
70.8	70.8	0.0730354	0.0663511	0.0760377	0.0693223	0.0649766	0.0661219	0.0912303	0.0821398	0.0833395	0.0703499	0.0778157	0.0692834	0.0771572	0.0660722	0.063589	0.0616303	0.0716224	0.0627455
71	71	0.0728892	0.0661224	0.0758902	0.0690684	0.0648228	0.0659308	0.091707	0.0825492	0.083819	0.070276	0.0777325	0.069121	0.0771254	0.0660419	0.0635728	0.0615076	0.071532	0.0626605
71.2	71.2	0.0729656	0.0665444	0.0760193	0.0691035	0.0648141	0.0658882	0.0920719	0.0828737	0.0842266	0.0702277	0.0776241	0.0690004	0.077079	0.0659614	0.0635415	0.0614897	0.0715263	0.0626381
71.4	71.4	0.0728873	0.066224	0.0759006	0.0690018	0.0647492	0.0657636	0.0920676	0.0828752	0.084238	0.070113	0.0774775	0.0688485	0.0770363	0.0658574	0.0635272	0.0614624	0.0714413	0.0625328
71.6	71.6	0.0728655	0.0658242	0.0758311	0.0688747	0.0646399	0.0655957	0.0918289	0.0827261	0.0841257	0.0699847	0.0773678	0.0687216	0.0769567	0.0657794	0.0635097	0.0614607	0.0714495	0.0625277
71.8	71.8	0.0728595	0.0658098	0.0758362	0.0687881	0.0645542	0.0654625	0.09163	0.0825682	0.0839608	0.0698293	0.0771931	0.0685448	0.0769103	0.0657487	0.0634633	0.0614522	0.0714066	0.0624772
72	72	0.0726968	0.0656262	0.0756608	0.0683946	0.0642596	0.0650515	0.0915134	0.0824847	0.0839963	0.0698064	0.0771684	0.068551	0.076887	0.0657124	0.0634941	0.0614458	0.0713782	0.0624245
72.2	72.2	0.0727312	0.065679	0.0756498	0.0682339	0.0643107	0.0649314	0.091388	0.0823649	0.0839279	0.0697143	0.0770232	0.068337	0.0768827	0.0656734	0.0635037	0.0613806	0.0712659	0.0623427
72.4	72.4	0.0728385	0.0657871	0.0757192	0.0682667	0.0644501	0.0649106	0.0913402	0.0823572	0.0838593	0.0696192	0.0769623	0.0682862	0.0768745	0.0656778	0.0635052	0.0613505	0.0712552	0.0623628
72.6	72.6	0.0729395	0.0659096	0.0758219	0.0681332	0.0641495	0.0647903	0.0910122	0.0820814	0.0836647	0.0695957	0.0769145	0.0682137	0.0767764	0.0655298	0.0634591	0.0613257	0.0711908	0.0622973
72.8	72.8	0.0728377	0.0657977	0.0757376	0.068036	0.0640022	0.0646914	0.090653	0.0816861	0.0833292	0.0694659	0.0767929	0.0681033	0.076715	0.065484	0.0634292	0.0612723	0.071092	0.0621476
73	73	0.0727171	0.0658457	0.0756758	0.0679199	0.063893	0.0645162	0.0909335	0.0819608	0.0836262	0.069442	0.0767424	0.0680101	0.076669	0.0654596	0.0634317	0.0613021	0.0710887	0.0621651
73.2	73.2	0.0726425	0.065965	0.0755803	0.0677665	0.0637181	0.0643101	0.0909486	0.0819839	0.0837084	0.0693327	0.0765748	0.0678415	0.0766159	0.0653618	0.0633609	0.0612371	0.0710576	0.0621114
73.4	73.4	0.0725678	0.0655828	0.0754874	0.0674673	0.0635247	0.0639978	0.0907438	0.0818405	0.0835343	0.0692256	0.0764634	0.0677535	0.0766162	0.0653379	0.0633855	0.0612184	0.0709645	0.0620101
73.6	73.6	0.0725283	0.0655624	0.0754166	0.0673629	0.0634803	0.0639007	0.0900461	0.0811473	0.0829007	0.0690866	0.0763153	0.0675625	0.0765425	0.0652647	0.0633731	0.061219	0.0709581	0.0619938
73.8	73.8	0.0724568	0.0655008	0.0753035	0.067304	0.063878	0.0638288	0.0900138	0.0810832	0.0828666	0.0690029	0.0762076	0.06745	0.0765066	0.0652057	0.0633446	0.0612074	0.0709367	0.0620898
74	74	0.0725539	0.0655939	0.0753478	0.0671678	0.0636525	0.0637147	0.0904235	0.0814799	0.0832948	0.0688942	0.0761052	0.0673209	0.0764694	0.0651447	0.0633384	0.0611707	0.0708654	0.061936
74.2	74.2	0.0725529	0.0655881	0.075365	0.0670459	0.0632875	0.0635792	0.0901796	0.081355	0.0831713	0.0687868	0.075991	0.067166	0.076375	0.0649974	0.0632212	0.061108	0.0707992	0.0618532
74.4	74.4	0.0724521	0.0655713	0.0752462	0.0669026	0.0634197	0.0634299	0.0901736	0.0812822	0.0831689	0.0687189	0.0759089	0.0671033	0.0763194	0.0649395	0.063205	0.0611014	0.0707585	0.0618664
74.6	74.6	0.072392	0.0656026	0.0751432	0.0667392	0.0629868	0.063194	0.090013	0.0811492	0.0830262	0.0685589	0.0757082	0.0669374	0.076251	0.0648518	0.0631709	0.0610923	0.0707347	0.0618401
74.8	74.8	0.0723298	0.0653664	0.0750431	0.0665193	0.0628104	0.0629839	0.0899187	0.0811024	0.0830554	0.0684771	0.0756462	0.0668242	0.07628	0.0648978	0.0631974	0.0610377	0.0706466	0.0617208
75	75	0.0722782	0.0655645	0.0751058	0.0663943	0.0627512	0.0628668	0.0897597	0.0810066	0.082978	0.068426	0.0755398	0.0667259	0.0761732	0.0647735	0.0631306	0.0609956	0.0705836	0.0616578
75.2	75.2	0.0721789	0.0657311	0.0749361	0.0662952	0.0626729	0.0627441	0.0895811	0.0808364	0.0828318	0.0683208	0.0754314	0.0666141	0.0761498	0.0647029	0.0630878	0.0609564	0.0704869	0.0615609
75.4	75.4	0.0721827	0.0653426	0.0749184	0.0662759	0.0626194	0.0626705	0.0894799	0.0807441	0.0827699	0.0681805	0.0752734	0.0664581	0.0762732	0.0646334	0.0630639	0.0609319	0.0704736	0.0615197
75.6	75.6	0.0721605	0.0652633	0.0748757	0.0660955	0.0625161	0.0625143	0.0896775	0.0807693	0.0828337	0.0681465	0.0752556	0.0664272	0.0761951	0.0645662	0.0629879	0.0609081	0.0705201	0.061543
75.8	75.8	0.0721883	0.0652774	0.0748625	0.0660428	0.062547	0.0624668	0.0893446	0.0806257	0.0827483	0.0680299	0.0751034	0.0662993	0.0759645	0.0645425	0.0629835	0.0608583	0.0703765	0.0614323
76	76	0.0720198	0.0650844	0.0747062	0.0658134	0.0625431	0.06222	0.0892906	0.0805768	0.0826912	0.0679385	0.0750334	0.0661956	0.0758986	0.0644637	0.0629318	0.0608599	0.0703325	0.0614522
76.2	76.2	0.0719696	0.0650347	0.0746047	0.0657003	0.062313	0.0621115	0.0891379	0.0804893	0.0826188	0.0678645	0.0749405	0.0661015	0.0757297	0.0642961	0.0627834	0.0607816	0.0702525	0.0613605
76.4	76.4	0.0719549	0.0650442	0.0745864	0.0656989	0.0622998	0.0620971	0.0890068	0.080355	0.0825013	0.0677547	0.0748164	0.0659516	0.0757026	0.0642553	0.0627604	0.0607018	0.070186	0.0612427
76.6	76.6	0.0719468	0.0650555	0.0745963	0.0655043	0.0621108	0.0618733	0.088901	0.0801627	0.0824078	0.0676853	0.0747128	0.0658434	0.0756562	0.0642019	0.0627242	0.0607175	0.0701553	0.0612138
76.8	76.8	0.0717866	0.0649091	0.0744313	0.0652605	0.0618929	0.0616123	0.0888641	0.0801344	0.0823733	0.0675545	0.0745938	0.0657431	0.0756711	0.0642118	0.0627456	0.0606796	0.0700844	0.0611494
77	77	0.0718196	0.0651502	0.0744225	0.0652167	0.0618844	0.0615489	0.0886587	0.0799683	0.0822245	0.0674549	0.0744881	0.0656908	0.0755968	0.0641375	0.0626838	0.0606381	0.0700572	0.0610917
77.2	77.2	0.0716997	0.0651551	0.0742871	0.0651028	0.0620202	0.0614422	0.0886257	0.0799214	0.0822093	0.0673037	0.07436	0.065539	0.0755299	0.064067	0.0626318	0.0605622	0.0699948	0.0610105
77.4	77.4	0.0716552	0.0650658	0.0742577	0.0649662	0.0617704	0.0612821	0.0886294	0.079934	0.0822093	0.0672565	0.0743007	0.0655198	0.07542	0.0639587	0.0625353	0.0605334	0.0698852	0.0609071
77.6	77.6	0.0717008	0.0655229	0.0742995	0.0648701	0.0617268	0.0611867	0.0885181	0.0798512	0.0821916	0.0672478	0.0742691	0.0655038	0.0753055	0.0638591	0.0624275	0.0604904	0.0698604	0.0608558
77.8	77.8	0.0716137	0.0652084	0.0741647	0.0647576	0.0616648	0.0610738	0.0883372	0.0796674	0.0820307	0.0670911	0.0740983	0.0653197	0.0752254	0.0637843	0.0623646	0.0604634	0.0698089	0.060816
78	78	0.0716055	0.0647905	0.0742021	0.0645861	0.0614756	0.0608637	0.0883108	0.079615	0.0820474	0.0670293	0.0740961	0.0652272	0.0752641	0.0638151	0.0623477	0.0604275	0.0697604	0.0607561
78.2	78.2	0.0715299	0.0647414	0.0741385	0.0645139	0.0613858	0.0607571	0.0882498	0.0795469	0.0820509	0.0670149	0.0740158	0.0652377	0.0752121	0.0637521	0.0623308	0.0604615	0.0697765	0.060765
78.4	78.4	0.0715486	0.0648229	0.0740792	0.0644109	0.0613575	0.0606575	0.0880973	0.0793985	0.0818723	0.0668548	0.0738642	0.0649867	0.0751093	0.0636657	0.0622109	0.0603366	0.0696325	0.0606217
78.6	78.6	0.0713401	0.0646437	0.0738807	0.0642858	0.061287	0.0605349	0.088002	0.0792199	0.0816968	0.0667626	0.0737666	0.0649005	0.0751066	0.0636625	0.0622299	0.0602929	0.0695509	0.0605387
78.8	78.8	0.0712508	0.0646446	0.0738046	0.0640707	0.0611249	0.0603192	0.08717	0.0783808	0.0809302	0.0666801	0.0736881	0.0648005	0.0749584	0.0635162	0.0620881	0.0602411	0.069519	0.0604733
79	79	0.0712914	0.0650068	0.0738357	0.0640865	0.0611735	0.0603261	0.0871768	0.0784795	0.0810243	0.0666075	0.0735794	0.0647345	0.0748876	0.0634608	0.0620394	0.0602733	0.0695153	0.0604771
79.2	79.2	0.0711949	0.0654837	0.0737201	0.0639002	0.0610712	0.0601047	0.0877014	0.0790106	0.0815673	0.0665067	0.0735092	0.0647256	0.0748663	0.0634621	0.062024	0.060206	0.0694235	0.0603671
79.4	79.4	0.0709729	0.0644525	0.0734935	0.0637101	0.0608808	0.0599102	0.087708	0.0790259	0.0815303	0.0663843	0.0733899	0.0645553	0.0751449	0.0634361	0.0619573	0.0601029	0.0693332	0.0602709
79.6	79.6	0.0709692	0.0643749	0.073554	0.063727	0.0610151	0.0598941	0.0877215	0.0789784	0.0815683	0.0664591	0.0735078	0.0646239	0.0749225	0.0633432	0.0618805	0.0601187	0.0693664	0.0602898
79.8	79.8	0.0710373	0.0644255	0.0736014	0.0637684	0.0611159	0.0599122	0.087707	0.0789752	0.0815958	0.0664093	0.0734491	0.0645656	0.0746938	0.0632929	0.0618269	0.0600707	0.0693143	0.0602201

## Sheet: 5fC-G_bkgsub
	Temperature / ℃	7.0			7.5			8.0			8.5			9.0			9.5
20	20	0.00198568	0.00213981	0.00183097	0.00275182	0.00300382	0.00225564	0.00372386	0.00375845	0.00416799	0.00567374	0.00500527	0.00504123	0.00227484	0.00335892	0.00328034	0.000838897	0.00104734	0.0012715
20.2	20.2	0.00221038	0.00238164	0.00203697	0.00327297	0.0037385	0.00263699	0.00491822	0.00471439	0.00573254	0.00747358	0.00668854	0.00667675	0.00326698	0.00497144	0.00503417	0.00100517	0.00128005	0.00178383
20.4	20.4	0.00277001	0.00294565	0.00256409	0.00333414	0.00394422	0.00273613	0.00540684	0.00508377	0.00634722	0.00790537	0.00718108	0.0070993	0.00351484	0.00540669	0.00560993	0.00107011	0.00134824	0.00197897
20.6	20.6	0.00277816	0.00297862	0.00256154	0.00319028	0.00392391	0.00270865	0.00568623	0.00523919	0.00672106	0.00819877	0.00760804	0.0074441	0.00372479	0.00562435	0.00593944	0.00103646	0.00124214	0.00193722
20.8	20.8	0.00273961	0.00296834	0.00249355	0.00292635	0.00378191	0.00261794	0.00579149	0.00520045	0.00691699	0.00826835	0.00783034	0.00756244	0.00385433	0.0056606	0.00608295	0.000988523	0.00110341	0.0018516
21	21	0.002608	0.00285435	0.00234992	0.00261552	0.00358414	0.00251979	0.00576676	0.00507531	0.00691069	0.00810663	0.00784243	0.00749862	0.00398254	0.00565089	0.00619878	0.000961237	0.00100976	0.00177218
21.2	21.2	0.00249217	0.00275251	0.00224419	0.00232087	0.00334903	0.0023972	0.00578251	0.00494441	0.00697356	0.00788828	0.00789165	0.00740862	0.00406272	0.00556894	0.00624858	0.000937213	0.000848709	0.00162569
21.4	21.4	0.00231965	0.00258088	0.00207519	0.00196604	0.00306812	0.0022167	0.00570539	0.00475992	0.00687735	0.00754839	0.00781063	0.00720259	0.00415012	0.00544487	0.00622045	0.000921319	0.000662221	0.00144028
21.6	21.6	0.00211509	0.00242535	0.00194511	0.00154943	0.00269832	0.00199195	0.00562898	0.00457463	0.00679116	0.00724147	0.00772162	0.00704629	0.0041875	0.0052464	0.00610669	0.000839569	0.000466117	0.00124799
21.8	21.8	0.00192778	0.00225425	0.00175035	0.00109172	0.0024086	0.00187155	0.00552096	0.00434203	0.00668604	0.00677552	0.00750408	0.00669782	0.0042186	0.00505703	0.00601815	0.000784649	0.000258708	0.00104326
22	22	0.00173855	0.00206294	0.00149584	0.000547959	0.00185346	0.00158832	0.00533808	0.0040069	0.0064604	0.00613455	0.00713105	0.00622963	0.00424475	0.00484051	0.00586742	0.000745801	9.43054e-05	0.000884239
22.2	22.2	0.00143391	0.00174936	0.00126256	1.96276e-05	0.00140873	0.00139923	0.0051618	0.00370679	0.00627272	0.00564874	0.00686226	0.00588737	0.00415351	0.00447526	0.00558517	0.000638913	-0.000195812	0.000607663
22.4	22.4	0.00112626	0.00141604	0.00105008	-0.000480151	0.000898761	0.00118176	0.0049141	0.00327501	0.00599567	0.00496801	0.00651744	0.00543659	0.00409399	0.00419409	0.00538623	0.000532479	-0.00045877	0.000363368
22.6	22.6	0.000784594	0.00103281	0.00076319	-0.00122607	0.000459264	0.000988207	0.00463084	0.00276156	0.00569084	0.00432783	0.00622962	0.00506105	0.00404725	0.00383597	0.0050897	0.000422508	-0.000792232	7.34757e-05
22.8	22.8	0.00040996	0.000570755	0.00054254	-0.00177033	-0.000139263	0.000762977	0.00433024	0.00218133	0.00541389	0.0036406	0.00585225	0.00458689	0.00399074	0.00345787	0.00476272	0.000256684	-0.00108974	-0.000175646
23	23	-4.74044e-05	-1.88127e-06	0.00021875	-0.00255853	-0.000867805	0.000455233	0.0040267	0.00155588	0.00509571	0.00273044	0.00537019	0.00403103	0.00394472	0.00306914	0.00441428	0.000114671	-0.00148324	-0.00048199
23.2	23.2	-0.000460526	-0.000579454	-4.87855e-05	-0.00341913	-0.00167068	0.000128137	0.00367018	0.000930612	0.00465882	0.00179782	0.00485695	0.00346068	0.00375173	0.0026293	0.00402748	-9.08602e-05	-0.0018498	-0.000753002
23.4	23.4	-0.000910901	-0.00125359	-0.000354598	-0.004227	-0.00241243	-0.000120244	0.00325093	0.000104082	0.00424089	0.00098975	0.0044641	0.00302206	0.00355126	0.00210027	0.00349406	-0.000338161	-0.00235769	-0.00109612
23.6	23.6	-0.00138116	-0.00202402	-0.000700549	-0.00504033	-0.00319806	-0.000376072	0.00267031	-0.000917811	0.00365128	-0.0001111	0.00376514	0.00230942	0.00338728	0.00168416	0.00308443	-0.000619828	-0.00292026	-0.00144784
23.8	23.8	-0.00178992	-0.00281329	-0.000995145	-0.00575029	-0.00401699	-0.000635968	0.00216749	-0.00191142	0.00325039	-0.000891969	0.00332061	0.00184644	0.00331001	0.00127717	0.00268874	-0.000837647	-0.00336146	-0.00164148
24	24	-0.0021571	-0.003642	-0.00136919	-0.00667605	-0.00498954	-0.00100552	0.00154717	-0.00292395	0.00259019	-0.0018204	0.00277278	0.001289	0.0030093	0.000647665	0.00204931	-0.00110841	-0.00389953	-0.00187391
24.2	24.2	-0.00248465	-0.00451375	-0.00177525	-0.00749087	-0.00587224	-0.00128146	0.000890029	-0.00411093	0.00201669	-0.00270656	0.00219699	0.000700946	0.00283686	0.00016384	0.00154471	-0.00142272	-0.00433841	-0.00206135
24.4	24.4	-0.00268181	-0.00536145	-0.00216045	-0.00863284	-0.00719879	-0.00199455	1.3779e-05	-0.00552329	0.00132089	-0.00394831	0.0011256	-0.000378131	0.00258865	-0.000373771	0.000964572	-0.00162575	-0.00475153	-0.00211109
24.6	24.6	-0.00280527	-0.00602883	-0.00253494	-0.00942243	-0.00825009	-0.00243124	-0.000828815	-0.00687295	0.000649168	-0.00496494	0.000384814	-0.00117353	0.00204562	-0.00123603	0.000153743	-0.0018572	-0.00506506	-0.00204308
24.8	24.8	-0.00307343	-0.00704737	-0.00319418	-0.0104721	-0.00954908	-0.0032824	-0.00188174	-0.00839384	-0.000135086	-0.00598389	-0.000434879	-0.00212733	0.00159736	-0.00193915	-0.000445524	-0.00197078	-0.0052724	-0.00187564
25	25	-0.00327619	-0.00796769	-0.00386597	-0.0113045	-0.0108165	-0.00399838	-0.00272195	-0.00963698	-0.000616684	-0.00717184	-0.00153582	-0.00337888	0.00125292	-0.00271201	-0.00110434	-0.00206614	-0.00534979	-0.00168314
25.2	25.2	-0.00346143	-0.00880564	-0.00462382	-0.012554	-0.0125381	-0.00524368	-0.00345663	-0.0106065	-0.00100664	-0.00904781	-0.00317612	-0.00529168	0.000390613	-0.00386489	-0.00204663	-0.00209145	-0.00533056	-0.00135008
25.4	25.4	-0.00398936	-0.0097344	-0.00571057	-0.013669	-0.0140035	-0.00643797	-0.00423464	-0.0116096	-0.00123097	-0.0106814	-0.00456717	-0.00696025	-0.000156757	-0.00485159	-0.00270694	-0.00202918	-0.00515837	-0.000950033
25.6	25.6	-0.00480731	-0.0106498	-0.00705495	-0.0153312	-0.0160701	-0.00823782	-0.00531189	-0.0128166	-0.00162643	-0.0124511	-0.0058869	-0.00876077	-0.00093482	-0.00603795	-0.00344131	-0.00193721	-0.00483627	-0.000528433
25.8	25.8	-0.00609777	-0.0116763	-0.00848739	-0.0172542	-0.0183045	-0.0103449	-0.00641539	-0.0139216	-0.00191742	-0.0148578	-0.0077535	-0.0111661	-0.0014575	-0.00715721	-0.00383587	-0.00169824	-0.00432285	-4.00345e-05
26	26	-0.00756369	-0.0124869	-0.0101493	-0.0188485	-0.0201258	-0.0121639	-0.00765932	-0.0150661	-0.00234524	-0.0166038	-0.00892134	-0.012927	-0.00199583	-0.00816398	-0.00413625	-0.0014078	-0.00354418	0.000562816
26.2	26.2	-0.00946034	-0.0134259	-0.012046	-0.0209657	-0.0223156	-0.0144544	-0.00891751	-0.0161349	-0.002581	-0.0186339	-0.0102646	-0.0148719	-0.00253911	-0.00944514	-0.00417987	-0.00107436	-0.00260809	0.00120311
26.4	26.4	-0.011013	-0.0141296	-0.0138631	-0.0230122	-0.0242306	-0.0165482	-0.0100824	-0.0171035	-0.00260276	-0.0199834	-0.0108174	-0.0158707	-0.00301411	-0.0104781	-0.00406704	-0.000947628	-0.00172528	0.00171609
26.6	26.6	-0.0130612	-0.0149735	-0.0156059	-0.0246097	-0.0255888	-0.0180327	-0.0108937	-0.0177864	-0.00260903	-0.0206889	-0.0109218	-0.0165158	-0.0031344	-0.0108704	-0.00365857	-0.00081125	-0.000832483	0.00231845
26.8	26.8	-0.0150188	-0.0158029	-0.0170352	-0.0264104	-0.0270826	-0.0196921	-0.0118367	-0.0186454	-0.00248253	-0.0208343	-0.0102613	-0.0163561	-0.00343319	-0.0114142	-0.00307153	-0.000785896	3.33182e-05	0.00285351
27	27	-0.0162019	-0.0163364	-0.0178032	-0.0272395	-0.027825	-0.0205337	-0.0125253	-0.0194099	-0.00215767	-0.0207473	-0.00939922	-0.0159248	-0.00405862	-0.0120556	-0.00280409	-0.00109785	0.00067063	0.00328306
27.2	27.2	-0.0177642	-0.0172331	-0.0184424	-0.0280081	-0.0284513	-0.0211601	-0.0131337	-0.020319	-0.00176258	-0.0200745	-0.00820191	-0.0149996	-0.00483068	-0.0125445	-0.00267222	-0.00179259	0.00089769	0.00342949
27.4	27.4	-0.0179038	-0.0172888	-0.0185403	-0.0282843	-0.0287815	-0.0213518	-0.0130529	-0.0206059	-0.00112465	-0.0188966	-0.00639015	-0.0134631	-0.00497786	-0.0122072	-0.00241419	-0.00269959	0.000897888	0.00340657
27.6	27.6	-0.0178871	-0.0175099	-0.0181281	-0.0283236	-0.0289856	-0.0214087	-0.0133756	-0.021586	-0.000763882	-0.0181351	-0.0051187	-0.0123482	-0.00613255	-0.0121828	-0.00207481	-0.00364116	0.000574865	0.00310567
27.8	27.8	-0.017549	-0.0177608	-0.0178144	-0.0280898	-0.0291329	-0.0213266	-0.013	-0.0220883	0.000240083	-0.0163774	-0.00324046	-0.0105287	-0.00661801	-0.011763	-0.00276927	-0.00518856	1.90461e-05	0.00258834
28	28	-0.0164517	-0.0172941	-0.0168976	-0.0279059	-0.0294244	-0.0213839	-0.0121813	-0.0220448	0.000934912	-0.0157723	-0.00186741	-0.00912958	-0.00682433	-0.0108817	-0.00254718	-0.00620794	-0.000520773	0.00205938
28.2	28.2	-0.0150256	-0.0168643	-0.0157715	-0.0274159	-0.0291802	-0.0210066	-0.011952	-0.0231514	0.00157748	-0.0136938	-3.63655e-05	-0.00717673	-0.00733301	-0.00984384	-0.00259316	-0.00754076	-0.00115317	0.00142179
28.4	28.4	-0.0132524	-0.0162098	-0.0144502	-0.0266447	-0.0290697	-0.0207606	-0.0107722	-0.022783	0.00243501	-0.0116495	0.00178351	-0.00513647	-0.00800094	-0.00885406	-0.00252474	-0.00851298	-0.00177177	0.000804587
28.6	28.6	-0.0111459	-0.0152435	-0.0127331	-0.0263171	-0.029035	-0.0206181	-0.00954676	-0.0225951	0.0033452	-0.00948214	0.00361697	-0.00296761	-0.00808172	-0.00724399	-0.00218129	-0.0093823	-0.00213469	0.000431814
28.8	28.8	-0.00940928	-0.0143719	-0.0113267	-0.0253099	-0.0283541	-0.0197962	-0.00866253	-0.0224013	0.00391003	-0.00788658	0.00500179	-0.00125111	-0.00821369	-0.00572319	-0.0019536	-0.0100692	-0.00244842	0.000123394
29	29	-0.00702728	-0.0130723	-0.00936811	-0.0245864	-0.0279808	-0.0192283	-0.0074043	-0.0219535	0.0047336	-0.00564652	0.00684286	0.00109628	-0.00719499	-0.00323599	-0.000651875	-0.0103714	-0.00247557	0.000156239
29.2	29.2	-0.00462217	-0.0116473	-0.00747774	-0.0228713	-0.0266288	-0.0176977	-0.00608129	-0.0213172	0.00558691	-0.0033853	0.00865048	0.00348046	-0.00687645	-0.00192634	-0.000301543	-0.0104478	-0.00239449	0.000353311
29.4	29.4	-0.00256629	-0.0104715	-0.00578074	-0.0218632	-0.0258379	-0.0167335	-0.0050999	-0.0209092	0.00623684	-0.00197036	0.00993791	0.00524424	-0.00533407	0.000775038	0.00138821	-0.0100992	-0.00194967	0.000959812
29.6	29.6	-0.000461993	-0.00893207	-0.00380546	-0.0202211	-0.0244374	-0.0151969	-0.00359789	-0.0198741	0.00720367	6.10376e-05	0.0114531	0.00741011	-0.00383169	0.0029502	0.00281955	-0.00976644	-0.00156987	0.00149268
29.8	29.8	0.00175426	-0.00739914	-0.00203168	-0.018421	-0.0227668	-0.0134822	-0.00205743	-0.0186208	0.00816709	0.00150534	0.0122713	0.00889138	-0.00264472	0.00485407	0.00377265	-0.00921179	-0.000987177	0.00230219
30	30	0.00350191	-0.00624893	-0.000590593	-0.0169963	-0.0215663	-0.0122563	-0.000773008	-0.0176079	0.00890233	0.00334546	0.0136555	0.0107583	-0.000931357	0.00701575	0.00524694	-0.00868899	-0.000515067	0.00298221
30.2	30.2	0.00568121	-0.00460151	0.00131557	-0.0150089	-0.0197423	-0.0104516	0.00105725	-0.015881	0.00998543	0.00489553	0.0145871	0.0123155	0.000552577	0.00865178	0.00639878	-0.00792374	6.38292e-05	0.00389346
30.4	30.4	0.00692317	-0.00383623	0.00232937	-0.0131069	-0.0179203	-0.00866608	0.00281803	-0.0140287	0.0110495	0.0059706	0.0150648	0.013358	0.0024031	0.0103554	0.00783263	-0.00715528	0.000425235	0.00469548
30.6	30.6	0.00840425	-0.00267479	0.00379852	-0.0112706	-0.0161313	-0.00687282	0.00408986	-0.0124838	0.0115493	0.00751181	0.0162048	0.014854	0.00409065	0.0117635	0.00921491	-0.00641795	0.000668433	0.00536197
30.8	30.8	0.00984881	-0.00152352	0.00510347	-0.00996991	-0.0148956	-0.00548806	0.00547887	-0.0106081	0.0122896	0.00826972	0.0165195	0.0155716	0.00564939	0.0127842	0.0101944	-0.00589022	0.000491086	0.00577787
31	31	0.0107016	-0.00098795	0.00581057	-0.00833876	-0.013286	-0.00369392	0.00689848	-0.00851059	0.0131257	0.00913179	0.0170897	0.0165052	0.00747112	0.0138609	0.0113808	-0.00516756	0.000430589	0.00626726
31.2	31.2	0.0117012	-0.000205188	0.00658362	-0.00720285	-0.0122112	-0.00238104	0.00854891	-0.00620986	0.0144303	0.00960411	0.0173928	0.0171761	0.00877496	0.0145076	0.012578	-0.00448899	0.000295558	0.00647327
31.4	31.4	0.0124011	0.000419319	0.00713826	-0.00583125	-0.0110034	-0.0008899	0.00980809	-0.00401109	0.0153609	0.00993768	0.0176617	0.0177227	0.010264	0.0151147	0.0134805	-0.00386154	4.13289e-05	0.00649189
31.6	31.6	0.0128501	0.000938333	0.00744956	-0.00463451	-0.0100085	0.000496594	0.0110777	-0.00169396	0.0164589	0.0098269	0.0175859	0.0180338	0.0115191	0.0154763	0.0143696	-0.0031749	-3.71911e-05	0.00644577
31.8	31.8	0.0129839	0.00121274	0.00751082	-0.00372248	-0.00925147	0.00162223	0.0118456	-7.10953e-05	0.0172149	0.00928772	0.0171532	0.01797	0.0122972	0.0156007	0.0150333	-0.00259942	-0.000123461	0.00622868
32	32	0.0129707	0.00148958	0.00744763	-0.00310301	-0.00885928	0.00232674	0.0125114	0.00178003	0.0179724	0.00856778	0.0165157	0.0176098	0.0127495	0.0154653	0.0152819	-0.00212229	-5.17382e-05	0.00610448
32.2	32.2	0.0125961	0.00148675	0.00707909	-0.00257928	-0.00861402	0.00278218	0.0129864	0.00318123	0.0187166	0.0073567	0.0154208	0.0168275	0.0131797	0.0151226	0.0153257	-0.00169372	-1.54606e-05	0.00582605
32.4	32.4	0.0122727	0.0014865	0.00680351	-0.0022594	-0.00854283	0.0030786	0.013401	0.00485955	0.0194348	0.00592965	0.0141106	0.0157217	0.0130603	0.0146977	0.0151645	-0.00142099	5.72413e-05	0.00563404
32.6	32.6	0.0118891	0.00157145	0.00656324	-0.00233552	-0.00870765	0.00309602	0.0131395	0.00579308	0.0196282	0.00499315	0.0130689	0.0147948	0.0124614	0.0139216	0.0146578	-0.00122893	-2.33332e-05	0.00539857
32.8	32.8	0.0113328	0.00135999	0.00623854	-0.00231298	-0.00881678	0.00315595	0.0126461	0.00610632	0.0195508	0.00371159	0.0117082	0.0135241	0.0116289	0.0130267	0.0138788	-0.00105694	1.62637e-05	0.0053002
33	33	0.0106702	0.00102724	0.00582856	-0.00274454	-0.00937251	0.00272445	0.0118163	0.00620624	0.0191434	0.00309711	0.0108865	0.0127095	0.0106778	0.0121697	0.0130276	-0.00110688	5.82064e-06	0.0052229
33.2	33.2	0.0103034	0.000848058	0.00579294	-0.00315426	-0.00989891	0.00235445	0.0108921	0.00578866	0.0184619	0.00215549	0.00994008	0.0117289	0.00988028	0.0115702	0.0124219	-0.00123409	-0.000177181	0.00505927
33.4	33.4	0.00987809	0.000501683	0.00563247	-0.00344204	-0.0102636	0.00209821	0.0101939	0.00556455	0.0179412	0.00188363	0.0093947	0.0111156	0.00883556	0.0108008	0.0115746	-0.00148056	-0.000307638	0.00498811
33.6	33.6	0.00940555	6.73469e-05	0.00544817	-0.00416347	-0.011068	0.00142443	0.0092598	0.00464983	0.0170101	0.00151203	0.00902044	0.010602	0.0079499	0.0101701	0.0108311	-0.00173772	-0.000502832	0.0048848
33.8	33.8	0.00938619	6.44468e-05	0.00564252	-0.00441504	-0.0114885	0.00108528	0.00874456	0.00390549	0.0164092	0.00169745	0.00894192	0.0103884	0.00725945	0.00980898	0.0103355	-0.00212553	-0.000668235	0.0048383
34	34	0.00948319	0.000103083	0.00591326	-0.00475989	-0.0118523	0.000798476	0.00807076	0.00276549	0.0154231	0.00185723	0.0091303	0.0104554	0.00664268	0.00948965	0.00993346	-0.00234996	-0.000574155	0.0050493
34.2	34.2	0.00952702	7.18371e-05	0.0061327	-0.0048016	-0.0119232	0.000767	0.00742197	0.00164883	0.0145193	0.00225844	0.00959471	0.0107874	0.00630542	0.00935926	0.00974351	-0.0027607	-0.000667266	0.00503009
34.4	34.4	0.00977494	0.000243654	0.00632217	-0.00500657	-0.0120088	0.00065863	0.00705981	0.000600899	0.0138049	0.00296675	0.0101135	0.0111838	0.00601488	0.0093036	0.00962015	-0.00299415	-0.000699015	0.00506009
34.6	34.6	0.0101008	0.000482637	0.00665464	-0.0048692	-0.011919	0.000693025	0.00697852	-0.000176843	0.0133964	0.00370035	0.0107391	0.0116511	0.0059366	0.00934954	0.00968308	-0.0031255	-0.000574369	0.0052684
34.8	34.8	0.0103618	0.000698801	0.00699028	-0.00465817	-0.0115837	0.00089389	0.00661084	-0.00103625	0.0128256	0.0045327	0.0114441	0.0122465	0.00606113	0.00955884	0.00986751	-0.00321399	-0.00049551	0.00540597
35	35	0.0107215	0.00104359	0.00732105	-0.0043286	-0.0111934	0.00112075	0.00659896	-0.00160146	0.0126342	0.00522534	0.0120267	0.0127202	0.0063044	0.00978688	0.0101623	-0.00310594	-0.000282296	0.00572365
35.2	35.2	0.0109615	0.00126363	0.00752251	-0.00409022	-0.0106719	0.00138724	0.00645427	-0.00216422	0.0124292	0.00576266	0.0127655	0.0132807	0.00667198	0.0100023	0.0105345	-0.00295707	-0.000116903	0.0059684
35.4	35.4	0.0112354	0.00157994	0.00770986	-0.00387055	-0.0101893	0.00167066	0.00623027	-0.00258599	0.0122367	0.00600865	0.0131719	0.0136042	0.00688393	0.0100284	0.0107198	-0.00272591	0.000111402	0.0062082
35.6	35.6	0.0114277	0.00183626	0.00787736	-0.00362328	-0.00981447	0.00194237	0.0061121	-0.00279625	0.0122797	0.00615735	0.0135116	0.0138753	0.00729627	0.0101574	0.0111049	-0.0023769	0.000446086	0.00648418
35.8	35.8	0.0114451	0.00195865	0.00790691	-0.00346935	-0.00947148	0.00216224	0.00510667	-0.00370243	0.0115432	0.00619696	0.0136639	0.0139961	0.00754944	0.0101905	0.0114523	-0.00208558	0.000689204	0.0066165
36	36	0.0113897	0.00205862	0.00786893	-0.00329471	-0.00917096	0.00234232	0.00459967	-0.00404472	0.0113513	0.00608206	0.0135245	0.013845	0.00778303	0.0100622	0.0116277	-0.00189124	0.000832589	0.00661031
36.2	36.2	0.0112663	0.00206707	0.00778595	-0.00322862	-0.00884765	0.00240803	0.00443807	-0.00398347	0.0114522	0.00592091	0.0133409	0.0136564	0.00788	0.00980091	0.0117966	-0.00178499	0.000916011	0.00653075
36.4	36.4	0.0110204	0.00191453	0.00759795	-0.00325889	-0.00869574	0.00238395	0.00431509	-0.00373715	0.0116998	0.00563376	0.013072	0.0134084	0.00790092	0.00957566	0.0119055	-0.00177525	0.000978375	0.0063709
36.6	36.6	0.0107656	0.00177364	0.00742356	-0.00347376	-0.00860393	0.00217504	0.0041833	-0.00353228	0.0118568	0.0051695	0.0126704	0.0130547	0.00781756	0.00922238	0.0119844	-0.00172708	0.000977822	0.00626107
36.8	36.8	0.0105027	0.00160661	0.0072329	-0.00367178	-0.00852696	0.00200843	0.0039587	-0.00345969	0.0119582	0.00467388	0.012231	0.0126272	0.00761428	0.00879335	0.0119222	-0.00187228	0.00091113	0.00593509
37	37	0.0103148	0.00151694	0.00711095	-0.00397185	-0.00846533	0.00174992	0.00366536	-0.00361011	0.0118543	0.00442242	0.0119249	0.0123307	0.00745767	0.00850904	0.0118625	-0.00205676	0.000848217	0.00569505
37.2	37.2	0.0101441	0.00137859	0.00694591	-0.00430195	-0.008558	0.00144209	0.00420809	-0.00301181	0.0125609	0.00422735	0.0116461	0.0120384	0.00728464	0.00810648	0.0118302	-0.00234379	0.00065403	0.00539903
37.4	37.4	0.0098597	0.00115003	0.00666583	-0.00468068	-0.00879828	0.00105928	0.00432259	-0.00295367	0.0127679	0.00414582	0.0114332	0.0117995	0.00705286	0.00777256	0.0118128	-0.00255315	0.000597271	0.00525125
37.6	37.6	0.00962485	0.000931445	0.00641069	-0.00496052	-0.00889955	0.000739387	0.00416941	-0.00322255	0.0126351	0.00411381	0.0112546	0.0115401	0.00695464	0.00746188	0.0118425	-0.00277445	0.000497358	0.00512455
37.8	37.8	0.00935875	0.000678862	0.00609278	-0.00528044	-0.00911648	0.000353964	0.00416958	-0.00350752	0.0125678	0.00429608	0.0112889	0.0114238	0.0068141	0.00722305	0.0118975	-0.00290439	0.000470895	0.00512402
38	38	0.00914841	0.000465046	0.0057993	-0.0054714	-0.00917855	0.000104197	0.00406659	-0.00386626	0.0124519	0.00446433	0.0113545	0.0113818	0.00665163	0.00696029	0.0118896	-0.0030788	0.000360663	0.00509111
38.2	38.2	0.00895188	0.000266705	0.00551595	-0.00575308	-0.00934707	-0.000282988	0.00410562	-0.00420002	0.0124282	0.00439649	0.0115861	0.0114246	0.00657441	0.00679801	0.0119138	-0.00315036	0.000307124	0.00510525
38.4	38.4	0.00857396	-4.27613e-05	0.00504896	-0.00587973	-0.00933115	-0.000464042	0.00412822	-0.00457059	0.0123881	0.00438684	0.0117849	0.0114077	0.00656152	0.00675056	0.0120359	-0.00319986	0.000231212	0.00514775
38.6	38.6	0.00833017	-0.00022313	0.00469755	-0.00607518	-0.00940444	-0.000756147	0.00415158	-0.0047843	0.0123801	0.0044873	0.0119696	0.0114077	0.00665224	0.00678586	0.0122706	-0.00318944	0.0002107	0.00522902
38.8	38.8	0.00813345	-0.000361959	0.004414	-0.00629338	-0.00955578	-0.00111726	0.00419909	-0.00501715	0.0124332	0.0045426	0.0122673	0.0113993	0.00674096	0.00679889	0.0124849	-0.00313276	0.000238239	0.00532126
39	39	0.00787711	-0.000559628	0.00403723	-0.00659048	-0.00975349	-0.00145921	0.00427928	-0.00507601	0.0125509	0.00465466	0.0125664	0.0114117	0.006803	0.00679615	0.0126596	-0.00308527	0.000197134	0.00535535
39.2	39.2	0.00769368	-0.000742254	0.00378586	-0.00674919	-0.00981587	-0.00169713	0.00430578	-0.00515218	0.0126491	0.00478469	0.0128488	0.0114835	0.00681737	0.00675473	0.0128477	-0.00309914	0.000142058	0.00533208
39.4	39.4	0.00750714	-0.000956694	0.0034904	-0.00686709	-0.00982098	-0.00181171	0.00440888	-0.0050807	0.0128164	0.00475738	0.0131873	0.011576	0.00687481	0.00673804	0.0130976	-0.00312651	0.000100567	0.00531146
39.6	39.6	0.00735323	-0.00114852	0.00324827	-0.00699918	-0.00979798	-0.00192174	0.00450846	-0.00496657	0.0129437	0.00475958	0.0133984	0.0116434	0.00687349	0.00669006	0.0131432	-0.00318176	-3.80126e-05	0.00520506
39.8	39.8	0.00715224	-0.00136467	0.00300665	-0.00714204	-0.00983484	-0.00203236	0.00458981	-0.00483294	0.0130584	0.00491361	0.013793	0.0119013	0.00692897	0.0067363	0.0132904	-0.00327782	-0.000158706	0.00512612
40	40	0.007027	-0.00149079	0.00277403	-0.00736001	-0.00993116	-0.00210941	0.00430628	-0.00502714	0.012796	0.00497276	0.0139691	0.0120046	0.00695217	0.00680785	0.0134482	-0.00337516	-0.000274117	0.00508089
40.2	40.2	0.00693634	-0.00159672	0.002614	-0.00756068	-0.00997379	-0.0021158	0.00379905	-0.00548717	0.0122733	0.00504133	0.0142767	0.0122776	0.00692602	0.00689	0.0135551	-0.00355849	-0.000423115	0.00501841
40.4	40.4	0.0069169	-0.0016539	0.00256589	-0.00755194	-0.00993032	-0.00196071	0.00361052	-0.00562336	0.0120073	0.0051114	0.0145703	0.0125567	0.00685968	0.006938	0.0136282	-0.00375968	-0.000578111	0.00493697
40.6	40.6	0.00694084	-0.00165339	0.00251718	-0.00770726	-0.0100189	-0.00189044	0.00405588	-0.00511231	0.0123645	0.00520341	0.0146978	0.0127577	0.00683538	0.00708317	0.0137809	-0.00393867	-0.000645768	0.0049823
40.8	40.8	0.0069787	-0.00164401	0.00248904	-0.00787025	-0.0100406	-0.00177394	0.00454161	-0.004572	0.0127733	0.00518765	0.0148787	0.0130165	0.00669692	0.00713183	0.0138279	-0.00407222	-0.000778567	0.00500365
41	41	0.00717573	-0.00148244	0.0025826	-0.0078781	-0.00997721	-0.00154107	0.00498775	-0.00404269	0.0131425	0.00526228	0.0150501	0.0133158	0.00664462	0.00723296	0.0139367	-0.0042555	-0.000835993	0.00504323
41.2	41.2	0.00736061	-0.00132177	0.00268336	-0.00792467	-0.0101428	-0.00138063	0.00506424	-0.00387037	0.0131349	0.00533261	0.0151033	0.0135105	0.00659931	0.00730988	0.0140767	-0.00430516	-0.000788405	0.00520347
41.4	41.4	0.00756671	-0.00114022	0.00278391	-0.00798132	-0.0101101	-0.00120837	0.00544019	-0.00338761	0.0134239	0.00540714	0.0152343	0.0137595	0.00648842	0.0074246	0.0142406	-0.00438377	-0.000846155	0.00533797
41.6	41.6	0.00778109	-0.00097457	0.00287593	-0.00817906	-0.0102233	-0.00117692	0.00608129	-0.00269415	0.0139983	0.00552335	0.0154001	0.0140552	0.00640511	0.00748774	0.0143315	-0.00439147	-0.000825998	0.00546277
41.8	41.8	0.00803167	-0.000788905	0.00306337	-0.00813667	-0.0102173	-0.000988676	0.00664143	-0.00208525	0.0144902	0.0055694	0.015465	0.0142463	0.00631428	0.00756515	0.0145032	-0.00443433	-0.00080576	0.0056056
42	42	0.00827358	-0.000613852	0.00324401	-0.00798737	-0.0102127	-0.000662533	0.00672867	-0.00197404	0.0145245	0.00557364	0.015558	0.0144319	0.00625849	0.0076094	0.0147018	-0.00452967	-0.000837851	0.00564792
42.2	42.2	0.0084627	-0.000473087	0.00339521	-0.00797694	-0.010266	-0.000453608	0.0068335	-0.00187196	0.0145921	0.00556618	0.0156915	0.0146111	0.00612019	0.00757939	0.0148661	-0.00466036	-0.000904082	0.00565479
42.4	42.4	0.00865098	-0.000285003	0.00356937	-0.00782762	-0.0101597	-0.000186717	0.00690379	-0.00181145	0.0146106	0.00560674	0.0157813	0.0147362	0.00601379	0.00760081	0.0150036	-0.00466185	-0.000898971	0.00572534
42.6	42.6	0.00887822	-4.96922e-05	0.00382603	-0.00765475	-0.010011	8.44963e-05	0.00699946	-0.00173138	0.0146419	0.00574178	0.0159309	0.0149338	0.00589376	0.00754741	0.0150922	-0.0047253	-0.000956473	0.00571304
42.8	42.8	0.00907728	0.000114373	0.00404883	-0.00749914	-0.00985764	0.000311379	0.007139	-0.00160426	0.0147076	0.00582326	0.0160676	0.0150923	0.00581705	0.0075	0.015278	-0.0048436	-0.00101412	0.0057006
43	43	0.00932109	0.000353972	0.0043395	-0.00733444	-0.00965593	0.000549602	0.00723718	-0.00151263	0.0147498	0.00582776	0.01617	0.0151572	0.00586047	0.00759404	0.0156026	-0.0048511	-0.000934102	0.00583586
43.2	43.2	0.00948598	0.000586772	0.00453108	-0.00736854	-0.00963405	0.000603449	0.00734673	-0.00142382	0.0148448	0.00590945	0.0163045	0.0152357	0.00586587	0.0076563	0.0159159	-0.00485343	-0.000863745	0.00592778
43.4	43.4	0.0096326	0.000721591	0.00472636	-0.00727764	-0.00944377	0.000779325	0.00740551	-0.00143398	0.0148577	0.00603057	0.0164163	0.0152596	0.00586432	0.00769866	0.0161487	-0.00476511	-0.000696401	0.00612442
43.6	43.6	0.00972376	0.000749976	0.00485952	-0.00717489	-0.00927007	0.000909816	0.00741324	-0.00149326	0.0148568	0.00596597	0.0164002	0.0151624	0.0059336	0.00778492	0.0165254	-0.00481359	-0.000683455	0.00616923
43.8	43.8	0.00976515	0.000727198	0.00500034	-0.00703259	-0.00902965	0.0010673	0.00753169	-0.00143053	0.0149832	0.00583326	0.016429	0.015109	0.0059743	0.00782315	0.016782	-0.00482083	-0.000645159	0.00622417
44	44	0.00991318	0.000790014	0.00518242	-0.00674683	-0.00860002	0.00137235	0.0076314	-0.00138979	0.0152113	0.00556824	0.0164793	0.0150383	0.00601766	0.00785243	0.0170671	-0.0048388	-0.000553658	0.00632674
44.2	44.2	0.00992578	0.000794765	0.00527345	-0.00671482	-0.00844327	0.00142597	0.00766823	-0.00142386	0.0152899	0.00551927	0.0165347	0.0150179	0.00604985	0.00788248	0.0173171	-0.00490521	-0.000522473	0.00635939
44.4	44.4	0.00989009	0.000758482	0.00530454	-0.00682739	-0.00839559	0.00127706	0.00691545	-0.00229976	0.0145408	0.00545438	0.0164989	0.0149041	0.0060201	0.00787453	0.0174536	-0.00500895	-0.000546743	0.00631051
44.6	44.6	0.00997073	0.000846492	0.00542323	-0.00696038	-0.00833744	0.00115805	0.0065133	-0.0028503	0.0142344	0.00529923	0.0164296	0.0147671	0.0060264	0.00780149	0.0176772	-0.00510267	-0.000504253	0.00628189
44.8	44.8	0.0102011	0.00103487	0.0057218	-0.00685567	-0.00806789	0.00128048	0.00690504	-0.0025737	0.0147165	0.00522484	0.0163685	0.0146397	0.00600097	0.00769973	0.0178591	-0.00521491	-0.000483371	0.00625119
45	45	0.0102815	0.00106088	0.00589849	-0.00670729	-0.00778987	0.00134594	0.00763766	-0.00205992	0.0154743	0.00516519	0.0163007	0.0145121	0.00607335	0.00768818	0.0181134	-0.00529345	-0.000395178	0.00627923
45.2	45.2	0.0104138	0.00108187	0.00603841	-0.00656602	-0.00761257	0.00137604	0.00801193	-0.00181312	0.0159626	0.00514368	0.0162144	0.0143746	0.00606188	0.00765512	0.0182405	-0.00540027	-0.000412803	0.00619499
45.4	45.4	0.0104906	0.00110724	0.00619286	-0.00647462	-0.00738696	0.00138044	0.00813252	-0.00184345	0.0161828	0.00505725	0.0161304	0.014239	0.00603265	0.00763426	0.0183413	-0.0055694	-0.000468359	0.0060899
45.6	45.6	0.0105465	0.00112487	0.00629051	-0.00644055	-0.00720802	0.00134431	0.00792807	-0.00216143	0.0160932	0.00497454	0.0160795	0.0141303	0.00609108	0.00769102	0.0184844	-0.00559489	-0.000370989	0.00612171
45.8	45.8	0.0106048	0.00112535	0.00638681	-0.00643626	-0.00704835	0.00124319	0.00761099	-0.00263549	0.0157939	0.00485835	0.0160109	0.0139831	0.00613865	0.00768499	0.0186199	-0.00569646	-0.000380431	0.00607011
46	46	0.0106583	0.00107021	0.00644445	-0.00648005	-0.00695118	0.00111484	0.00793106	-0.00243479	0.0161625	0.0046621	0.0158458	0.0137632	0.00616327	0.00762283	0.0187229	-0.00585912	-0.00038094	0.00596876
46.2	46.2	0.0107254	0.00103254	0.00654043	-0.00646081	-0.0068384	0.0010992	0.00858137	-0.00185731	0.0168973	0.00446043	0.0156631	0.0135255	0.00616939	0.00762166	0.0188312	-0.00605933	-0.000440671	0.00585011
46.4	46.4	0.0107528	0.000985187	0.00663463	-0.00641133	-0.00661336	0.00106236	0.00886266	-0.00170786	0.0171862	0.00432593	0.0155288	0.0133566	0.0061843	0.00764209	0.0189274	-0.00617491	-0.000410661	0.00577563
46.6	46.6	0.0107234	0.000851737	0.00664591	-0.00641379	-0.00641609	0.00101011	0.0089089	-0.00174589	0.0172822	0.00403349	0.0153164	0.0130984	0.00618786	0.00768449	0.0190385	-0.00633543	-0.000419783	0.00568625
46.8	46.8	0.0107011	0.000743979	0.00664675	-0.00643023	-0.00629793	0.000945463	0.00902623	-0.0016784	0.0174912	0.0039434	0.0152647	0.0129429	0.00619276	0.00769392	0.0191	-0.00643228	-0.000348362	0.0056458
47	47	0.0106416	0.000620452	0.006616	-0.00645329	-0.00615309	0.000856004	0.00928964	-0.00151386	0.0177451	0.00385162	0.0151695	0.0127943	0.00636526	0.00784867	0.0193333	-0.00648814	-0.000224253	0.00566803
47.2	47.2	0.0106115	0.00053016	0.00663229	-0.00650445	-0.00605091	0.000738872	0.00951609	-0.00138434	0.0179756	0.00361534	0.0150471	0.0126421	0.00653576	0.00798781	0.0195044	-0.00654858	-0.000116373	0.00567484
47.4	47.4	0.0105518	0.000420084	0.0066195	-0.00657053	-0.00597548	0.000609005	0.00961991	-0.00132153	0.0181124	0.00348457	0.0150197	0.0126163	0.00654718	0.00798481	0.0195724	-0.00673612	-0.000179544	0.00553412
47.6	47.6	0.0105984	0.000379534	0.00668745	-0.00656585	-0.00582514	0.000598694	0.0097141	-0.0012709	0.0182395	0.00326721	0.0148925	0.0124536	0.00649819	0.00797067	0.0196223	-0.00691902	-0.000175079	0.00541784
47.8	47.8	0.0106369	0.000301593	0.00676171	-0.00647411	-0.00558289	0.00065871	0.0098573	-0.00116525	0.0184396	0.00309103	0.0147847	0.0123577	0.00650087	0.00802502	0.019715	-0.00700539	-6.6132e-05	0.00541112
48	48	0.0106074	0.000155257	0.00675562	-0.00635761	-0.00536824	0.000669184	0.0100046	-0.00104099	0.0186578	0.0029798	0.0146462	0.0122715	0.00656711	0.0081055	0.0197923	-0.00703201	3.82114e-05	0.00543247
48.2	48.2	0.0106212	0.000103967	0.00679152	-0.0063502	-0.00525181	0.000625312	0.0102365	-0.000821621	0.0188717	0.00295566	0.0146175	0.0122721	0.00665467	0.00816209	0.0198733	-0.00708106	0.000159168	0.00546611
48.4	48.4	0.0106239	6.50891e-05	0.00684133	-0.0063447	-0.00501853	0.000630398	0.0103515	-0.00073393	0.0190933	0.00290995	0.0145412	0.0123046	0.00660613	0.00817471	0.0198566	-0.00723466	0.00010483	0.00535062
48.6	48.6	0.0104949	-0.000113218	0.00671498	-0.00647236	-0.00503526	0.000481975	0.0104446	-0.000666178	0.0191773	0.00281711	0.0143716	0.0122367	0.00665907	0.00825079	0.019971	-0.00726848	0.000259726	0.00538562
48.8	48.8	0.0105045	-0.000212325	0.00669893	-0.0064286	-0.00490461	0.00053679	0.010604	-0.000553781	0.0193519	0.00273231	0.0141871	0.0121243	0.00664549	0.00827976	0.0199934	-0.00735452	0.000364606	0.00536979
49	49	0.0105519	-0.0001437	0.00686421	-0.00614917	-0.00468784	0.000688719	0.010667	-0.000535117	0.0194113	0.00268914	0.0140911	0.0120912	0.00664792	0.00839692	0.0200138	-0.0073435	0.000493085	0.00539744
49.2	49.2	0.0107359	1.54361e-05	0.00702456	-0.00592273	-0.00435766	0.000935795	0.00994908	-0.00129567	0.0187344	0.0025311	0.0139209	0.0119805	0.00666855	0.00848005	0.0200316	-0.0073312	0.000698585	0.00546757
49.4	49.4	0.0107911	-1.43865e-05	0.00715697	-0.00577195	-0.00419543	0.00103471	0.0101693	-0.00111449	0.0188918	0.00242609	0.0137257	0.0118573	0.00667794	0.00855161	0.0200287	-0.00731922	0.000797224	0.00544525
49.6	49.6	0.0107867	-0.000130363	0.00717675	-0.00565583	-0.00407289	0.00106646	0.0110879	-0.000248651	0.0198047	0.00242522	0.0135925	0.0118418	0.00676262	0.00870326	0.020141	-0.00721965	0.0010089	0.00556721
49.8	49.8	0.0108491	-0.000162449	0.00727197	-0.00551777	-0.0038519	0.0011892	0.0116132	0.000225469	0.0203219	0.00241411	0.013498	0.0118416	0.0067761	0.00880289	0.0201843	-0.00716454	0.0012389	0.00568328
50	50	0.0109462	-0.000195354	0.00747989	-0.0052029	-0.00365716	0.00131532	0.0117535	0.000341403	0.0204601	0.00236172	0.0134003	0.0118322	0.00679917	0.00899886	0.0202732	-0.00701264	0.00151101	0.00584122
50.2	50.2	0.0110479	-0.000170466	0.00752691	-0.00493091	-0.00332698	0.00157018	0.0119416	0.00046082	0.0206181	0.00239385	0.0133208	0.0118216	0.00680415	0.009165	0.020324	-0.00692379	0.00167784	0.0059125
50.4	50.4	0.011089	-0.000193266	0.0076248	-0.00466702	-0.00307937	0.0017452	0.0120632	0.000528637	0.0207962	0.00248492	0.0132436	0.0118722	0.00687842	0.00934225	0.0203554	-0.0068447	0.00190944	0.00601625
50.6	50.6	0.0111993	-0.000165728	0.00770065	-0.00457297	-0.00299753	0.0017738	0.0123225	0.000709403	0.0209549	0.00251122	0.0131028	0.0119066	0.00693196	0.00938175	0.020434	-0.00669445	0.00218205	0.00615988
50.8	50.8	0.0113609	-0.000114466	0.00788795	-0.00422917	-0.00266058	0.00202189	0.0125338	0.000832461	0.0211324	0.0025955	0.0129762	0.0118572	0.00694523	0.00937996	0.0205215	-0.00648652	0.00242243	0.00630078
51	51	0.011492	-0.000107576	0.00803824	-0.00384184	-0.00228891	0.00231418	0.0125502	0.00079652	0.0212097	0.00274513	0.0129659	0.0119474	0.00705118	0.00954331	0.0205854	-0.00633434	0.00275072	0.00650751
51.2	51.2	0.0116702	-1.50781e-05	0.00822495	-0.00352663	-0.00195449	0.00256143	0.0128683	0.00103418	0.0213899	0.00283286	0.0129537	0.0120798	0.00715528	0.00976621	0.020712	-0.00612455	0.00306881	0.00670901
51.4	51.4	0.0118471	0.000114209	0.00839497	-0.00316539	-0.00155334	0.00282557	0.0131006	0.0011529	0.0215518	0.00303802	0.0129989	0.0122284	0.00721425	0.00992548	0.0207849	-0.00587785	0.00330487	0.00684901
51.6	51.6	0.0119944	0.000161775	0.00844499	-0.00290211	-0.00124305	0.00311519	0.013219	0.00120585	0.0217016	0.0029721	0.0127388	0.0121163	0.00729945	0.0100812	0.0208739	-0.00563605	0.00371523	0.00711672
51.8	51.8	0.0121421	0.000299902	0.00866443	-0.00249773	-0.000983195	0.00334277	0.0134481	0.00136101	0.0218159	0.0030007	0.012605	0.0121367	0.00747045	0.0104158	0.0210137	-0.00529212	0.00412611	0.00739745
52	52	0.0123911	0.000466906	0.00889179	-0.00197754	-0.000514229	0.00373461	0.0138135	0.00162336	0.0220962	0.00322923	0.0125453	0.0122123	0.00745031	0.0104679	0.0211321	-0.00491506	0.00457476	0.00775316
52.2	52.2	0.0125806	0.000428417	0.00907001	-0.00163871	-0.000169618	0.0040205	0.0140922	0.00182516	0.0223901	0.00344232	0.0125456	0.0123893	0.00770614	0.0108839	0.0212963	-0.00463157	0.00489291	0.00799573
52.4	52.4	0.0127355	0.000426673	0.00920441	-0.00139175	6.87312e-05	0.00422014	0.0144293	0.00208411	0.0226111	0.00378345	0.0126148	0.0126485	0.00789032	0.0112241	0.0214467	-0.00425333	0.00535923	0.00834361
52.6	52.6	0.0129766	0.00053792	0.00941556	-0.000990393	0.00046343	0.00456988	0.0147934	0.00240154	0.0227961	0.00385245	0.0124523	0.0126948	0.00812683	0.0115687	0.0216834	-0.00382933	0.00571847	0.00862234
52.8	52.8	0.0131595	0.000642811	0.00966034	-0.000490665	0.000988682	0.00503411	0.0151252	0.00267641	0.0230363	0.00424652	0.012457	0.0128508	0.00830739	0.0118372	0.0218594	-0.00349884	0.00634383	0.00914003
53	53	0.0134777	0.000882246	0.00993372	-9.02183e-05	0.00138156	0.00539934	0.0153964	0.00289319	0.0232132	0.00443953	0.0124379	0.0130289	0.00860877	0.0122366	0.0221357	-0.00303935	0.00673758	0.00946094
53.2	53.2	0.013765	0.0010241	0.0100604	0.000206143	0.00168831	0.00569762	0.0158226	0.00324353	0.0234712	0.00464527	0.0124537	0.0132629	0.00882929	0.012534	0.0223359	-0.00259078	0.00715173	0.00979417
53.4	53.4	0.0140594	0.00119156	0.0102819	0.000686435	0.00216622	0.00616878	0.0161158	0.00348653	0.0237337	0.00485962	0.0124875	0.0134652	0.00903697	0.012862	0.0224309	-0.00223648	0.00769935	0.0102452
53.6	53.6	0.0144166	0.00138982	0.0104523	0.0010274	0.00249543	0.0065209	0.0164973	0.00380204	0.0239721	0.00533945	0.0126532	0.0138463	0.0092717	0.0132198	0.0226478	-0.0017712	0.0080943	0.0105764
53.8	53.8	0.0146651	0.0015616	0.0107459	0.00138777	0.00286204	0.00691625	0.0169539	0.00419746	0.0241394	0.00554807	0.0127069	0.014077	0.00950036	0.0135803	0.0229288	-0.00127247	0.00866668	0.0110616
54	54	0.0150649	0.00179675	0.011056	0.00184848	0.00332537	0.00738116	0.0174059	0.0046128	0.0245758	0.0059	0.0128787	0.014487	0.00989525	0.0142173	0.0232715	-0.000698334	0.0093341	0.0116401
54.2	54.2	0.0155632	0.0022356	0.0113381	0.00227492	0.00370142	0.00778629	0.0181104	0.00521584	0.0249254	0.00635833	0.0130473	0.014909	0.0101967	0.014666	0.0235305	-0.00025875	0.00997005	0.0121989
54.4	54.4	0.0160236	0.00254457	0.0117606	0.00286115	0.00444636	0.00856179	0.018496	0.00556407	0.0251379	0.0065952	0.0131498	0.0153086	0.0105758	0.0150766	0.0237236	0.000171702	0.0106357	0.0127994
54.6	54.6	0.0163474	0.00275641	0.0121554	0.00337658	0.00482474	0.00895741	0.0188917	0.00594533	0.0254984	0.00704642	0.0132945	0.015671	0.0109492	0.015626	0.024164	0.00100518	0.011362	0.0134678
54.8	54.8	0.0168839	0.00326139	0.0125871	0.00388707	0.00530287	0.00950342	0.0187487	0.00576457	0.0251499	0.00759487	0.0136013	0.0162642	0.0113238	0.0161156	0.024493	0.00153889	0.0119036	0.0139769
55	55	0.0172163	0.00354699	0.0128379	0.00431802	0.00569819	0.00994236	0.0190451	0.00599405	0.0250853	0.00796986	0.0138247	0.0167885	0.0117919	0.0167507	0.0249249	0.00226387	0.0126665	0.0147108
55.2	55.2	0.017797	0.00379545	0.0133221	0.00494068	0.00629886	0.0106089	0.019917	0.00682654	0.0257163	0.00851936	0.0139946	0.0171887	0.012301	0.017333	0.0254186	0.00303707	0.0132553	0.0152816
55.4	55.4	0.0183441	0.00417912	0.0137808	0.00560879	0.00690804	0.0112542	0.021063	0.00794164	0.0268277	0.00913603	0.0143089	0.0178357	0.0126811	0.0177493	0.0257335	0.00363496	0.0140364	0.0160465
55.6	55.6	0.0189873	0.00473789	0.0141545	0.00596585	0.00754566	0.0118766	0.0215857	0.00841233	0.0269898	0.0096043	0.014643	0.0185027	0.0131811	0.0184018	0.0262159	0.0044331	0.0148525	0.0168356
55.8	55.8	0.0194301	0.00505348	0.0146904	0.00656651	0.00798767	0.0123613	0.0221235	0.00888845	0.027471	0.0102886	0.0148998	0.0190145	0.0137863	0.0191551	0.0268001	0.00521982	0.0154368	0.0174073
56	56	0.0198708	0.0053533	0.0152363	0.00730455	0.00852277	0.0131099	0.0230845	0.00981695	0.027983	0.0109974	0.0152563	0.0197363	0.0144065	0.0199559	0.0272343	0.00586258	0.0162984	0.0182351
56.2	56.2	0.0207492	0.0061183	0.0158676	0.00804114	0.00916569	0.01385	0.0237985	0.0105067	0.0284876	0.0115672	0.0155679	0.0203315	0.0148475	0.0205369	0.0277914	0.0067387	0.0171632	0.0191135
56.4	56.4	0.0213621	0.00665782	0.0164386	0.00856859	0.00969319	0.0144439	0.0244319	0.0111328	0.0291108	0.0123634	0.0160462	0.021127	0.0154864	0.0213116	0.0284311	0.00766046	0.0178288	0.019798
56.6	56.6	0.0221314	0.0072248	0.0169327	0.00902436	0.0102725	0.0151363	0.0254948	0.0121451	0.0297009	0.0132083	0.016556	0.0219727	0.0161609	0.0221619	0.0289413	0.00842442	0.0188234	0.0208079
56.8	56.8	0.0227253	0.00767511	0.0178639	0.0100831	0.0110768	0.016	0.026128	0.0127483	0.0301377	0.013778	0.0170399	0.0228236	0.0166405	0.0228066	0.0295895	0.00934632	0.0197575	0.0217631
57	57	0.0235074	0.00831228	0.0183626	0.010753	0.0117062	0.0166904	0.0270145	0.0135843	0.030814	0.0146228	0.0174534	0.0234944	0.0174864	0.0238031	0.0304176	0.0104626	0.0205881	0.0225927
57.2	57.2	0.0244141	0.00907576	0.0191894	0.011612	0.0125255	0.0176013	0.0276997	0.0142599	0.0314923	0.0155371	0.0180023	0.0244025	0.0182962	0.0247725	0.0312409	0.0115478	0.0216091	0.0236414
57.4	57.4	0.0253462	0.00987288	0.0200387	0.0125213	0.0133969	0.0185626	0.0286144	0.0151608	0.0319484	0.0162484	0.0187748	0.0256418	0.0189228	0.0254937	0.0318426	0.0124073	0.0224199	0.0244692
57.6	57.6	0.0259747	0.0103945	0.0206134	0.0131915	0.0141126	0.0192656	0.0295489	0.0160815	0.0326622	0.0172424	0.0192632	0.026404	0.0197573	0.0264646	0.0326668	0.0135348	0.0237596	0.0258938
57.8	57.8	0.0270179	0.0112937	0.0215885	0.0141428	0.01511	0.0202531	0.0300783	0.0166035	0.0332369	0.0182574	0.0197576	0.0271679	0.0204927	0.0273198	0.0334067	0.0144756	0.0246546	0.026819
58	58	0.0280048	0.0121491	0.0222494	0.0148083	0.0159382	0.0212127	0.0310524	0.0175539	0.0339524	0.0192486	0.0204062	0.0282009	0.0215018	0.0285053	0.034421	0.0157253	0.0258291	0.0280467
58.2	58.2	0.0288182	0.0129032	0.0235287	0.0160629	0.0165659	0.0219536	0.0322742	0.0187099	0.0347021	0.0199859	0.0211467	0.0293111	0.022455	0.0296755	0.0353921	0.0168398	0.0268751	0.0291658
58.4	58.4	0.0298417	0.0138777	0.0242388	0.0167763	0.0175005	0.0229485	0.0330972	0.0195311	0.0355871	0.0210825	0.021929	0.0304789	0.0234279	0.0308448	0.0364036	0.0181161	0.0277367	0.03008
58.6	58.6	0.0309372	0.0149934	0.0252772	0.0178743	0.0184632	0.0240638	0.0343911	0.0207874	0.036637	0.0222422	0.022541	0.0313909	0.024281	0.0316995	0.0375298	0.0195049	0.0287044	0.0311143
58.8	58.8	0.0321249	0.0159003	0.0261142	0.0187153	0.0192558	0.0249289	0.035779	0.0221258	0.0375659	0.0231662	0.0234578	0.032668	0.0253638	0.0329234	0.0383551	0.0205244	0.0303013	0.0328101
59	59	0.0329754	0.016604	0.0272402	0.0197596	0.0202208	0.025966	0.0369304	0.0232693	0.0385192	0.0242799	0.0240091	0.0334965	0.0264715	0.0342391	0.0395194	0.0218967	0.0315927	0.0342038
59.2	59.2	0.0341553	0.0176804	0.0284333	0.0209846	0.021291	0.0271319	0.0381968	0.0245423	0.0392995	0.0253362	0.0249016	0.0347562	0.0272871	0.0351543	0.0403825	0.022957	0.0325555	0.0352426
59.4	59.4	0.0351155	0.0185734	0.0293504	0.0218433	0.0225135	0.0284112	0.0392689	0.0255749	0.0404859	0.0267098	0.025919	0.0361254	0.0284759	0.0364666	0.0416069	0.024363	0.0339006	0.0366705
59.6	59.6	0.0364668	0.0198348	0.0306197	0.023028	0.0233995	0.0293195	0.0405606	0.0268729	0.0415764	0.0277857	0.026857	0.0374252	0.029786	0.0379089	0.0429483	0.0258494	0.0349109	0.0377787
59.8	59.8	0.0377599	0.0209915	0.0315373	0.0238849	0.0248985	0.0308755	0.0418868	0.0282377	0.0427262	0.0290558	0.0278475	0.0388003	0.0311431	0.0394145	0.0443846	0.027382	0.0366706	0.039694
60	60	0.03911	0.0222557	0.0332164	0.0254248	0.0257408	0.0317608	0.0433087	0.0296196	0.0436391	0.0301115	0.0286103	0.0398336	0.0321021	0.040423	0.0453598	0.0284918	0.0377299	0.0408612
60.2	60.2	0.0400812	0.0231506	0.0341595	0.0263679	0.0266531	0.0327134	0.044145	0.030439	0.0446592	0.0314064	0.0296206	0.0411809	0.0334552	0.0419042	0.0467488	0.0299932	0.0387576	0.0419446
60.4	60.4	0.0414322	0.024386	0.0354655	0.0277199	0.0279534	0.034049	0.0448769	0.0311317	0.0452011	0.0327244	0.0304074	0.042224	0.034469	0.0430463	0.0478085	0.0311632	0.0402214	0.043537
60.6	60.6	0.0429253	0.0257583	0.0369276	0.0290737	0.0292528	0.0353992	0.0460874	0.0323404	0.0466163	0.0341303	0.0314952	0.0436872	0.035803	0.0445238	0.0492169	0.0326955	0.0416214	0.0450843
60.8	60.8	0.0440105	0.0267538	0.0380047	0.0300365	0.0301594	0.0363424	0.0483575	0.0346004	0.0483709	0.0353437	0.0327273	0.0452618	0.0371753	0.0459917	0.0506464	0.0342198	0.0430218	0.0466302
61	61	0.0455143	0.0281833	0.039495	0.0314429	0.0316001	0.0377631	0.049999	0.0362205	0.0498283	0.0370959	0.0336023	0.0463789	0.0386229	0.0475702	0.052163	0.0358225	0.0441651	0.0478751
61.2	61.2	0.0469631	0.029648	0.0409223	0.0328318	0.0329525	0.0391644	0.051131	0.0373758	0.0512046	0.0383123	0.0348046	0.0478891	0.0396707	0.0486831	0.0532357	0.0369877	0.0456374	0.0494713
61.4	61.4	0.0484495	0.0310325	0.0423905	0.0342194	0.034223	0.0405403	0.0526625	0.0388803	0.0521949	0.0393914	0.0356796	0.0489869	0.0412212	0.0503149	0.0548254	0.0386035	0.0471955	0.0511646
61.6	61.6	0.0495732	0.0320486	0.0435021	0.0353176	0.0352958	0.0416455	0.0541497	0.0403741	0.0535371	0.0408064	0.0368413	0.0505104	0.0427207	0.0519046	0.0559599	0.0398094	0.0483466	0.0524032
61.8	61.8	0.0511367	0.0335219	0.0450631	0.0367237	0.0366668	0.0430693	0.0557026	0.041892	0.0545665	0.041922	0.0381226	0.0521013	0.0438482	0.0531026	0.0575523	0.0413958	0.0498502	0.0540395
62	62	0.0523227	0.0346422	0.0462495	0.0377552	0.0376581	0.0440978	0.0570638	0.043269	0.0565792	0.0436912	0.0393226	0.0536109	0.0453752	0.054749	0.059147	0.042999	0.0513755	0.0556962
62.2	62.2	0.0542797	0.0364895	0.0481917	0.0395951	0.0390776	0.0455096	0.0585787	0.0447862	0.0576088	0.044733	0.0402035	0.0546973	0.0469826	0.0564247	0.0608056	0.0446664	0.0525436	0.056979
62.4	62.4	0.0554109	0.037575	0.0493207	0.0406708	0.0405345	0.0469711	0.0597699	0.0459661	0.0587124	0.0458197	0.0414796	0.0562628	0.048498	0.058031	0.0619509	0.045836	0.0540801	0.0586654
62.6	62.6	0.05701	0.0391764	0.0505041	0.0417754	0.0420325	0.0484706	0.0613655	0.047559	0.0602125	0.0472806	0.0424235	0.0574045	0.0495982	0.0592156	0.0635388	0.0473833	0.0555602	0.0602595
62.8	62.8	0.0582223	0.0404072	0.052122	0.0431996	0.0430411	0.049479	0.0629378	0.0491146	0.0616807	0.0487207	0.0437003	0.0589517	0.0511157	0.0607923	0.0651026	0.0489909	0.0566986	0.0615007
63	63	0.05975	0.0419195	0.0536428	0.0446519	0.0444992	0.0509468	0.0641784	0.0503571	0.0632219	0.0501775	0.0449972	0.0604845	0.0526341	0.0623309	0.0666671	0.0504988	0.0581639	0.0630915
63.2	63.2	0.0608784	0.0430227	0.0551819	0.0460996	0.0459812	0.0523703	0.0657808	0.0519705	0.0647294	0.0518182	0.0462338	0.061946	0.05378	0.0635128	0.0678185	0.0515994	0.0596531	0.0647089
63.4	63.4	0.0624661	0.044521	0.0563575	0.0471633	0.0474568	0.0537793	0.0672958	0.0534779	0.065778	0.0527631	0.0470092	0.0629331	0.0553378	0.0650686	0.0693334	0.0531162	0.0607239	0.0658617
63.6	63.6	0.0640458	0.0460144	0.0579253	0.0485382	0.0484489	0.0548082	0.0684182	0.0545862	0.067219	0.0540342	0.0482206	0.0643707	0.056833	0.0666228	0.0708136	0.0545158	0.062454	0.0677874
63.8	63.8	0.0655361	0.0473856	0.0594099	0.0499736	0.0498374	0.0562314	0.0703623	0.0565238	0.0686718	0.0553535	0.0495447	0.0658787	0.0578737	0.0676907	0.0722503	0.0561049	0.0636895	0.0690619
64	64	0.0665768	0.0483422	0.0607832	0.0513679	0.0511993	0.0576077	0.0714657	0.0576222	0.0697142	0.0562487	0.0506967	0.0672395	0.0593797	0.0691612	0.0733354	0.0574293	0.0650372	0.0704839
64.2	64.2	0.0679959	0.0496867	0.0622397	0.0527278	0.0525203	0.0589316	0.0730092	0.0591694	0.071183	0.0576078	0.0515623	0.0682754	0.0607866	0.0706054	0.0744033	0.058527	0.0665131	0.0720579
64.4	64.4	0.0694831	0.0511373	0.0633179	0.0536854	0.0534779	0.0598847	0.0740137	0.0601869	0.072509	0.0588321	0.0526635	0.0695786	0.0621644	0.0719994	0.0757867	0.0599344	0.0679128	0.073567
64.6	64.6	0.070899	0.052538	0.0647377	0.0548741	0.0546291	0.0610705	0.0753871	0.0615667	0.0734595	0.0596502	0.0537453	0.0708379	0.0635256	0.073313	0.0771641	0.0613081	0.0692591	0.0750189
64.8	64.8	0.0722525	0.0539232	0.0657645	0.0558795	0.0555415	0.0620318	0.0767584	0.0629412	0.0747829	0.0607921	0.0545233	0.0717428	0.0644437	0.0742164	0.0783911	0.0625277	0.0704995	0.07634
65	65	0.0732044	0.0549281	0.0670644	0.0570207	0.0566313	0.0631508	0.0781305	0.0643189	0.0761151	0.0619547	0.0555827	0.0729838	0.0657159	0.0754833	0.0796129	0.0637182	0.0713627	0.0772807
65.2	65.2	0.0744318	0.0561287	0.0682758	0.0581296	0.0577765	0.0642725	0.0793829	0.0655676	0.0770062	0.0627338	0.0565219	0.0740876	0.0669176	0.076767	0.080449	0.0645388	0.0725175	0.0785231
65.4	65.4	0.0753481	0.0569311	0.0692176	0.0589258	0.0585557	0.0650704	0.0806796	0.0668689	0.0782891	0.0638291	0.0575113	0.075201	0.0677858	0.0776835	0.0815963	0.0656286	0.0736432	0.0797376
65.6	65.6	0.0765891	0.0581138	0.0704378	0.0600235	0.0596296	0.0661778	0.0815583	0.0677529	0.0794828	0.0648341	0.0582129	0.0760076	0.0689753	0.0788128	0.0826911	0.0666494	0.0747255	0.0808891
65.8	65.8	0.0777699	0.0592231	0.0713646	0.060924	0.0607493	0.067291	0.08238	0.0685753	0.080595	0.0656809	0.0590281	0.076969	0.0697696	0.0795297	0.0836743	0.0675984	0.0754318	0.0816502
66	66	0.0787837	0.0602348	0.0726694	0.0621089	0.0616413	0.0681907	0.0834615	0.0696617	0.0816169	0.0665464	0.0595956	0.0776468	0.0709192	0.0806421	0.0844459	0.0682478	0.0763871	0.0826736
66.2	66.2	0.0796059	0.0610193	0.0734703	0.062801	0.0623146	0.0688761	0.0845032	0.0707262	0.0823769	0.0671615	0.0605847	0.0788051	0.0716767	0.0813758	0.0853842	0.0690778	0.0771974	0.0835566
66.4	66.4	0.0806573	0.0620122	0.0745576	0.0637552	0.0632082	0.0697612	0.0854851	0.0717283	0.0833584	0.0679125	0.0610482	0.0793571	0.0725458	0.0821051	0.0859251	0.0695604	0.0777269	0.0841425
66.6	66.6	0.081425	0.0627743	0.0753328	0.0643604	0.0640825	0.0706277	0.0861239	0.0723647	0.0839859	0.0684396	0.0615324	0.0799147	0.0735146	0.0830229	0.0868194	0.0703316	0.0785199	0.0850036
66.8	66.8	0.0825442	0.0641102	0.0762973	0.0650964	0.0646407	0.071193	0.0870401	0.0732901	0.0848904	0.0691488	0.0621674	0.0806686	0.0743646	0.0838059	0.0875548	0.0710208	0.0792785	0.0858006
67	67	0.0832851	0.0646539	0.0770642	0.0658536	0.0652943	0.0718776	0.0876387	0.0739121	0.0857484	0.0697881	0.0627856	0.0814418	0.0751545	0.0845622	0.0880389	0.0714976	0.0797758	0.086321
67.2	67.2	0.0840081	0.0652884	0.0777252	0.0664772	0.066108	0.0727034	0.0882602	0.0745234	0.086319	0.0704503	0.063258	0.081991	0.0756758	0.0851318	0.0887368	0.0721238	0.0804516	0.0870526
67.4	67.4	0.0845718	0.0658283	0.078472	0.0672457	0.0668698	0.0734482	0.0889039	0.075182	0.0867633	0.0708433	0.063952	0.0827905	0.0764393	0.0858826	0.089405	0.0727095	0.0810853	0.0877214
67.6	67.6	0.0853049	0.0665369	0.0794359	0.0680777	0.0674955	0.0740742	0.0897988	0.0760906	0.0874666	0.0712241	0.0642629	0.0831914	0.0771488	0.086517	0.0898615	0.0731107	0.0816903	0.0883615
67.8	67.8	0.0859671	0.0672291	0.0798881	0.0683701	0.0677543	0.0743334	0.090302	0.0766076	0.0883722	0.0719818	0.0646054	0.083656	0.0776058	0.0868956	0.0904129	0.0736511	0.0820785	0.0887796
68	68	0.0866583	0.0678598	0.0805667	0.0689338	0.0682886	0.0748937	0.0909794	0.077284	0.0888975	0.0722687	0.0649873	0.0841349	0.0781972	0.0874239	0.0909388	0.0741363	0.0826327	0.0893774
68.2	68.2	0.0871719	0.0683193	0.0812264	0.0694148	0.068792	0.0754055	0.0915387	0.0778511	0.0894756	0.0725159	0.0652524	0.0844638	0.0788205	0.0879608	0.0914395	0.0747672	0.0831806	0.0899477
68.4	68.4	0.087873	0.0688296	0.0816082	0.0697925	0.069115	0.0757664	0.091819	0.0781539	0.089903	0.0728746	0.06554	0.0848494	0.0792718	0.0883789	0.0916786	0.0751655	0.0837087	0.0904828
68.6	68.6	0.0882561	0.0692593	0.0820488	0.0701575	0.0694585	0.0761084	0.0921976	0.0785599	0.0901524	0.0730593	0.0656854	0.0850665	0.0795276	0.0885586	0.0919804	0.0754567	0.0840781	0.0908753
68.8	68.8	0.088548	0.0696863	0.0822607	0.070299	0.069716	0.0763397	0.0918097	0.0781755	0.0897837	0.0733302	0.0659114	0.0853756	0.0800008	0.0890104	0.0924058	0.0756972	0.0844096	0.0912431
69	69	0.0888639	0.070079	0.0828799	0.0707798	0.0700746	0.0766596	0.0917762	0.0782023	0.0897878	0.0735521	0.0661792	0.085756	0.0803231	0.0893692	0.0928158	0.0759622	0.0845495	0.0914241
69.2	69.2	0.0892929	0.0706884	0.0833172	0.0711267	0.0704981	0.077	0.0929623	0.079405	0.0909925	0.0739012	0.0664146	0.0860488	0.0806235	0.0896861	0.0929633	0.0761223	0.0848306	0.0917515
69.4	69.4	0.0896291	0.0708911	0.0835565	0.0711499	0.0705941	0.0771635	0.0936654	0.0801072	0.0917095	0.073959	0.0665315	0.0862728	0.0809417	0.0899748	0.0932082	0.0763624	0.0850187	0.0919458
69.6	69.6	0.0898168	0.0710544	0.0838323	0.0714701	0.070769	0.0773284	0.0940006	0.0804374	0.0919506	0.0741128	0.0666366	0.0864526	0.0813353	0.0902654	0.0935202	0.0765534	0.0852607	0.0922031
69.8	69.8	0.0901478	0.0713982	0.0842175	0.071655	0.0709862	0.0775504	0.094227	0.0806469	0.0922743	0.0743052	0.0668013	0.0866483	0.0816006	0.0904826	0.093611	0.0766337	0.0854624	0.0924091
70	70	0.0903563	0.0715958	0.0844485	0.0716784	0.0711674	0.0776948	0.0944203	0.0809363	0.09254	0.0744262	0.0668944	0.0868273	0.0817922	0.0906783	0.0938877	0.0768622	0.0857452	0.0927044
70.2	70.2	0.0907521	0.0718243	0.0848098	0.0720164	0.0714366	0.0778518	0.0945799	0.081072	0.0927019	0.0745973	0.0669403	0.0869314	0.0819782	0.0908307	0.0940607	0.0769561	0.0858125	0.092783
70.4	70.4	0.0909213	0.0720714	0.0849847	0.0721776	0.0716936	0.0781475	0.0937414	0.0802586	0.092017	0.074753	0.067046	0.0871003	0.0822444	0.0910737	0.0941974	0.0771102	0.086023	0.0930206
70.6	70.6	0.0910493	0.072237	0.0851306	0.0723032	0.0718016	0.0781749	0.093694	0.0802733	0.0919056	0.0747554	0.0670049	0.0871098	0.0824219	0.0912892	0.0943503	0.0771828	0.0861451	0.0931637
70.8	70.8	0.0912795	0.0724989	0.0853039	0.0724308	0.0719517	0.0783064	0.09395	0.0805335	0.0921627	0.0748853	0.0670806	0.0872595	0.0825143	0.0913478	0.0945172	0.0773009	0.0862641	0.0932925
71	71	0.091453	0.0725498	0.0855557	0.0726048	0.0719602	0.0783936	0.0945928	0.0811894	0.0928284	0.0748751	0.0671084	0.0873734	0.0827091	0.0914929	0.0946062	0.0772769	0.086423	0.0934622
71.2	71.2	0.0915479	0.0728303	0.0857259	0.0726375	0.0721278	0.0785702	0.0950706	0.0816685	0.0933229	0.0748145	0.0671579	0.0874609	0.0827753	0.091529	0.0946954	0.0774258	0.0864837	0.0935214
71.4	71.4	0.0914664	0.0727927	0.0856948	0.0726791	0.0721139	0.0785689	0.0952654	0.0818468	0.0935106	0.0748355	0.067168	0.0875174	0.0828821	0.0915717	0.0947761	0.0774753	0.0865854	0.0936331
71.6	71.6	0.0915965	0.0729509	0.0857654	0.0726907	0.0721484	0.0785605	0.0952891	0.0818849	0.0935505	0.0748639	0.0671366	0.0875127	0.0828742	0.0915741	0.0947971	0.0775145	0.0866373	0.0936995
71.8	71.8	0.0917624	0.0732224	0.0859237	0.0727822	0.0723717	0.0786392	0.0953544	0.081978	0.0936562	0.0748858	0.0672064	0.0876222	0.082919	0.0916582	0.0948624	0.0775412	0.0867253	0.0938264
72	72	0.0918965	0.0733029	0.0860611	0.0726998	0.0723442	0.0786035	0.0953662	0.0819933	0.093724	0.0749367	0.0672616	0.0877322	0.0829999	0.091755	0.0949292	0.0775615	0.0867618	0.0939165
72.2	72.2	0.0921019	0.0734744	0.0862146	0.0726844	0.0723978	0.0786817	0.0954257	0.0820591	0.0937708	0.0752484	0.0672156	0.0876959	0.0831103	0.0918395	0.0950752	0.0776034	0.0868156	0.093959
72.4	72.4	0.0921304	0.0735107	0.0862764	0.0727703	0.07243	0.0786507	0.09544	0.0821173	0.0938277	0.0748892	0.0672319	0.087715	0.0831395	0.0918543	0.0951179	0.0776005	0.08685	0.0939988
72.6	72.6	0.0922065	0.0736178	0.0864	0.0726971	0.0724403	0.0785771	0.0951961	0.0818746	0.0936101	0.074836	0.0671974	0.087715	0.083094	0.0919798	0.0951179	0.0776189	0.0868646	0.0940536
72.8	72.8	0.0922212	0.073785	0.0863758	0.0726878	0.072437	0.0786242	0.0949501	0.0816801	0.0933764	0.074765	0.0671932	0.0877527	0.0831942	0.0918963	0.0952339	0.0776909	0.0868973	0.0941022
73	73	0.0921164	0.0736968	0.0863606	0.0726742	0.0723912	0.0785601	0.0953154	0.0820632	0.0937478	0.0748399	0.0672029	0.0877714	0.0832254	0.0919467	0.095308	0.0777593	0.0870006	0.0942312
73.2	73.2	0.0921961	0.0738123	0.0864446	0.0726319	0.0723544	0.0785588	0.0953523	0.0820974	0.0937736	0.0746857	0.0671337	0.0877005	0.0831949	0.0919482	0.0952861	0.0777202	0.0870181	0.0942628
73.4	73.4	0.0922828	0.0738302	0.0864839	0.0725215	0.0722671	0.078468	0.0953166	0.0820677	0.0937412	0.0747026	0.0670749	0.0876796	0.0832575	0.0919943	0.0953949	0.0777264	0.0870371	0.0943272
73.6	73.6	0.0922623	0.0738756	0.0864502	0.0724987	0.0722031	0.0784329	0.0947313	0.0814328	0.0931163	0.0745932	0.0670254	0.0876623	0.08326	0.0920454	0.0954367	0.0777557	0.0870544	0.0943587
73.8	73.8	0.0922783	0.0739264	0.086508	0.0725799	0.0723056	0.0785227	0.0947839	0.0814866	0.0931779	0.0745674	0.0670615	0.0877126	0.0832099	0.0920576	0.0954781	0.0777738	0.0870982	0.0944106
74	74	0.0923602	0.0740635	0.0865771	0.0725169	0.0722917	0.0784399	0.0952533	0.0820019	0.0936804	0.0745024	0.0670118	0.087629	0.0831862	0.0920989	0.0955082	0.0776992	0.0870994	0.0944684
74.2	74.2	0.092431	0.0741883	0.0866777	0.072499	0.0722578	0.0783978	0.0951885	0.0819637	0.0936455	0.0744733	0.0670888	0.0876897	0.083142	0.0920435	0.0955124	0.0777399	0.0871091	0.0945206
74.4	74.4	0.0923749	0.074217	0.086583	0.0724164	0.0722015	0.0783509	0.0951421	0.0819112	0.0935855	0.0746676	0.0670164	0.0876028	0.0831176	0.0919305	0.0956017	0.0777438	0.087123	0.0945857
74.6	74.6	0.0923389	0.0742446	0.0866004	0.0723208	0.0721482	0.0782633	0.0950487	0.0818706	0.0935638	0.0743374	0.0669791	0.0875709	0.0830695	0.0918965	0.0955889	0.077766	0.087172	0.0946459
74.8	74.8	0.0923362	0.0742978	0.0865685	0.0722326	0.0720755	0.0781845	0.0950806	0.0818733	0.0935246	0.0742444	0.0669336	0.0875226	0.0830645	0.0919221	0.0956935	0.0776911	0.0871305	0.0946662
75	75	0.0921985	0.0741937	0.0864787	0.0721265	0.0720189	0.0780768	0.0949712	0.0817803	0.0934241	0.0742	0.0668762	0.0874884	0.083137	0.0918645	0.0957054	0.0777194	0.0871624	0.0946879
75.2	75.2	0.0921804	0.0742388	0.0864644	0.0721303	0.072122	0.0780912	0.0948603	0.0817174	0.0933687	0.0741551	0.06694	0.0875666	0.0830642	0.0918561	0.095683	0.0776187	0.0871167	0.0946614
75.4	75.4	0.0922051	0.0743126	0.0864901	0.07215	0.0721117	0.0781108	0.0948274	0.0816671	0.0932647	0.0740446	0.0668148	0.0874431	0.0829667	0.0917636	0.0956927	0.0775874	0.0870906	0.0946827
75.6	75.6	0.0922494	0.0745173	0.0865075	0.0720728	0.0720838	0.0781059	0.0948589	0.0816924	0.0933302	0.0740481	0.0668181	0.0874204	0.08301	0.0918752	0.0957535	0.077628	0.0871582	0.0947816
75.8	75.8	0.0922493	0.0745963	0.0865353	0.0721125	0.0720849	0.0780936	0.0948456	0.0816874	0.0932987	0.073942	0.0668605	0.0874541	0.0829537	0.0917659	0.0957801	0.0775834	0.0870916	0.0947662
76	76	0.0921889	0.0744682	0.0864545	0.0720671	0.0720261	0.0779897	0.0948512	0.0816896	0.0932903	0.0738597	0.0668317	0.0874144	0.0828617	0.0917656	0.0957873	0.0776105	0.087104	0.0948106
76.2	76.2	0.0921141	0.0744464	0.0864323	0.0720009	0.0719791	0.0779171	0.0947371	0.0815926	0.0932186	0.0738107	0.0668283	0.0874044	0.0827053	0.0916405	0.0957466	0.0775919	0.0870905	0.0948194
76.4	76.4	0.0920621	0.0744283	0.0863846	0.0720076	0.0720441	0.0779431	0.0946406	0.08156	0.0931617	0.0737518	0.0668008	0.0873463	0.0827435	0.0916925	0.095783	0.0775297	0.0870179	0.094768
76.6	76.6	0.0920932	0.0745038	0.0864068	0.0718689	0.0720166	0.0778466	0.0945463	0.0814307	0.0930242	0.0737715	0.0668327	0.0873653	0.0826714	0.0915592	0.0957528	0.0775167	0.0870263	0.0948335
76.8	76.8	0.0920366	0.0744957	0.0863487	0.0717691	0.0719158	0.0777461	0.0945646	0.0814684	0.0930444	0.0736741	0.0668061	0.0873182	0.082766	0.0916059	0.0958618	0.0775215	0.0870526	0.0948751
77	77	0.0919792	0.0744869	0.0862752	0.0716588	0.0718095	0.0776457	0.0944609	0.0814131	0.0929597	0.0736299	0.0667821	0.0872621	0.0826666	0.0915112	0.0957905	0.0774359	0.0869299	0.0947881
77.2	77.2	0.0918754	0.0745172	0.0861982	0.0716575	0.0718166	0.0776462	0.0944481	0.0813859	0.0929588	0.0734987	0.0667363	0.0872015	0.0826629	0.0915008	0.0958394	0.0774647	0.0869213	0.094818
77.4	77.4	0.0918492	0.0745896	0.0861835	0.0715629	0.0717351	0.0775298	0.0943795	0.0813032	0.0928733	0.0734814	0.0666937	0.0871457	0.0825963	0.0914284	0.0958097	0.0774791	0.0869252	0.0948612
77.6	77.6	0.0918561	0.074609	0.0862186	0.0715149	0.0717714	0.0775045	0.0943374	0.0812684	0.0928508	0.0734335	0.0667816	0.0871944	0.082457	0.0914103	0.0957355	0.0773872	0.0868776	0.0948699
77.8	77.8	0.0918547	0.0746317	0.0861865	0.0715253	0.0717517	0.0774623	0.0942127	0.0811558	0.0927201	0.0733245	0.0666564	0.0870781	0.0824036	0.0913144	0.0957344	0.0773752	0.0868604	0.0948858
78	78	0.091854	0.0746788	0.086184	0.0714	0.0716583	0.0773336	0.0941947	0.0811749	0.0926842	0.0733373	0.0666084	0.0870077	0.0823832	0.091284	0.0957963	0.0773413	0.0868467	0.0949119
78.2	78.2	0.0918052	0.0747496	0.0862016	0.0713874	0.0717221	0.0773408	0.094127	0.0811457	0.0926927	0.0732506	0.0666792	0.087055	0.0823313	0.0912361	0.095776	0.0773635	0.0868609	0.0949547
78.4	78.4	0.0917193	0.0747036	0.086133	0.071308	0.0717098	0.0772509	0.0941111	0.0810937	0.0926146	0.0732403	0.0667177	0.0870747	0.0822355	0.0911437	0.0957037	0.0772593	0.0867387	0.0948339
78.6	78.6	0.0914903	0.0744643	0.0858964	0.071226	0.0716553	0.0771312	0.0939498	0.0809397	0.0924593	0.0732055	0.0667167	0.0870253	0.0822776	0.091171	0.0957902	0.077261	0.0866818	0.0948187
78.8	78.8	0.0915529	0.074587	0.0858965	0.0711246	0.0715499	0.0770374	0.0931113	0.0801395	0.0916445	0.0730513	0.0666106	0.0869083	0.082189	0.0910532	0.0956991	0.0772409	0.0867155	0.0948747
79	79	0.091588	0.0746164	0.0859798	0.0712224	0.0716979	0.0771476	0.0932991	0.0803232	0.0918174	0.0731021	0.0666435	0.0869158	0.0820574	0.0910144	0.095663	0.0772382	0.0866891	0.0948799
79.2	79.2	0.0915391	0.0746156	0.0859048	0.0711054	0.0715939	0.077027	0.0938928	0.0809376	0.0923886	0.0730415	0.0666829	0.0869128	0.0820356	0.0910595	0.0957004	0.0771683	0.0866444	0.0948328
79.4	79.4	0.0914357	0.0745772	0.0858056	0.0710971	0.0715624	0.0770014	0.0938754	0.0809405	0.0923794	0.0731658	0.0666609	0.0868706	0.0820841	0.0910394	0.0957312	0.0771119	0.0865921	0.0948284
79.6	79.6	0.0913792	0.0746064	0.08577	0.071034	0.0714874	0.0769175	0.0937357	0.0808479	0.0923052	0.0730423	0.0666403	0.0868687	0.0820215	0.0909168	0.0957046	0.0771653	0.0865796	0.094832
79.8	79.8	0.0913318	0.0745695	0.0857624	0.0710441	0.071507	0.0769182	0.0938024	0.0808845	0.092321	0.0729539	0.066638	0.0868291	0.0819475	0.090843	0.095668	0.0771381	0.0865162	0.0947753

## Sheet: C-A_bkgsub
	Temperature / ℃	7.0			7.5			8.0			8.5			9.0			9.5
20	20	0.00123836	-0.000272848	0.000219568	0.00041854	0.000829784	0.00200937	0.00292654	0.00314327	0.00316163	0.0038735	0.00412724	0.00425788	0.00215936	0.00240688	0.00280346	0.0007885	-0.000115992	-0.00134983
20.2	20.2	0.000865962	-0.00124007	-0.000295659	-0.000178971	0.000781372	0.00215279	0.00387214	0.0040847	0.00405185	0.00470985	0.00522383	0.00539638	0.00318908	0.00345186	0.00430542	0.000814451	-0.000698286	-0.00236563
20.4	20.4	0.00116709	-0.00114613	5.48785e-05	-0.000501523	0.000785068	0.0021364	0.00428028	0.00443895	0.00437342	0.00486937	0.00552284	0.00570752	0.00331747	0.0036008	0.00468658	0.000724953	-0.00105361	-0.00283218
20.6	20.6	0.00110682	-0.00128983	5.89176e-05	-0.000734091	0.000727069	0.00203694	0.00465532	0.00470767	0.00466853	0.00515872	0.00587447	0.00606216	0.00337795	0.00369736	0.00495034	0.000649479	-0.00121649	-0.00301139
20.8	20.8	0.00109498	-0.00136307	9.67208e-05	-0.000937041	0.000687412	0.00192524	0.0048994	0.00484492	0.00479699	0.0052988	0.00599703	0.00618314	0.00334335	0.00368497	0.00506959	0.000606828	-0.00137366	-0.00314695
21	21	0.00103004	-0.00147505	8.68057e-05	-0.00113076	0.000642833	0.00180406	0.00505064	0.00482938	0.00481474	0.00532123	0.00602542	0.00618279	0.00320112	0.00361874	0.00514274	0.000534694	-0.00152207	-0.00324711
21.2	21.2	0.00100046	-0.00154643	0.000102515	-0.00129297	0.0005783	0.00166643	0.00525052	0.00488171	0.00489227	0.00529443	0.00597259	0.00615325	0.0031374	0.00359949	0.00520555	0.000545211	-0.00155644	-0.00320794
21.4	21.4	0.000951727	-0.001604	7.7566e-05	-0.00147525	0.000499843	0.00149637	0.0053981	0.00488891	0.00491903	0.00529667	0.00595228	0.00614039	0.00296831	0.00347831	0.00514013	0.000501341	-0.00160104	-0.00315161
21.6	21.6	0.000950185	-0.00160924	0.00011667	-0.00166771	0.000396115	0.00128556	0.00558264	0.00487779	0.00492356	0.0052794	0.00588257	0.00604933	0.00283975	0.00337917	0.0050691	0.000473734	-0.00165838	-0.00309826
21.8	21.8	0.000958962	-0.0015963	0.000180643	-0.00177233	0.00038218	0.00115429	0.0056961	0.0048552	0.0049205	0.00512568	0.00567779	0.00586062	0.00265842	0.00323813	0.0049634	0.000424431	-0.00170074	-0.00309111
22	22	0.000958495	-0.00159666	0.000196107	-0.00191286	0.000255646	0.000947773	0.00576111	0.0047803	0.00486296	0.00488432	0.00538601	0.00559973	0.00243229	0.00307386	0.00484142	0.000426767	-0.00169126	-0.00294423
22.2	22.2	0.000946693	-0.00159479	0.000231319	-0.00201532	0.000207607	0.000795557	0.0058186	0.0047057	0.00481059	0.00476382	0.00518035	0.00539227	0.00212725	0.00281744	0.0045572	0.000370098	-0.00177676	-0.00286361
22.4	22.4	0.000942452	-0.0015763	0.000248169	-0.00214893	0.000130951	0.000600275	0.00588729	0.00460392	0.00472087	0.00456848	0.00489432	0.00509495	0.00187039	0.00259272	0.00435972	0.000317103	-0.00181633	-0.00273838
22.6	22.6	0.000911185	-0.00158098	0.000294567	-0.00225524	4.85609e-05	0.00042383	0.00594669	0.00450301	0.00460926	0.00440391	0.00467956	0.00490035	0.00151458	0.00227316	0.00403289	0.000220776	-0.00190889	-0.00261144
22.8	22.8	0.000899964	-0.0015539	0.000324242	-0.00234633	1.08762e-05	0.000243385	0.00598548	0.00439327	0.0045062	0.00416211	0.00434983	0.00458711	0.00116503	0.00194724	0.00374204	0.000133168	-0.0019648	-0.00242252
23	23	0.000846841	-0.00154931	0.000339956	-0.00247923	-0.000137336	-5.40581e-05	0.00609316	0.00432323	0.00439672	0.00376947	0.0039161	0.00416089	0.000802962	0.00159132	0.00338152	4.60111e-05	-0.00203466	-0.00229233
23.2	23.2	0.000843266	-0.00151792	0.000415451	-0.00263337	-0.000278217	-0.000332225	0.00608456	0.00417872	0.00422701	0.00342261	0.00350358	0.00374774	0.000406785	0.00121656	0.00302627	-5.97694e-05	-0.00207102	-0.00200797
23.4	23.4	0.000801196	-0.00151967	0.000524354	-0.00268463	-0.000326305	-0.000544494	0.00625171	0.00412509	0.00407559	0.0031305	0.00316689	0.0034151	-7.42481e-05	0.000733075	0.00254582	-0.000167477	-0.00216814	-0.00174618
23.6	23.6	0.000714211	-0.00152606	0.000496324	-0.00283399	-0.000426964	-0.000863983	0.00616463	0.00390021	0.00379264	0.00258522	0.0025852	0.00282026	-0.000444155	0.000345862	0.00217377	-0.000365861	-0.00235735	-0.0015377
23.8	23.8	0.000635008	-0.00154242	0.000579452	-0.00295935	-0.000481423	-0.00117613	0.00625324	0.00381269	0.00359619	0.00215783	0.00210831	0.00231591	-0.000897127	-0.000113749	0.00177941	-0.000519757	-0.00249957	-0.00123201
24	24	0.000564898	-0.00153052	0.000568125	-0.00322422	-0.000709356	-0.00164585	0.00621299	0.00357687	0.00319339	0.00156769	0.00155483	0.00170079	-0.0015771	-0.000805334	0.00116687	-0.000745582	-0.00267795	-0.00105151
24.2	24.2	0.000454047	-0.00155965	0.000588193	-0.00336668	-0.000782864	-0.00208869	0.00618019	0.00338286	0.00286764	0.000856411	0.000880535	0.000963025	-0.0021351	-0.00137205	0.000715044	-0.0010235	-0.00291078	-0.000790323
24.4	24.4	0.000379128	-0.00156702	0.00052104	-0.00400248	-0.00130991	-0.00303193	0.00613193	0.0030768	0.00234848	-0.000343068	-0.000147872	-0.000214442	-0.0027429	-0.00198931	0.000203863	-0.00121173	-0.00305522	-0.000422325
24.6	24.6	0.000311769	-0.00159688	0.00055443	-0.00429376	-0.00155536	-0.00365863	0.00622171	0.00287156	0.00187394	-0.00149627	-0.00118616	-0.00138152	-0.00365714	-0.00290442	-0.000536134	-0.00146099	-0.00324252	-0.000203092
24.8	24.8	0.000104375	-0.00178457	0.000304243	-0.00497346	-0.00204	-0.00471368	0.00604056	0.00242637	0.00109079	-0.00294772	-0.00230065	-0.00273218	-0.00450325	-0.0037089	-0.00115971	-0.00175114	-0.00345455	9.0497e-05
25	25	-0.000107977	-0.00201513	-1.8354e-05	-0.00565278	-0.00236741	-0.00571705	0.00626814	0.0022221	0.000551311	-0.00464342	-0.00366269	-0.0044078	-0.00533647	-0.00448689	-0.00174971	-0.00200912	-0.0035312	0.000362057
25.2	25.2	-0.000142799	-0.00212653	-0.00031367	-0.00679672	-0.00317176	-0.007118	0.00658216	0.00200441	-0.000130783	-0.00727329	-0.00580509	-0.00691395	-0.00653516	-0.00559512	-0.00271864	-0.00228903	-0.00371255	0.000733084
25.4	25.4	-0.000300882	-0.00242523	-0.000894366	-0.0079618	-0.00368575	-0.00848723	0.00703247	0.00189632	-0.000695189	-0.00960249	-0.00762611	-0.00904492	-0.00746847	-0.00639036	-0.00347107	-0.00248087	-0.00380173	0.000962957
25.6	25.6	-0.000506853	-0.00284546	-0.00161673	-0.00979886	-0.00491439	-0.0103966	0.00697487	0.00138546	-0.00174219	-0.0124659	-0.00967239	-0.0114797	-0.00858589	-0.00733037	-0.00447808	-0.00280179	-0.00415502	0.00118284
25.8	25.8	-0.000932243	-0.00345965	-0.0026365	-0.011979	-0.00611329	-0.0125606	0.00723431	0.000926914	-0.00285396	-0.0161182	-0.0123377	-0.0144527	-0.00937711	-0.00792455	-0.00523643	-0.0030025	-0.00425192	0.00147151
26	26	-0.00108079	-0.00388078	-0.00353046	-0.0138994	-0.00692195	-0.0143352	0.00695371	0.000288814	-0.00411754	-0.0193048	-0.014302	-0.0165743	-0.0100285	-0.0084101	-0.00602693	-0.00317477	-0.0046187	0.00173209
26.2	26.2	-0.00138872	-0.00447853	-0.0044132	-0.0161901	-0.00817597	-0.0165398	0.00675625	-0.000271884	-0.00530211	-0.0227002	-0.0164057	-0.018741	-0.0105035	-0.00861845	-0.00658744	-0.00331677	-0.00481339	0.00203467
26.4	26.4	-0.00170451	-0.00501199	-0.00531233	-0.0184441	-0.00941878	-0.0184782	0.00655883	-0.000644378	-0.00613446	-0.0247329	-0.0179123	-0.020077	-0.0108473	-0.00866623	-0.00687519	-0.0034123	-0.00547264	0.00211352
26.6	26.6	-0.00193734	-0.00533461	-0.00596281	-0.0200078	-0.00994067	-0.0198425	0.00644483	-0.000758531	-0.00676456	-0.0265863	-0.0186304	-0.020567	-0.0108028	-0.00826415	-0.0068128	-0.00349643	-0.00609674	0.00227932
26.8	26.8	-0.0023039	-0.00558822	-0.00625877	-0.0216043	-0.0107368	-0.0211981	0.00643774	-0.000717353	-0.00710996	-0.027267	-0.0185667	-0.0200851	-0.0105575	-0.0073708	-0.00639234	-0.00361443	-0.00676636	0.00233894
27	27	-0.00280342	-0.00570723	-0.00620821	-0.0221884	-0.0106778	-0.021779	0.00664936	-0.000429433	-0.0070115	-0.0270941	-0.0180561	-0.0191143	-0.0103231	-0.00626585	-0.00594441	-0.00378578	-0.00749314	0.0021881
27.2	27.2	-0.00323134	-0.00549448	-0.00577297	-0.0225161	-0.0104595	-0.0220985	0.00690938	-0.000199457	-0.00697452	-0.0266198	-0.0170122	-0.0176315	-0.01016	-0.00466024	-0.00528901	-0.00413119	-0.0081257	0.00185275
27.4	27.4	-0.00355215	-0.00494961	-0.00491891	-0.0223315	-0.00989252	-0.0216862	0.00757527	0.000275088	-0.00633209	-0.0246815	-0.0150152	-0.0152248	-0.00963418	-0.00260002	-0.00414321	-0.00445385	-0.00895509	0.00119775
27.6	27.6	-0.00351008	-0.00421651	-0.00390185	-0.0221721	-0.00939833	-0.0212132	0.00806645	0.0004111	-0.0060269	-0.0229644	-0.0132337	-0.013206	-0.00914766	-0.000757237	-0.00310812	-0.00505002	-0.00983774	0.000277361
27.8	27.8	-0.00392952	-0.0036963	-0.00299562	-0.0217243	-0.00865948	-0.0202189	0.00918905	0.0011696	-0.00509906	-0.0203588	-0.010708	-0.0104373	-0.0088605	-1.74455e-05	-0.00241206	-0.00572479	-0.0105878	-0.000634053
28	28	-0.00387718	-0.00280706	-0.00171385	-0.0215273	-0.00807982	-0.0193026	0.0103058	0.00175734	-0.00425625	-0.0182458	-0.00874343	-0.00826204	-0.00812217	4.10522e-05	-0.00142315	-0.00624554	-0.0112537	-0.00167699
28.2	28.2	-0.0034738	-0.00186547	-0.000465437	-0.0209748	-0.00739023	-0.0179663	0.0110576	0.00198483	-0.00375602	-0.0152737	-0.0060195	-0.00535683	-0.0072008	0.00017615	-0.000707631	-0.00695244	-0.0120533	-0.00293024
28.4	28.4	-0.00302962	-0.000934925	0.000857189	-0.0203267	-0.00654537	-0.0165322	0.0122798	0.00291718	-0.00265321	-0.0123296	-0.00331293	-0.00249869	-0.0066025	-0.000311383	-0.000496808	-0.00758639	-0.0127639	-0.00418977
28.6	28.6	-0.00227175	7.37522e-05	0.00229236	-0.0201135	-0.00614334	-0.0152211	0.0133226	0.00371601	-0.00166173	-0.00938094	-0.000753029	0.0003085	-0.00550187	-0.000389064	-4.19251e-05	-0.00799212	-0.013215	-0.00518898
28.8	28.8	-0.00163197	0.000725418	0.0033451	-0.0194624	-0.00529405	-0.0135997	0.0138137	0.00420315	-0.00124435	-0.00718446	0.00111736	0.00239585	-0.00455233	-0.000641761	3.06511e-05	-0.00831744	-0.0135822	-0.00596449
29	29	-0.000387237	0.00184474	0.00463942	-0.0189848	-0.00496961	-0.0121661	0.0145574	0.0052052	-9.96549e-05	-0.00441675	0.00337966	0.00501084	-0.0027484	0.000391891	0.00103796	-0.00841999	-0.0138922	-0.00684225
29.2	29.2	0.000949684	0.00294952	0.0059054	-0.0174559	-0.00391427	-0.00993229	0.0154413	0.00646545	0.00111241	-0.00178599	0.00539852	0.00740874	-0.00194449	0.000257945	0.000735654	-0.00843698	-0.0139972	-0.00735602
29.4	29.4	0.0019851	0.00343939	0.0065934	-0.0166518	-0.00364427	-0.0084146	0.0155849	0.00731465	0.0018729	-7.83788e-05	0.00676792	0.00905392	6.43678e-05	0.001711	0.0016467	-0.00815327	-0.0139535	-0.00784759
29.6	29.6	0.00343091	0.00452689	0.00742312	-0.0151586	-0.00290517	-0.00642451	0.016119	0.00867836	0.0031119	0.00200604	0.00827914	0.010904	0.00181764	0.00274893	0.00257565	-0.00786609	-0.0140214	-0.00846236
29.8	29.8	0.00479512	0.00539168	0.00801767	-0.0135451	-0.00187263	-0.00447063	0.0169203	0.0101077	0.00440416	0.00332291	0.00900679	0.0119671	0.00307738	0.00368243	0.003119	-0.00739162	-0.0138333	-0.00863599
30	30	0.0057293	0.00588445	0.00830203	-0.0123287	-0.00157512	-0.0029543	0.0172366	0.0112193	0.00543625	0.00502646	0.0101161	0.013372	0.00471319	0.00502616	0.00384559	-0.00704969	-0.0138192	-0.0090641
30.2	30.2	0.00710215	0.00697865	0.00874158	-0.0106597	-0.000475352	-0.00101074	0.0181673	0.0128126	0.00696754	0.0064533	0.0109404	0.0144969	0.00591879	0.0060494	0.00419206	-0.00651063	-0.013617	-0.00920077
30.4	30.4	0.00751241	0.00713651	0.00829367	-0.00899428	0.000356677	0.000848732	0.0192436	0.0144219	0.00850616	0.00746895	0.0115082	0.0152773	0.00742029	0.0073869	0.00518549	-0.00586738	-0.0133488	-0.00909037
30.6	30.6	0.00830324	0.00781739	0.00856061	-0.00734507	0.00115216	0.00257069	0.0198564	0.0153679	0.00949071	0.00905648	0.012451	0.0164728	0.0088189	0.0086457	0.00598064	-0.00525931	-0.0129651	-0.00879069
30.8	30.8	0.00912356	0.00864429	0.00874505	-0.00608326	0.00178354	0.00379733	0.0205992	0.0165779	0.0106412	0.00996979	0.0127413	0.0169961	0.00983927	0.00955356	0.00649774	-0.00473216	-0.012654	-0.00852322
31	31	0.00922796	0.00890014	0.00859774	-0.00448728	0.00255256	0.00535774	0.0215396	0.0179682	0.011839	0.0110375	0.0134019	0.0177958	0.0110685	0.0106078	0.00721898	-0.0040951	-0.0121597	-0.00802386
31.2	31.2	0.00959803	0.00949166	0.00862852	-0.00332804	0.00324902	0.0064054	0.0229486	0.0196997	0.0134332	0.0117671	0.0137741	0.0182812	0.0119319	0.0113519	0.0077257	-0.00355395	-0.0116534	-0.00749879
31.4	31.4	0.0098011	0.0100749	0.00868724	-0.00176256	0.00426549	0.00769665	0.0240571	0.0212243	0.0147545	0.0125428	0.0141049	0.0187184	0.012931	0.012208	0.00832076	-0.00291765	-0.0109867	-0.00667246
31.6	31.6	0.00997449	0.0107136	0.00876355	-0.000312036	0.0053084	0.0088335	0.0254621	0.0229715	0.0162812	0.0129966	0.0141193	0.0187859	0.0137068	0.0128784	0.00884993	-0.00227029	-0.0103429	-0.00591763
31.8	31.8	0.0100585	0.0113216	0.00879724	0.000973908	0.00621103	0.00970168	0.0266565	0.0244032	0.0175	0.0129909	0.0137914	0.0184819	0.0142485	0.0133713	0.00932303	-0.00174864	-0.00976521	-0.00505487
32	32	0.0101886	0.0119727	0.0088427	0.00178726	0.0069167	0.0102338	0.0278101	0.0256538	0.0185948	0.0127458	0.0133103	0.0180218	0.0144166	0.0135391	0.00956282	-0.00129508	-0.00907684	-0.00408696
32.2	32.2	0.0100895	0.0122684	0.00882151	0.00263023	0.00763005	0.0106774	0.0289365	0.0268176	0.0198133	0.0120368	0.0124341	0.0171674	0.0143931	0.0135951	0.00979123	-0.000842447	-0.00857994	-0.0033472
32.4	32.4	0.0101718	0.0128398	0.00888416	0.00306216	0.00806236	0.010863	0.0303572	0.0281503	0.0210315	0.0110393	0.0112944	0.0160654	0.0142571	0.0136539	0.0101015	-0.00043609	-0.00802383	-0.00251267
32.6	32.6	0.010287	0.0133764	0.00907337	0.00329454	0.00827625	0.0107462	0.0312804	0.0287888	0.0214889	0.0102241	0.0104237	0.0152056	0.0136193	0.013227	0.010126	-0.000185113	-0.00761783	-0.0017952
32.8	32.8	0.0101309	0.0134767	0.00917276	0.003406	0.0082345	0.01045	0.0318428	0.0288975	0.0218265	0.00914301	0.00926113	0.0141116	0.0128852	0.0128088	0.00980575	-1.84506e-05	-0.00728098	-0.00126529
33	33	0.010028	0.0136562	0.00909679	0.00299895	0.00808526	0.00993705	0.032488	0.0287032	0.0217818	0.00864836	0.0085149	0.0134144	0.0121341	0.012395	0.0097099	9.57142e-05	-0.00700763	-0.000747435
33.2	33.2	0.0102267	0.0140541	0.00951144	0.00254778	0.00779425	0.0093123	0.0326439	0.0281844	0.0213993	0.00773999	0.00767642	0.0126646	0.0116499	0.0122498	0.00965856	-2.08626e-05	-0.00682255	-0.000467262
33.4	33.4	0.0101831	0.0141176	0.0096426	0.00211718	0.00758075	0.00886233	0.0326801	0.0277015	0.0212932	0.00751256	0.00724364	0.0122937	0.0109695	0.0117897	0.00959678	-0.000106391	-0.00687908	-0.000529143
33.6	33.6	0.0101615	0.0142037	0.00987317	0.00125911	0.00681556	0.00788164	0.0318548	0.0267619	0.0206413	0.00714312	0.00710143	0.0122478	0.0105424	0.0116242	0.00963197	-0.000108791	-0.0067031	-0.000437486
33.8	33.8	0.0103313	0.0144241	0.0104574	0.000790657	0.00678453	0.00755232	0.0312106	0.0260485	0.0203406	0.0071897	0.00702702	0.0121644	0.0103281	0.0115755	0.00969466	-0.000357498	-0.00678731	-0.000683014
34	34	0.0106653	0.0147841	0.0108491	0.000103979	0.00634154	0.00693801	0.0304279	0.0250452	0.0197081	0.00749312	0.00739619	0.0125527	0.0102466	0.0116276	0.00981362	-0.000365443	-0.00684139	-0.000852869
34.2	34.2	0.0109724	0.0150652	0.0114347	-0.000193029	0.00633702	0.00672489	0.0296462	0.0240929	0.0190513	0.00795932	0.0080004	0.0130982	0.0104751	0.0119125	0.0100973	-0.000460507	-0.00694259	-0.0010865
34.4	34.4	0.0112191	0.0152689	0.0121233	-0.000391687	0.00617818	0.00640612	0.0288265	0.0232656	0.0183694	0.00850153	0.00867098	0.0137173	0.0106587	0.0121145	0.0102486	-0.000490224	-0.00699689	-0.00123862
34.6	34.6	0.0116078	0.0155701	0.0126253	-0.000351276	0.00629342	0.0063483	0.0282689	0.0228363	0.0180284	0.00911294	0.00957139	0.0144438	0.0111262	0.0125568	0.0105669	-0.000320575	-0.0070425	-0.0013005
34.8	34.8	0.012035	0.0158583	0.0133747	-5.19747e-05	0.00646787	0.00638489	0.0275514	0.0222936	0.0175709	0.00991437	0.010709	0.0153866	0.0117701	0.0131298	0.0109954	-6.55214e-05	-0.00699695	-0.00122648
35	35	0.0123879	0.0160778	0.014055	0.000155797	0.00665808	0.00650147	0.0272038	0.0222458	0.0173485	0.0105237	0.0115975	0.0161012	0.0123499	0.0136254	0.0113749	0.000232504	-0.00681477	-0.000927926
35.2	35.2	0.0128443	0.016319	0.0144989	0.000326112	0.00694439	0.00670845	0.0268128	0.0220961	0.0171695	0.0112542	0.0126947	0.0169446	0.013179	0.0143146	0.0119485	0.000712419	-0.00664262	-0.000601845
35.4	35.4	0.013232	0.0165205	0.0150335	0.000629903	0.00723899	0.00692618	0.0266008	0.0222195	0.0169579	0.0116906	0.0133452	0.0174264	0.0137896	0.0148137	0.0123655	0.00129088	-0.00630298	2.83334e-05
35.6	35.6	0.0137393	0.0167629	0.0154887	0.00112719	0.00755122	0.00717005	0.0265864	0.0225137	0.0169774	0.0121317	0.0140967	0.0179313	0.0142952	0.0152485	0.0127608	0.00179815	-0.0059506	0.000619104
35.8	35.8	0.0142101	0.0169731	0.015849	0.00176177	0.00795476	0.00745458	0.0258007	0.0219003	0.0162874	0.0124917	0.0147379	0.0183236	0.0147984	0.0157733	0.0132166	0.00240298	-0.00548494	0.00136724
36	36	0.0146773	0.0172046	0.016057	0.00236507	0.00833068	0.00770967	0.0257994	0.0220557	0.0160888	0.0125444	0.0149966	0.0184046	0.015093	0.0160964	0.0136872	0.00300581	-0.00494801	0.00214985
36.2	36.2	0.0151628	0.0174472	0.0163311	0.00303353	0.00880261	0.00798252	0.0262954	0.0226207	0.01643	0.0127055	0.0153728	0.0185649	0.0153373	0.0164754	0.0139474	0.00339056	-0.0045551	0.00269817
36.4	36.4	0.0154636	0.0175407	0.0164283	0.00341818	0.00926636	0.00821891	0.026743	0.0230775	0.0168776	0.0127841	0.0156594	0.0186636	0.0154948	0.0167445	0.0144041	0.00383897	-0.00400451	0.00341471
36.6	36.6	0.0160448	0.0178399	0.0167297	0.00379427	0.00952378	0.00829503	0.0273713	0.0236175	0.0172109	0.0126682	0.0157161	0.0185712	0.015732	0.0171627	0.0146401	0.00417796	-0.00336501	0.00415722
36.8	36.8	0.0163964	0.0180124	0.0169264	0.0040312	0.00995848	0.00848714	0.0279406	0.0239817	0.0176322	0.0126505	0.0159379	0.0186065	0.0157234	0.0172238	0.014996	0.00452186	-0.00299621	0.00454893
37	37	0.0170528	0.0184412	0.0174046	0.00428005	0.0103638	0.00863733	0.0282074	0.0240488	0.0179843	0.0128225	0.0163766	0.0188984	0.0159022	0.0174543	0.0154335	0.00480986	-0.00244089	0.00507418
37.2	37.2	0.0175084	0.0187157	0.0178724	0.00436657	0.0107561	0.00875101	0.0294816	0.0250445	0.0190428	0.0129171	0.0166313	0.0190885	0.0160494	0.0175946	0.0158563	0.00497137	-0.00198745	0.00542279
37.4	37.4	0.0180907	0.0190399	0.0182602	0.00434909	0.0108677	0.00866624	0.0302302	0.0255205	0.0197352	0.0132121	0.0170788	0.0194803	0.0162674	0.0177949	0.0161254	0.00511234	-0.00161163	0.00570425
37.6	37.6	0.018514	0.01926	0.0185558	0.00430895	0.0110812	0.00868015	0.0306152	0.0256977	0.0199815	0.0134252	0.017397	0.0197754	0.0165369	0.0180267	0.0165324	0.00528945	-0.00105931	0.00619022
37.8	37.8	0.0190838	0.0195667	0.0188253	0.00417791	0.0114247	0.00875955	0.0308823	0.0258122	0.0204181	0.013896	0.017972	0.0203773	0.0169527	0.0183427	0.0170424	0.00568581	-0.00065263	0.00652386
38	38	0.0196473	0.0198888	0.0194803	0.00438763	0.0119195	0.00901007	0.0311395	0.0259232	0.0208766	0.0145069	0.0184945	0.0209266	0.0173088	0.018615	0.0175624	0.00614426	-7.72969e-06	0.00702356
38.2	38.2	0.0202507	0.0202806	0.0198339	0.00446805	0.0122195	0.00913286	0.0318072	0.0264968	0.0212968	0.0151045	0.0194721	0.0219371	0.0178197	0.0189529	0.0180588	0.00658756	0.000578056	0.00748342
38.4	38.4	0.0205616	0.0204356	0.0201346	0.0048163	0.0128218	0.0095245	0.032236	0.0269161	0.0218984	0.0158937	0.0200789	0.0225608	0.0183549	0.0193098	0.0185536	0.00694932	0.0010856	0.00791992
38.6	38.6	0.0208348	0.0206212	0.020599	0.00515653	0.0132238	0.0097878	0.0329075	0.0274849	0.0224081	0.0165213	0.0207266	0.0232155	0.0191286	0.0198795	0.0192587	0.00754992	0.00180657	0.00852898
38.8	38.8	0.0213474	0.0210325	0.0209592	0.00541061	0.0138284	0.010237	0.033385	0.0279673	0.0230096	0.017245	0.0213956	0.0239623	0.0199086	0.020532	0.0199934	0.00826158	0.0025985	0.00924945
39	39	0.0216387	0.0212396	0.0213568	0.00573978	0.0143023	0.0105975	0.0340949	0.0287128	0.0237116	0.0179827	0.021995	0.0246102	0.0203832	0.0211637	0.0204678	0.00875674	0.00312123	0.00975076
39.2	39.2	0.0221207	0.0216292	0.0216601	0.00607266	0.0149062	0.0111077	0.034704	0.0293182	0.0243823	0.0188064	0.0229001	0.0255606	0.0209783	0.0219075	0.0210795	0.00936722	0.00383025	0.0103672
39.4	39.4	0.0226336	0.0220503	0.0219998	0.00649021	0.0154217	0.0115822	0.0355323	0.0301396	0.0249854	0.0193726	0.0234935	0.0261406	0.0215681	0.0223335	0.0215372	0.00983963	0.00453252	0.0109611
39.6	39.6	0.0230213	0.0223926	0.0227387	0.00736696	0.015904	0.0120608	0.0364359	0.0310426	0.025783	0.0201658	0.0242824	0.0269119	0.0219907	0.022576	0.0221315	0.0104507	0.00505538	0.0114223
39.8	39.8	0.0235663	0.0228629	0.0231281	0.00794328	0.0167317	0.0129091	0.0372651	0.0319193	0.0264879	0.0210582	0.0251138	0.0277595	0.02259	0.0230144	0.0227728	0.0110873	0.00579227	0.012046
40	40	0.024121	0.0233865	0.0235408	0.00849169	0.0171995	0.0133977	0.0376004	0.0323021	0.0267485	0.0217432	0.0257772	0.0284315	0.0230314	0.02344	0.0233818	0.0117531	0.00651761	0.0126988
40.2	40.2	0.0245932	0.0237992	0.0243631	0.00932514	0.0177175	0.013934	0.0376809	0.0323703	0.0269092	0.0226521	0.0266874	0.02933	0.023683	0.0241289	0.0238365	0.0122327	0.00704881	0.0131471
40.4	40.4	0.0253153	0.024487	0.0249517	0.010054	0.0187674	0.0149887	0.0383949	0.0330981	0.0273772	0.0236461	0.0274702	0.03007	0.0243751	0.0248497	0.0244109	0.0128894	0.00776107	0.0137407
40.6	40.6	0.0259525	0.0250733	0.0258329	0.011033	0.0194763	0.0156724	0.0394458	0.0342003	0.0283846	0.0245073	0.0284653	0.0310764	0.0252057	0.0257256	0.0249515	0.0134647	0.00840905	0.0143436
40.8	40.8	0.0267737	0.0258374	0.0266472	0.0120415	0.020325	0.0164527	0.0405393	0.0353024	0.0295733	0.0254803	0.0293126	0.0319892	0.02584	0.0263809	0.0256541	0.0143006	0.00932396	0.0151877
41	41	0.0276597	0.0266893	0.0273235	0.0133879	0.0211051	0.0171624	0.0419332	0.0366892	0.030507	0.0263451	0.0300684	0.0327985	0.026718	0.0272968	0.0263571	0.0151248	0.010171	0.0160078
41.2	41.2	0.0285714	0.0275347	0.0281326	0.0149249	0.0219698	0.0179005	0.0425983	0.0373837	0.0312969	0.0273769	0.0309147	0.0337606	0.0273843	0.027989	0.0268768	0.0158185	0.0109001	0.0167167
41.4	41.4	0.0292659	0.0282403	0.0287704	0.0152927	0.0228962	0.0186692	0.0437846	0.0386609	0.0324489	0.028436	0.0316286	0.0345573	0.028317	0.028935	0.0276009	0.0167015	0.0118039	0.0175878
41.6	41.6	0.0300717	0.0290331	0.0296631	0.0159261	0.0237833	0.0194093	0.0449678	0.0399552	0.0338843	0.0294824	0.0325594	0.0355665	0.0292168	0.0298324	0.0282982	0.0176399	0.0127481	0.018484
41.8	41.8	0.0311382	0.0300608	0.0304463	0.0168046	0.0246056	0.0201368	0.0462768	0.0414258	0.035049	0.0303074	0.0334528	0.0365414	0.0299356	0.0305511	0.0288971	0.0183797	0.0135269	0.0192777
42	42	0.0321706	0.0310246	0.0313167	0.0180248	0.0255108	0.020946	0.046984	0.0422335	0.0358079	0.0311595	0.0343468	0.0375024	0.0309276	0.0315735	0.0297663	0.019324	0.0144956	0.0202842
42.2	42.2	0.0331453	0.0319493	0.0321134	0.0191759	0.026485	0.0218236	0.0479181	0.0432655	0.0367953	0.0321922	0.0350595	0.0382529	0.0318551	0.032534	0.0305737	0.0202329	0.0153944	0.0212084
42.4	42.4	0.0339637	0.0327204	0.0329933	0.0205317	0.0275916	0.0228592	0.0488174	0.0442353	0.0377065	0.0331435	0.0359245	0.0391106	0.0328042	0.0335129	0.031218	0.0210137	0.0161698	0.0219264
42.6	42.6	0.0350525	0.033724	0.0337452	0.0215716	0.0287169	0.0239214	0.0495356	0.0449752	0.0384139	0.0339247	0.0369083	0.0400563	0.0334555	0.0341862	0.0320421	0.0219656	0.0171419	0.0227975
42.8	42.8	0.0358899	0.0344964	0.034676	0.0227333	0.0295667	0.0247466	0.0505089	0.0459751	0.0393854	0.034925	0.0376551	0.0407712	0.0343723	0.0351304	0.0329197	0.0228755	0.0178664	0.0234608
43	43	0.0370204	0.0355501	0.03571	0.0239325	0.0306888	0.0258578	0.0514396	0.0469772	0.0403693	0.035935	0.0385969	0.0416726	0.0351578	0.035936	0.0336679	0.0236578	0.0189069	0.0244272
43.2	43.2	0.0381017	0.0365326	0.0364588	0.0247414	0.0314177	0.0265942	0.0523406	0.0478299	0.0414586	0.0370012	0.0394186	0.042463	0.0358828	0.0366755	0.0346082	0.0246669	0.0199648	0.025394
43.4	43.4	0.0389519	0.0372954	0.0374242	0.0259825	0.0325135	0.0277372	0.0537096	0.0488906	0.0422343	0.0378124	0.0405248	0.0434631	0.036923	0.0376805	0.0353359	0.0255348	0.0208811	0.0262236
43.6	43.6	0.0400432	0.0382545	0.0381685	0.0269424	0.0335942	0.0289239	0.0547818	0.0497812	0.0431737	0.0386814	0.0411958	0.0440379	0.0380122	0.038755	0.0363736	0.0265143	0.0219413	0.0271707
43.8	43.8	0.0411595	0.0392165	0.0391388	0.0282155	0.0344793	0.0299072	0.0554328	0.05082	0.0442651	0.0396296	0.042456	0.0451172	0.0390773	0.0398237	0.03739	0.027558	0.0230541	0.0282001
44	44	0.0420207	0.0399742	0.0401523	0.0295905	0.0356876	0.0312679	0.0561992	0.0519622	0.0451352	0.0403824	0.0433	0.0458212	0.0401224	0.0408549	0.038128	0.0283746	0.0239263	0.0290145
44.2	44.2	0.0431631	0.0409694	0.0409815	0.0306398	0.0367882	0.0325457	0.0569628	0.0527297	0.046215	0.0414415	0.0441528	0.0465532	0.0408638	0.041602	0.0390896	0.02939	0.0250582	0.0300137
44.4	44.4	0.0443271	0.0419838	0.0420634	0.0318942	0.0375408	0.0334387	0.0568977	0.0527172	0.0464356	0.0423798	0.0454484	0.0477152	0.0418742	0.0426317	0.0400211	0.0303667	0.0261832	0.0309789
44.6	44.6	0.0455196	0.043034	0.0428714	0.0326565	0.0384593	0.0345663	0.0574068	0.0532575	0.0467934	0.0430484	0.0461675	0.0483773	0.0429315	0.0436679	0.0410268	0.0313931	0.0270504	0.0317232
44.8	44.8	0.0464809	0.0438387	0.0438881	0.0336989	0.039523	0.0358191	0.0587608	0.0545591	0.0482913	0.043932	0.0471392	0.0492567	0.0436852	0.0444404	0.0417418	0.0321718	0.0282283	0.0326891
45	45	0.0477047	0.0448179	0.0449388	0.0350026	0.0403658	0.0367759	0.0601395	0.0559233	0.0500203	0.0448249	0.0478701	0.0499008	0.0447775	0.045488	0.0427681	0.033204	0.0294226	0.0335832
45.2	45.2	0.0489254	0.0457645	0.0457505	0.0360226	0.0414148	0.0379729	0.0615146	0.0572433	0.0511536	0.0454966	0.0489244	0.0508318	0.0454974	0.0462093	0.0434661	0.0339008	0.0302369	0.0341594
45.4	45.4	0.0498722	0.0464944	0.0470886	0.0374269	0.042523	0.0392261	0.0626386	0.0583635	0.0523129	0.0464194	0.0499796	0.0517732	0.046493	0.047177	0.0444369	0.034856	0.0313982	0.0350636
45.6	45.6	0.0510979	0.0474509	0.0478765	0.0382282	0.0433127	0.0401159	0.0632256	0.0589046	0.0531763	0.0473383	0.0507581	0.0524718	0.0475362	0.048161	0.0451689	0.0356604	0.0326706	0.0360835
45.8	45.8	0.0520361	0.0481828	0.0489689	0.0393607	0.0443485	0.041243	0.0638108	0.0594965	0.0535453	0.0479264	0.0516939	0.0533051	0.0485726	0.0491519	0.0464676	0.0369563	0.0335635	0.0367653
46	46	0.0532486	0.0491254	0.0500807	0.0404939	0.0451164	0.0420665	0.0650491	0.0607773	0.0548335	0.0486947	0.052557	0.0540701	0.0490177	0.049583	0.0471673	0.0376332	0.0346514	0.0375074
46.2	46.2	0.0544429	0.0500625	0.0508974	0.0412582	0.0461608	0.0431729	0.0663684	0.0621455	0.0561933	0.0491521	0.0531636	0.054579	0.0502588	0.050735	0.0481403	0.0385762	0.0357407	0.0382305
46.4	46.4	0.055341	0.0507656	0.0520544	0.0423454	0.0472286	0.044269	0.0676915	0.0634611	0.0575623	0.0500449	0.0542099	0.0554842	0.0509818	0.0513817	0.0490989	0.0395332	0.0365795	0.0388215
46.6	46.6	0.0564362	0.0516229	0.0529373	0.0432133	0.0480415	0.0450881	0.0687929	0.0645911	0.0587411	0.0508687	0.0551445	0.0562624	0.0519221	0.0522815	0.0497599	0.0402251	0.0376679	0.0396144
46.8	46.8	0.0575211	0.0524959	0.0539086	0.0442403	0.0493528	0.0463669	0.0696322	0.0654475	0.0596205	0.0514342	0.0558495	0.0568448	0.0525909	0.0529515	0.0503802	0.0409428	0.0387702	0.0404318
47	47	0.0585818	0.0533198	0.0545561	0.0450309	0.0500855	0.047071	0.0708062	0.0666535	0.0608178	0.0522092	0.0568183	0.0575892	0.0538788	0.0542399	0.0513514	0.0419384	0.0399133	0.0412568
47.2	47.2	0.0593992	0.0539677	0.0555798	0.0460703	0.0508214	0.0477889	0.0716917	0.0675012	0.0619833	0.0530085	0.0575263	0.058121	0.0545965	0.0549367	0.0523398	0.0428884	0.0407263	0.0418097
47.4	47.4	0.0604443	0.0547947	0.0565854	0.0470937	0.0518129	0.048742	0.072957	0.0687965	0.0630329	0.0537422	0.058395	0.0589092	0.0555667	0.0558858	0.0532583	0.0438436	0.041508	0.0423313
47.6	47.6	0.0614945	0.0556397	0.057648	0.048056	0.0527623	0.049678	0.0736231	0.0695174	0.0637326	0.0542011	0.0591713	0.0596244	0.0562067	0.0565486	0.0538704	0.0445019	0.0425083	0.0430311
47.8	47.8	0.0622461	0.0562242	0.0583511	0.0487897	0.0537584	0.0506695	0.0746221	0.0705352	0.0647915	0.0549956	0.0598208	0.0601517	0.0570442	0.0574093	0.0546515	0.045375	0.043488	0.043684
48	48	0.0632423	0.056976	0.059242	0.0498578	0.0544606	0.0513772	0.0757018	0.0714943	0.0656367	0.0555596	0.0607234	0.0608901	0.0579243	0.0582403	0.0554863	0.0463222	0.0445462	0.0443942
48.2	48.2	0.0639459	0.0575606	0.0599742	0.0506187	0.0554092	0.0523013	0.0765566	0.0723268	0.0669212	0.0565405	0.0616474	0.0616829	0.0585874	0.0588879	0.0563222	0.0472326	0.0452867	0.0449364
48.4	48.4	0.0648391	0.0582846	0.0608655	0.0514634	0.05604	0.0529659	0.0774552	0.0732319	0.0676441	0.0570697	0.0622895	0.0622508	0.0594025	0.0597006	0.0568744	0.0478079	0.0462034	0.0454912
48.6	48.6	0.065452	0.0587824	0.0614877	0.0521322	0.0568961	0.0539109	0.078043	0.0738156	0.0685054	0.0576415	0.0629961	0.0628453	0.0603226	0.0605861	0.0577869	0.0487409	0.046985	0.0460176
48.8	48.8	0.0663777	0.0595326	0.0626145	0.0532014	0.0577143	0.0548032	0.0788957	0.0746884	0.0691795	0.0580448	0.0637737	0.0634256	0.0610895	0.0613167	0.0583166	0.049319	0.0479011	0.046594
49	49	0.0672095	0.0602143	0.0632144	0.0538465	0.0583174	0.0554654	0.0794113	0.0752433	0.0699609	0.0586834	0.0645661	0.0640796	0.0616153	0.0618269	0.05901	0.0501761	0.0488256	0.0472167
49.2	49.2	0.0680905	0.0609492	0.0640997	0.0547343	0.0591856	0.0564095	0.0796278	0.0754045	0.0699701	0.0592014	0.0650171	0.0644445	0.0623937	0.0625706	0.0597217	0.0510246	0.0496997	0.0477453
49.4	49.4	0.0687141	0.0614832	0.0647519	0.0554205	0.05982	0.0571227	0.0803227	0.0760888	0.0707186	0.0595876	0.065754	0.0650507	0.0629254	0.063068	0.0602144	0.0516306	0.0506877	0.0482643
49.6	49.6	0.0694587	0.0621252	0.0655519	0.0561513	0.0607192	0.0581551	0.0818551	0.0776073	0.0722914	0.0601283	0.0662468	0.0654756	0.0636617	0.0637495	0.0609211	0.0523718	0.0512662	0.0486298
49.8	49.8	0.0702156	0.0627741	0.0663802	0.0568788	0.0611814	0.0587019	0.0826951	0.0785129	0.0731602	0.0604978	0.0668323	0.0659748	0.0643149	0.0643679	0.0615555	0.0530514	0.0520446	0.0491062
50	50	0.070733	0.0631927	0.0671425	0.0576685	0.0618963	0.0595118	0.0833458	0.0791932	0.0738742	0.0609863	0.0674359	0.0664671	0.0647785	0.064826	0.0620057	0.0536053	0.0526834	0.0495716
50.2	50.2	0.07142	0.0637563	0.0678878	0.0585337	0.0624925	0.0601737	0.0840009	0.0798016	0.0745484	0.0614747	0.067889	0.0668368	0.0653977	0.0654149	0.062606	0.0542741	0.053429	0.0500235
50.4	50.4	0.0720827	0.0643189	0.0683816	0.0590914	0.0631696	0.0609339	0.0844568	0.080238	0.0752492	0.0619282	0.0685176	0.0673546	0.0660145	0.0659759	0.0631938	0.0549129	0.0539459	0.0503009
50.6	50.6	0.0725492	0.0647093	0.0688801	0.0594887	0.0636963	0.06153	0.0851194	0.0809198	0.0757811	0.062245	0.0691001	0.0678277	0.0665813	0.0664861	0.0635743	0.0553512	0.0546219	0.0507077
50.8	50.8	0.0731688	0.065208	0.0697694	0.0603339	0.064321	0.0622205	0.0856562	0.0814533	0.0763197	0.0625651	0.0695231	0.0681731	0.0669324	0.0667868	0.0640257	0.0559818	0.055304	0.0511123
51	51	0.0737475	0.0656558	0.0701858	0.0608227	0.0647942	0.0627452	0.0859868	0.0817886	0.0766877	0.0629254	0.0698327	0.0684443	0.0674814	0.0672722	0.0644783	0.0566038	0.0558135	0.0513864
51.2	51.2	0.0742058	0.0660325	0.0708726	0.0614267	0.0653875	0.063406	0.0863619	0.0822258	0.0771048	0.0632377	0.0703548	0.0689156	0.0678547	0.0675962	0.0648038	0.0570055	0.0564291	0.0517287
51.4	51.4	0.0746791	0.0664174	0.0712643	0.0618418	0.0657455	0.0638128	0.0867672	0.0827042	0.0775834	0.0636957	0.0709045	0.0693727	0.068326	0.0679918	0.0652206	0.0576193	0.0570787	0.0520948
51.6	51.6	0.0750965	0.066768	0.0718188	0.0625396	0.0662091	0.0643471	0.0870703	0.0830043	0.0780353	0.0638563	0.0710576	0.0694299	0.0688328	0.0684504	0.0656963	0.058261	0.0575882	0.05236
51.8	51.8	0.0754314	0.0670444	0.0724286	0.0630408	0.0665921	0.0648101	0.0875142	0.0834364	0.0783664	0.0640017	0.0713939	0.0697034	0.0692372	0.0688266	0.0659361	0.0586658	0.05817	0.0527169
52	52	0.0758459	0.0673746	0.0728466	0.0635305	0.0668932	0.0651708	0.0879192	0.0839102	0.0788613	0.064251	0.0715972	0.0698554	0.0694773	0.0690657	0.0662725	0.0592449	0.0587543	0.0531724
52.2	52.2	0.0762141	0.0676828	0.0730963	0.0638041	0.067203	0.0655364	0.0881914	0.0842718	0.0792914	0.0644484	0.0718874	0.0700881	0.069919	0.069893	0.066701	0.0597634	0.0591588	0.053435
52.4	52.4	0.0765896	0.0680238	0.0735769	0.0641691	0.067514	0.0658936	0.0885446	0.0847065	0.0795317	0.064645	0.0723088	0.0704439	0.0702377	0.0711122	0.0668963	0.0600654	0.0595852	0.053639
52.6	52.6	0.0768337	0.0695075	0.0738891	0.0645057	0.0678236	0.0662546	0.088862	0.0850259	0.0798533	0.0646283	0.0723784	0.0704673	0.0704818	0.0713551	0.0671977	0.060467	0.0600027	0.0538295
52.8	52.8	0.0771801	0.0711116	0.0742243	0.064979	0.068052	0.0665313	0.0891642	0.0851755	0.0801066	0.0647721	0.0725374	0.0705809	0.0708749	0.0705434	0.0675768	0.0609568	0.060357	0.0539912
53	53	0.0773727	0.0712604	0.0745371	0.0653322	0.0682286	0.0667722	0.0899385	0.0855365	0.0803301	0.0647999	0.0727515	0.0707395	0.0712154	0.0705714	0.0677915	0.0612641	0.0608173	0.0542491
53.2	53.2	0.077575	0.0714551	0.0748591	0.0656418	0.0683848	0.0669687	0.0902529	0.0858729	0.0806115	0.0648648	0.0729121	0.0708521	0.0713897	0.0706715	0.0681031	0.0617665	0.0610497	0.0544056
53.4	53.4	0.0777733	0.0716026	0.0749945	0.0657865	0.0686104	0.0672551	0.0901127	0.0860155	0.0808066	0.0649428	0.0729805	0.0709073	0.0716032	0.0707974	0.0681284	0.0619484	0.0614083	0.0546062
53.6	53.6	0.0778837	0.0717092	0.0752606	0.0660346	0.0687719	0.0674832	0.0898132	0.086171	0.0808785	0.0649973	0.073163	0.0710723	0.071862	0.0709565	0.0683808	0.0623191	0.061682	0.054747
53.8	53.8	0.0781104	0.0719471	0.0755323	0.0662828	0.0688496	0.067628	0.0899427	0.086355	0.0810384	0.0650117	0.0732209	0.0711029	0.0720735	0.0711302	0.0686296	0.062695	0.0619658	0.0549097
54	54	0.0781632	0.0719918	0.0756407	0.0664426	0.0688737	0.0677111	0.0902355	0.0867295	0.0812552	0.0650674	0.0734085	0.0712725	0.0723225	0.071305	0.0688306	0.0630025	0.0621736	0.0549855
54.2	54.2	0.0783037	0.0721332	0.0758978	0.0666711	0.0689863	0.0678985	0.0903938	0.0869351	0.081492	0.0651988	0.0735775	0.0714151	0.0725403	0.0714692	0.0689578	0.0631832	0.0623098	0.0550457
54.4	54.4	0.0784044	0.0722639	0.0761228	0.0668845	0.0690961	0.0680773	0.0905275	0.0871161	0.0816202	0.0652109	0.0735873	0.0713758	0.0726266	0.0715298	0.0690979	0.0634608	0.0624788	0.0551412
54.6	54.6	0.0784161	0.0722946	0.0762559	0.0670873	0.0690957	0.0681281	0.0906545	0.0873568	0.0817416	0.0652692	0.0736982	0.071432	0.0727447	0.0716052	0.0691914	0.063753	0.0626913	0.0552895
54.8	54.8	0.0785229	0.0724199	0.0763188	0.0672273	0.0691086	0.0681917	0.0899929	0.0867518	0.0810901	0.0653634	0.0738406	0.0715471	0.072996	0.0718004	0.0693503	0.0640159	0.0628986	0.0553618
55	55	0.0785086	0.0724275	0.0763391	0.06755	0.0691302	0.06824	0.0897435	0.0865521	0.0807733	0.065337	0.0738416	0.0715348	0.0730938	0.0718595	0.0695074	0.0642471	0.0630251	0.0553503
55.2	55.2	0.0785962	0.072536	0.076375	0.0677095	0.0692327	0.0683987	0.0900365	0.0869422	0.0810621	0.0653012	0.0738009	0.0714867	0.0732907	0.0720053	0.0696753	0.0645069	0.0631443	0.0554113
55.4	55.4	0.0785857	0.0725435	0.0764137	0.0677559	0.0692259	0.0684212	0.0907815	0.0877104	0.0817783	0.065326	0.0738808	0.0715404	0.0734191	0.0720785	0.06976	0.0647074	0.063244	0.0555478
55.6	55.6	0.0786558	0.0726212	0.0764325	0.06777	0.0691508	0.0683897	0.0907288	0.0876273	0.0816958	0.0653357	0.073916	0.071545	0.0734614	0.0720893	0.0697995	0.064963	0.0633478	0.0556535
55.8	55.8	0.078633	0.0726633	0.0764288	0.067972	0.069111	0.0684154	0.0907636	0.0877078	0.0817392	0.0653231	0.073907	0.0715129	0.0736508	0.0722419	0.0698839	0.065108	0.0634153	0.0557116
56	56	0.0785706	0.0726464	0.0764183	0.0681248	0.0691107	0.0684702	0.0908496	0.0878228	0.0817843	0.0652846	0.073903	0.0714885	0.0738779	0.0723803	0.0700432	0.0653986	0.0635251	0.0557222
56.2	56.2	0.0785501	0.0727103	0.0765487	0.0684057	0.0690974	0.068513	0.0909538	0.0879986	0.0819265	0.0652645	0.0739105	0.0714703	0.0739063	0.0724045	0.069992	0.0654836	0.0634819	0.055632
56.4	56.4	0.0785211	0.0727254	0.0766786	0.0685605	0.0689545	0.0684204	0.0910082	0.088088	0.0819475	0.0652485	0.073871	0.0714149	0.0739954	0.0724412	0.0700301	0.0656805	0.0635136	0.0556973
56.6	56.6	0.0784998	0.0727729	0.076633	0.0683578	0.0688165	0.0683788	0.090993	0.0881459	0.0819292	0.0652549	0.0738461	0.0713854	0.0741188	0.072538	0.070064	0.0659349	0.0635844	0.0557646
56.8	56.8	0.0785161	0.0728677	0.0764452	0.0684607	0.0687908	0.0684157	0.0909499	0.0881937	0.0819228	0.0652258	0.0737985	0.0713042	0.0741777	0.0725705	0.0700565	0.0660538	0.0635479	0.0557145
57	57	0.0784029	0.0727921	0.0762886	0.0685831	0.0687545	0.0684199	0.0909645	0.088297	0.081908	0.065162	0.0737323	0.0712268	0.0743085	0.0726872	0.0701543	0.0662505	0.0636601	0.0558378
57.2	57.2	0.0783901	0.0728136	0.0761072	0.0686439	0.0686717	0.0683476	0.091009	0.0884157	0.0819269	0.0651897	0.0736812	0.0711738	0.0743751	0.0726897	0.0701362	0.0663959	0.0636456	0.0558235
57.4	57.4	0.0783502	0.0728025	0.076027	0.0688404	0.0686327	0.0683456	0.0909276	0.0884115	0.0818312	0.0651382	0.0736179	0.0710731	0.0744348	0.0727479	0.0700535	0.0664956	0.0635775	0.0557767
57.6	57.6	0.0783253	0.0727587	0.0758874	0.0690745	0.0685672	0.0683021	0.0908691	0.088395	0.0817375	0.0651175	0.0735489	0.0710138	0.0744719	0.0727805	0.0700028	0.0666673	0.0635477	0.0558204
57.8	57.8	0.0783151	0.0728423	0.0759009	0.068965	0.068543	0.0683247	0.0907027	0.0882491	0.0815193	0.0651105	0.0735031	0.0709325	0.0746079	0.0729247	0.0700295	0.066855	0.063554	0.055906
58	58	0.0782291	0.0728489	0.0757833	0.0690026	0.0684345	0.0682559	0.0906446	0.088168	0.0814072	0.0650317	0.073361	0.070754	0.0747278	0.0730013	0.0700512	0.0669857	0.0635633	0.0559467
58.2	58.2	0.0781861	0.0728518	0.0757754	0.0689805	0.0682983	0.068183	0.0906773	0.0882677	0.0814457	0.064919	0.0732032	0.0705562	0.0747764	0.0729917	0.070042	0.0670545	0.0634738	0.0559165
58.4	58.4	0.0781082	0.0728196	0.0755956	0.0689862	0.0682064	0.0681555	0.0906351	0.0883224	0.0814703	0.0649158	0.0731794	0.0704985	0.0747396	0.0729077	0.0698798	0.0670872	0.0632883	0.0558104
58.6	58.6	0.0780531	0.0728213	0.0753748	0.0691462	0.0680905	0.0681035	0.09073	0.0884789	0.0815896	0.064921	0.0731618	0.0704617	0.0748505	0.0729722	0.0698612	0.0672564	0.0632981	0.055862
58.8	58.8	0.0780541	0.0728812	0.0752645	0.0692497	0.0680564	0.0681158	0.0909053	0.0886394	0.08173	0.0648842	0.073111	0.0703738	0.0749739	0.0730743	0.0698548	0.0673884	0.0632976	0.0559521
59	59	0.0779903	0.0728162	0.0750338	0.0690654	0.0678385	0.0679691	0.0908869	0.0887067	0.0817382	0.0648234	0.0729638	0.0702116	0.0750204	0.0731375	0.0698251	0.0675201	0.0632947	0.0560036
59.2	59.2	0.0779754	0.0728079	0.0748388	0.0691149	0.0677545	0.0679544	0.090797	0.088695	0.0816423	0.0647627	0.0727985	0.0700164	0.0750052	0.0731426	0.0696856	0.0675991	0.0632044	0.0559752
59.4	59.4	0.0779529	0.0728141	0.0747131	0.0691943	0.0676323	0.0678893	0.0908305	0.0888495	0.0817283	0.0646944	0.0727092	0.0699072	0.0750183	0.0731495	0.0695491	0.0676599	0.0631307	0.0559062
59.6	59.6	0.0779383	0.0728098	0.0745977	0.0692685	0.0675601	0.0678877	0.090797	0.0888643	0.0817329	0.0646638	0.0726201	0.0697984	0.0750258	0.0731589	0.0694409	0.0676947	0.0630247	0.0558585
59.8	59.8	0.0778976	0.0728219	0.0744891	0.0692618	0.0674833	0.067876	0.0907301	0.0889127	0.08172	0.0646205	0.0725362	0.0696538	0.0751198	0.0732481	0.0693979	0.06778	0.0629824	0.0558457
60	60	0.0779145	0.0728458	0.0744558	0.0692538	0.067317	0.0677711	0.0906464	0.0889613	0.0817296	0.0645987	0.0724296	0.0695194	0.0751448	0.0732541	0.0693182	0.0678418	0.0629193	0.0558225
60.2	60.2	0.0778362	0.0727628	0.0742103	0.0693233	0.0672255	0.0677654	0.090367	0.0888673	0.0815837	0.0645666	0.0723441	0.0694091	0.07522	0.0733085	0.0692487	0.0678762	0.0628363	0.0558165
60.4	60.4	0.0777488	0.0726687	0.074054	0.0694175	0.0671485	0.0677431	0.0895424	0.0881529	0.0808748	0.0645094	0.0722139	0.0692419	0.0752687	0.0733471	0.0691501	0.0679213	0.0627503	0.0558388
60.6	60.6	0.0777879	0.0727266	0.0739691	0.0693456	0.0671142	0.067785	0.089608	0.0882674	0.0809986	0.0644368	0.0720856	0.0690751	0.0752661	0.0733505	0.0689887	0.067957	0.0626486	0.055797
60.8	60.8	0.0778006	0.072735	0.0737441	0.0693389	0.0669674	0.0677266	0.0904855	0.0890601	0.0817733	0.0644205	0.0720012	0.0689906	0.0752538	0.073372	0.0688519	0.0679881	0.0625488	0.0557779
61	61	0.0778309	0.072777	0.0736193	0.0693444	0.0668973	0.0677309	0.0906598	0.0891975	0.0818718	0.0643892	0.0719081	0.0688886	0.0752541	0.0734105	0.068696	0.0680283	0.0624557	0.0557476
61.2	61.2	0.0777658	0.0727063	0.0734817	0.0693086	0.0668307	0.0677445	0.0906923	0.0892581	0.0819473	0.0642981	0.0717303	0.0686788	0.0752416	0.0733943	0.0685731	0.068072	0.0624579	0.0558018
61.4	61.4	0.0777507	0.0726718	0.0733314	0.0692822	0.0667216	0.0677542	0.0906697	0.0892643	0.0819884	0.0642256	0.0716534	0.0685287	0.0753491	0.0734946	0.068505	0.0681217	0.0623885	0.0558333
61.6	61.6	0.0777404	0.0726383	0.0731598	0.0694714	0.0666858	0.067802	0.0906169	0.0891918	0.0819019	0.0641558	0.0714746	0.0683562	0.0753482	0.0735193	0.0683331	0.0681617	0.0622812	0.0557913
61.8	61.8	0.0777693	0.0726722	0.0730833	0.0695715	0.0665777	0.0677614	0.0905815	0.0891401	0.0818768	0.0641742	0.0714217	0.0682833	0.0753965	0.0735595	0.0682411	0.0681455	0.0622163	0.0557916
62	62	0.077788	0.0726677	0.0729674	0.0694871	0.0664655	0.0677641	0.090809	0.089432	0.0821269	0.0641533	0.0713808	0.0681937	0.0753977	0.0735647	0.0680968	0.0681346	0.0621121	0.0557
62.2	62.2	0.0777629	0.072619	0.0727731	0.0694139	0.066365	0.0677723	0.0907342	0.0894329	0.0821392	0.0641028	0.0712171	0.0680402	0.0754214	0.0736142	0.0679755	0.0681763	0.0620657	0.0557341
62.4	62.4	0.0777576	0.07258	0.0726528	0.069384	0.0662538	0.0677793	0.0907306	0.0894261	0.0821689	0.064066	0.0711082	0.0679155	0.0754048	0.0736665	0.0678092	0.0681625	0.0619871	0.0556992
62.6	62.6	0.077795	0.0725779	0.0725629	0.0693093	0.0662264	0.0678921	0.0907607	0.0894407	0.0821985	0.0640093	0.0709921	0.0677858	0.0753962	0.0736725	0.0676338	0.0681311	0.0618924	0.0556499
62.8	62.8	0.0778354	0.0725759	0.0724831	0.0691199	0.0660685	0.0678649	0.0907695	0.0894518	0.0822063	0.0639482	0.0708288	0.0676165	0.0753672	0.0736468	0.0674716	0.0681839	0.0618735	0.0557016
63	63	0.0778103	0.0725144	0.0723766	0.0691099	0.0660011	0.0679445	0.090857	0.0896243	0.0822886	0.0639061	0.0707608	0.0675289	0.0753703	0.0739325	0.0673474	0.0681485	0.0618027	0.0556513
63.2	63.2	0.0778219	0.0724689	0.0722793	0.0691406	0.0659002	0.0679821	0.0909022	0.0896556	0.0824187	0.0638523	0.0706494	0.0673966	0.0753904	0.0742445	0.0672538	0.0681825	0.0617597	0.0556249
63.4	63.4	0.0778761	0.0724712	0.072168	0.0691293	0.0658118	0.067989	0.0909362	0.0896457	0.0825176	0.0637784	0.0704974	0.0672297	0.0754248	0.0740697	0.0671499	0.0682072	0.0617575	0.0556461
63.6	63.6	0.0779237	0.0725085	0.0721804	0.0690979	0.065688	0.0680656	0.0909413	0.089667	0.0825428	0.0637572	0.0704293	0.0671468	0.0754551	0.0737651	0.0670349	0.0681906	0.061693	0.0556273
63.8	63.8	0.0779543	0.072491	0.0720502	0.0691784	0.0657004	0.0681576	0.0909345	0.0896972	0.0825513	0.0637768	0.0704366	0.0671423	0.0753958	0.0736936	0.0668407	0.0683518	0.0618255	0.055781
64	64	0.0778785	0.0723949	0.0718582	0.0691782	0.0656891	0.0682456	0.0909359	0.0897006	0.0825962	0.063709	0.0702687	0.066962	0.0753855	0.0737163	0.066728	0.0686876	0.0620937	0.0560526
64.2	64.2	0.0778797	0.0723536	0.071795	0.0690159	0.065591	0.0682526	0.0910053	0.0897183	0.0826587	0.0636782	0.0701529	0.0668381	0.0754612	0.0738115	0.066671	0.0688189	0.0621917	0.0561538
64.4	64.4	0.0778851	0.0723238	0.0717958	0.0689586	0.0654879	0.0683026	0.0910387	0.0897306	0.0826395	0.0636056	0.0700638	0.0667374	0.0754314	0.0737739	0.0665395	0.0688594	0.0622256	0.0561922
64.6	64.6	0.0779211	0.0723139	0.0717359	0.0688197	0.0653064	0.0682264	0.0910289	0.0897463	0.0826709	0.0635938	0.0699851	0.0666572	0.075402	0.0737526	0.0663977	0.0689353	0.0622668	0.0562293
64.8	64.8	0.0779373	0.0722677	0.0716551	0.0688254	0.0653235	0.0684407	0.0910002	0.0897696	0.0826828	0.0635238	0.0698549	0.0665255	0.0753495	0.0737164	0.0662286	0.06894	0.0622949	0.0562632
65	65	0.0779606	0.0722415	0.0716017	0.0687289	0.065184	0.0684459	0.0910257	0.0897857	0.0827701	0.0635034	0.069784	0.0664271	0.0753311	0.0737532	0.0661312	0.0689524	0.0623041	0.0562972
65.2	65.2	0.0779339	0.0721743	0.0715764	0.0687427	0.065128	0.0684986	0.0909928	0.0897703	0.0827919	0.0634459	0.0696867	0.0663289	0.0753449	0.0737903	0.0660173	0.0690244	0.0622781	0.0563181
65.4	65.4	0.0779866	0.0721371	0.0714959	0.0686844	0.0650519	0.0685298	0.0910183	0.0898601	0.082885	0.0634076	0.0696012	0.0662455	0.0753207	0.0737664	0.0659123	0.0690296	0.0623161	0.0563357
65.6	65.6	0.0780032	0.0721025	0.0713725	0.0685624	0.0649161	0.068524	0.0910123	0.0898728	0.0829628	0.063418	0.0695772	0.0662285	0.0753236	0.0737957	0.0658163	0.0690593	0.062307	0.0562988
65.8	65.8	0.0780598	0.0721322	0.0713733	0.0685693	0.064962	0.0687179	0.0910523	0.0899124	0.0829682	0.0633103	0.0694313	0.0660875	0.0752855	0.0737649	0.0656661	0.0690232	0.0622626	0.0562235
66	66	0.0780449	0.0720759	0.0713199	0.0684772	0.0648886	0.0687376	0.0910031	0.0898434	0.0829391	0.0632709	0.0693424	0.0659961	0.0753582	0.0738572	0.065634	0.0689683	0.0622008	0.0561525
66.2	66.2	0.0779838	0.0719713	0.0712075	0.068411	0.0647609	0.0687238	0.0910515	0.089846	0.0829734	0.0632764	0.0693328	0.0659893	0.0754026	0.0739208	0.0656324	0.0689934	0.0621728	0.0561272
66.4	66.4	0.07796	0.0719018	0.0711352	0.0683286	0.0646243	0.0687353	0.0910975	0.0898672	0.082958	0.0631969	0.069205	0.0658667	0.0753337	0.073902	0.0654636	0.0689114	0.0621075	0.0560544
66.6	66.6	0.0779961	0.0718977	0.0711474	0.0682977	0.0645836	0.0688329	0.0909938	0.0897764	0.0828734	0.0631378	0.0690914	0.0657636	0.075363	0.0739493	0.0653843	0.0688428	0.0620527	0.0559994
66.8	66.8	0.0780411	0.0719069	0.0711539	0.0682752	0.0644699	0.0687978	0.0909638	0.0897633	0.0828564	0.0630895	0.0689778	0.0656525	0.0753294	0.0739226	0.065317	0.0688488	0.0620379	0.0559659
67	67	0.077961	0.0717951	0.0710442	0.068177	0.0644173	0.0688442	0.0909111	0.0896921	0.0827907	0.0630069	0.0689032	0.065579	0.0752249	0.073858	0.0652185	0.068864	0.0620323	0.0559317
67.2	67.2	0.0779743	0.0717852	0.0710452	0.0681346	0.064408	0.0689154	0.090609	0.0893948	0.0825543	0.0629974	0.0688567	0.065557	0.0752062	0.0744233	0.0651748	0.0689105	0.0620286	0.0559158
67.4	67.4	0.0779411	0.0717278	0.0710324	0.0680916	0.0644287	0.0690875	0.090488	0.0893043	0.0824772	0.0629745	0.0687496	0.0654696	0.0752166	0.0754592	0.0651528	0.0688772	0.0620516	0.0558918
67.6	67.6	0.0779455	0.0716739	0.070997	0.0680711	0.0643379	0.0690873	0.0906828	0.0895133	0.0826544	0.0629395	0.0687521	0.0654753	0.075235	0.0741836	0.0650949	0.0688866	0.0620107	0.0558313
67.8	67.8	0.0778812	0.0715724	0.070908	0.0679546	0.0641067	0.0689827	0.0907228	0.0895414	0.0827547	0.0628896	0.0686775	0.0653935	0.0751886	0.073875	0.0650007	0.0688999	0.0619862	0.0558014
68	68	0.0778842	0.0715593	0.0709057	0.0679115	0.0640459	0.0690088	0.0907515	0.0895464	0.0827581	0.0627848	0.0685323	0.0652517	0.0751486	0.0738394	0.064917	0.0688913	0.0620519	0.0558239
68.2	68.2	0.0779358	0.0715579	0.0709422	0.0678594	0.0639754	0.0690457	0.090656	0.0894532	0.0826585	0.0627777	0.0684483	0.0651784	0.0751691	0.0738655	0.0648887	0.069113	0.0622135	0.0559815
68.4	68.4	0.0779326	0.0714989	0.0709081	0.0677743	0.063957	0.0691311	0.0904928	0.0893162	0.082527	0.0627555	0.0683824	0.0651287	0.0750573	0.0737701	0.0647404	0.0691596	0.0622601	0.0560117
68.6	68.6	0.0778582	0.0714253	0.0708888	0.0676213	0.0638595	0.0691488	0.0904238	0.0892257	0.0823974	0.06265	0.0682951	0.0650627	0.0750016	0.0737532	0.0646781	0.069228	0.0621982	0.0559372
68.8	68.8	0.0777892	0.0713591	0.0708375	0.0674875	0.0637819	0.0691979	0.0895023	0.0883325	0.0815107	0.0625165	0.0681004	0.064891	0.0750295	0.0738206	0.0646671	0.0691636	0.0621553	0.0558623
69	69	0.0778148	0.0713676	0.0708162	0.0674705	0.0636999	0.069194	0.0891026	0.0879705	0.0811045	0.0624867	0.0680807	0.0648668	0.0750233	0.0738264	0.0646769	0.0691121	0.0620979	0.0557515
69.2	69.2	0.0777554	0.0712915	0.0707508	0.0674475	0.0636076	0.0692163	0.0897617	0.0886148	0.0817972	0.0624935	0.0680743	0.0648336	0.0749812	0.0738053	0.0646208	0.0691275	0.0620836	0.0557175
69.4	69.4	0.0776912	0.071226	0.0706687	0.067158	0.0633732	0.069088	0.090204	0.0890269	0.0822354	0.0623665	0.0679163	0.0646987	0.0749971	0.0738075	0.0645927	0.0691354	0.0621009	0.055703
69.6	69.6	0.0776257	0.0710935	0.0705813	0.0671169	0.0633218	0.0691335	0.090215	0.0890029	0.0821517	0.0623308	0.0678814	0.0646886	0.0750411	0.0738514	0.0645875	0.0691128	0.0620077	0.0556098
69.8	69.8	0.0775895	0.0710405	0.0705484	0.0670257	0.0632098	0.0690912	0.090155	0.0890094	0.0821572	0.0623303	0.0677916	0.0646081	0.0749835	0.073822	0.0645571	0.0690846	0.0619739	0.0555554
70	70	0.0776394	0.0710242	0.0705378	0.0668536	0.0629809	0.068936	0.0899885	0.0888771	0.0820517	0.0622525	0.0677068	0.0645378	0.0749242	0.0739939	0.064489	0.0690632	0.0619342	0.0555068
70.2	70.2	0.0776146	0.0709891	0.0705079	0.0668268	0.0630063	0.0690545	0.0898984	0.0887617	0.081977	0.0622707	0.0676493	0.0644759	0.0748825	0.0744229	0.0644656	0.069089	0.0618876	0.0554265
70.4	70.4	0.0775701	0.0709535	0.0704713	0.0668425	0.0630272	0.0691669	0.0888532	0.0876862	0.0809349	0.0622265	0.0675466	0.0643888	0.0748685	0.0742628	0.0644537	0.0691051	0.0618715	0.0554042
70.6	70.6	0.077474	0.0708423	0.0703333	0.0669806	0.0629269	0.0691526	0.0885351	0.0874108	0.080619	0.0620978	0.0674415	0.0642838	0.0748806	0.073783	0.0644739	0.0690992	0.0618283	0.0553383
70.8	70.8	0.077429	0.0707839	0.0703036	0.0667773	0.0629028	0.0691884	0.088589	0.0874783	0.0807115	0.0620867	0.0673936	0.0642153	0.074826	0.0737512	0.0644097	0.0690715	0.0618576	0.0552928
71	71	0.0774596	0.0707777	0.0702645	0.0665745	0.0628586	0.0691835	0.0890501	0.0879536	0.0811355	0.0620638	0.067359	0.0641408	0.0748249	0.0737487	0.0644451	0.0690772	0.0618005	0.0552313
71.2	71.2	0.0773778	0.0706737	0.0702498	0.0663947	0.0627695	0.0691548	0.0893853	0.0882208	0.081465	0.0619823	0.0672158	0.0640518	0.074822	0.0737402	0.0643741	0.0690659	0.0617743	0.0551984
71.4	71.4	0.0772325	0.0705411	0.0701681	0.0662648	0.0626718	0.0690988	0.0893821	0.0881979	0.0815017	0.061933	0.0671259	0.0639644	0.0748008	0.0737383	0.0643407	0.0690836	0.061735	0.0551473
71.6	71.6	0.0772089	0.070499	0.0701273	0.0661661	0.0625876	0.0690824	0.0892229	0.0880856	0.0813322	0.061879	0.0670404	0.0638747	0.0747177	0.0736911	0.0642508	0.0690828	0.0617448	0.055135
71.8	71.8	0.0772424	0.0704742	0.0700816	0.0661915	0.0625528	0.0690958	0.0890885	0.0880133	0.0811877	0.061786	0.0669068	0.0637527	0.0746696	0.0736823	0.064212	0.069146	0.061715	0.0550959
72	72	0.0772651	0.0704883	0.0699913	0.0660738	0.0624023	0.0689994	0.0890445	0.087959	0.081231	0.0618557	0.0669321	0.063766	0.0746428	0.0736438	0.0641939	0.0691051	0.061693	0.0550659
72.2	72.2	0.0773005	0.0705028	0.0700075	0.0660936	0.0622979	0.0689528	0.088964	0.0879143	0.0811555	0.0617866	0.0668486	0.0636775	0.0746267	0.0736486	0.0641688	0.0690523	0.0616038	0.0549565
72.4	72.4	0.077283	0.0704382	0.0699444	0.065858	0.0622556	0.0689376	0.0888484	0.0878036	0.0810449	0.0617077	0.0667113	0.0635157	0.0746208	0.0736253	0.0642061	0.0691275	0.0616611	0.0549808
72.6	72.6	0.0773052	0.0704773	0.0699899	0.065787	0.0621791	0.0688866	0.0885234	0.0874597	0.0807357	0.0616598	0.0666361	0.0634353	0.0745509	0.0735758	0.0641055	0.0690993	0.0616235	0.0549174
72.8	72.8	0.0772249	0.0703654	0.0698469	0.065657	0.0621536	0.068887	0.0881532	0.0870504	0.080421	0.0616226	0.0665537	0.0633425	0.0744926	0.073534	0.0640351	0.0690419	0.0615417	0.0548526
73	73	0.0771247	0.070227	0.0697586	0.0654741	0.0620597	0.0688086	0.0883796	0.0872801	0.0806397	0.0615659	0.0664748	0.0632404	0.0744419	0.0734885	0.0640069	0.0691113	0.0615905	0.0548791
73.2	73.2	0.0771121	0.070192	0.0697047	0.0654018	0.0619664	0.068745	0.0884291	0.0873677	0.0807064	0.0615297	0.0663544	0.0631226	0.0744126	0.0735512	0.0639447	0.0691089	0.0615533	0.054805
73.4	73.4	0.077121	0.070185	0.0696164	0.0651652	0.0618002	0.0686094	0.0882701	0.0872341	0.0805448	0.0614511	0.066238	0.063024	0.0743927	0.0735533	0.063923	0.0690766	0.061505	0.0547524
73.6	73.6	0.0770548	0.0700957	0.069531	0.0650956	0.0617802	0.0686065	0.0876448	0.0866124	0.0799775	0.0614634	0.0661975	0.0629587	0.0743658	0.0734879	0.0638922	0.0691234	0.0615723	0.0547549
73.8	73.8	0.0770648	0.0700685	0.0695971	0.0651538	0.0618122	0.068645	0.0876039	0.0865519	0.0799252	0.0614272	0.0661694	0.062879	0.0743536	0.0735053	0.0638585	0.069166	0.061547	0.0547415
74	74	0.077096	0.070082	0.0695298	0.0651289	0.0617004	0.0685651	0.0879471	0.086895	0.0803259	0.0613495	0.0660549	0.0627356	0.0743025	0.0734088	0.0638288	0.0691444	0.0615589	0.05472
74.2	74.2	0.0771134	0.0700517	0.0694877	0.0650468	0.0616552	0.0685278	0.0877602	0.0867651	0.080223	0.0613203	0.0659788	0.0626693	0.0742147	0.0733137	0.0637016	0.0691176	0.0615332	0.054675
74.4	74.4	0.0770184	0.0699444	0.0693447	0.0647632	0.0615298	0.068421	0.0877035	0.0867331	0.0801884	0.0612718	0.065915	0.0625751	0.074186	0.0732853	0.0636834	0.0691684	0.0615336	0.0546632
74.6	74.6	0.0770033	0.0698903	0.0692717	0.0645995	0.0614351	0.0682923	0.0875583	0.0865779	0.0800748	0.061195	0.0658291	0.0624621	0.0741099	0.0732003	0.0636061	0.0692006	0.061496	0.0546203
74.8	74.8	0.076992	0.0698613	0.0692466	0.0645763	0.0613602	0.0682085	0.0874892	0.0865603	0.0800374	0.0611202	0.0656808	0.0623334	0.0741566	0.0732605	0.0635963	0.0691198	0.0615243	0.0546051
75	75	0.0769006	0.0697318	0.0691096	0.0645096	0.0612458	0.0681193	0.0874159	0.0863701	0.079899	0.0610826	0.0656315	0.0622529	0.0740952	0.0732058	0.0635578	0.0691297	0.0615331	0.0545701
75.2	75.2	0.0768854	0.0696769	0.069047	0.0643478	0.0612181	0.0680855	0.087281	0.0862455	0.0797515	0.0610728	0.0656012	0.0621894	0.0740569	0.0731404	0.0634781	0.0690848	0.0615185	0.0545369
75.4	75.4	0.0768859	0.0696375	0.0690544	0.0643445	0.0612723	0.0681185	0.0871774	0.0861709	0.0797207	0.0610167	0.0655139	0.0620869	0.0740019	0.0730857	0.0633991	0.0690726	0.061485	0.0544689
75.6	75.6	0.0769216	0.06963	0.0690301	0.0642537	0.0612088	0.0680658	0.0871526	0.0862292	0.0797283	0.0609543	0.0654379	0.0620056	0.0738948	0.0730393	0.063313	0.0691158	0.0615186	0.0544554
75.8	75.8	0.0769462	0.0696277	0.0691697	0.064364	0.0612179	0.0680771	0.0870499	0.0861706	0.0796578	0.0609401	0.0653917	0.0619344	0.0738749	0.0730142	0.0632557	0.0690501	0.0615359	0.0544364
76	76	0.0768717	0.0695456	0.0689182	0.0641061	0.0611179	0.0679502	0.0870058	0.0860573	0.0796317	0.0609088	0.065334	0.0618609	0.0738141	0.0729559	0.0632064	0.069098	0.0615316	0.0544344
76.2	76.2	0.0768511	0.0694703	0.0688696	0.0641262	0.0610797	0.0678699	0.0868557	0.0859304	0.0795036	0.060858	0.0652317	0.0617508	0.0736855	0.072919	0.0630286	0.0690179	0.0614516	0.0543449
76.4	76.4	0.0767611	0.0693462	0.0688019	0.0641563	0.061102	0.0678706	0.0868792	0.0859099	0.0794263	0.0608628	0.0652298	0.0617122	0.0737042	0.0728557	0.063012	0.0689819	0.0614568	0.0542877
76.6	76.6	0.0768172	0.0693702	0.0688261	0.0638617	0.0609682	0.0677187	0.0867132	0.0857449	0.0792367	0.0608382	0.0651622	0.0616252	0.0736414	0.0727773	0.0629428	0.0690204	0.0614955	0.0542789
76.8	76.8	0.0767777	0.0693006	0.0687523	0.063827	0.0608378	0.0675718	0.0866401	0.0856583	0.0792195	0.0607399	0.0650966	0.0615237	0.0736615	0.0728471	0.0629789	0.069032	0.0615075	0.0542534
77	77	0.076775	0.0692544	0.0687633	0.0636789	0.060786	0.0675101	0.0864874	0.0855186	0.0790704	0.0607439	0.0650585	0.0614704	0.0735598	0.0727364	0.0628552	0.068953	0.0614513	0.0542016
77.2	77.2	0.0766945	0.0691419	0.0687182	0.0635557	0.0608145	0.0675071	0.0864583	0.0855054	0.0790729	0.0606493	0.0649755	0.0613532	0.0735357	0.0727014	0.0628096	0.0689174	0.0614742	0.0541828
77.4	77.4	0.0766873	0.0690882	0.0685783	0.0633983	0.0607101	0.0673735	0.0864403	0.0855179	0.0790527	0.0606118	0.0649023	0.0612664	0.0734214	0.0725512	0.0626736	0.0688759	0.0614353	0.0541181
77.6	77.6	0.0767306	0.0691048	0.0685696	0.0633055	0.060666	0.067342	0.0863563	0.0854329	0.078964	0.0606401	0.0649058	0.0612509	0.073327	0.0724467	0.0625492	0.0688378	0.0613784	0.0540312
77.8	77.8	0.0766859	0.0690445	0.068534	0.0632969	0.0606479	0.0672798	0.0862604	0.0852757	0.0788309	0.0605549	0.0648039	0.0611417	0.0732866	0.0724065	0.0624902	0.0688246	0.0614453	0.054046
78	78	0.0767052	0.0690483	0.0685305	0.063234	0.0605184	0.0671151	0.086224	0.085184	0.0788318	0.0605691	0.0647566	0.0610897	0.0732892	0.0724195	0.0624985	0.0688218	0.0614644	0.0540292
78.2	78.2	0.0767103	0.0690007	0.0685645	0.063206	0.0605514	0.0671055	0.0861318	0.0851298	0.0786881	0.0605509	0.0647045	0.0610131	0.0732439	0.0723839	0.0624481	0.0688607	0.0615781	0.054072
78.4	78.4	0.0766909	0.0689553	0.0685443	0.0632279	0.0604741	0.0669985	0.0861642	0.0851251	0.078641	0.0605507	0.0647099	0.0609933	0.0731939	0.0722902	0.0623592	0.0687745	0.0614476	0.0539581
78.6	78.6	0.0765523	0.0687836	0.0682867	0.0629289	0.0604966	0.0669954	0.0858832	0.0848579	0.078421	0.0604843	0.0646083	0.0608835	0.0731638	0.0722585	0.0623312	0.0686888	0.0614226	0.0539192
78.8	78.8	0.0765649	0.0687526	0.0683188	0.0628202	0.0603859	0.0668585	0.0851412	0.0841546	0.0776761	0.0604273	0.064535	0.0607929	0.0730625	0.0721853	0.0622108	0.0686566	0.0614259	0.0538867
79	79	0.0765959	0.0687426	0.0684046	0.06287	0.0604885	0.066873	0.0852368	0.0842144	0.0778091	0.0604215	0.0645802	0.0607593	0.0729951	0.0721457	0.0621246	0.0686697	0.0614013	0.0538308
79.2	79.2	0.0765475	0.0686715	0.0683046	0.0627092	0.060377	0.0667248	0.0858572	0.0848147	0.0783291	0.0603981	0.0645737	0.0607227	0.0729618	0.0720524	0.0620835	0.0685979	0.0613572	0.0537733
79.4	79.4	0.0764706	0.0685854	0.0681863	0.0626526	0.0603701	0.0667024	0.0858884	0.0848144	0.0782963	0.060388	0.0644752	0.060656	0.0729298	0.0720015	0.062036	0.0685227	0.0613334	0.0537137
79.6	79.6	0.0764495	0.0685281	0.0680916	0.0626574	0.0603425	0.066626	0.0857653	0.0846854	0.0781909	0.0603616	0.0644306	0.060606	0.072847	0.0719273	0.0619758	0.0685375	0.0613934	0.053713
79.8	79.8	0.076412	0.0684827	0.0680661	0.0626602	0.060342	0.0666112	0.0858095	0.0846775	0.0781752	0.0602898	0.0643957	0.0605642	0.0727875	0.0718771	0.0619154	0.0684702	0.0613469	0.0536537

## Sheet: C-D_bkgsub
	Temperature / ℃	7.0			7.5			8.0			8.5			9.0			9.5
20	20	0.00153142	-0.00124028	-0.00101525	0.00147006	0.00107201	0.00154041	0.0029542	0.00155829	0.00187197	0.00394132	0.00458175	0.00453611	0.00296014	0.00255121	0.00297606	0.000266726	0.000103517	0.000615337
20.2	20.2	0.00149439	-0.00227225	-0.00160359	0.00126895	0.000974744	0.00159159	0.00397179	0.00184443	0.00216131	0.00478366	0.00570584	0.00559619	0.00446066	0.00392714	0.00440288	0.000109115	-0.000170789	0.000692026
20.4	20.4	0.00197048	-0.00195115	-0.00120528	0.00113343	0.000932835	0.0015813	0.00439498	0.00183014	0.00230663	0.00494879	0.00596751	0.00583797	0.00491218	0.00433576	0.00478564	9.82481e-05	-0.000255144	0.000657163
20.6	20.6	0.00200657	-0.00197432	-0.00117905	0.00100427	0.000846316	0.00150322	0.0047134	0.00193011	0.00247142	0.00519982	0.00626574	0.00609559	0.00517512	0.00458356	0.00500528	4.85544e-06	-0.000309711	0.000634121
20.8	20.8	0.00206823	-0.00193178	-0.00111305	0.000875162	0.000754398	0.0014196	0.00490237	0.00200907	0.00257189	0.00532643	0.00638187	0.00617508	0.00533151	0.00472575	0.00507947	-0.000100521	-0.000376358	0.000579469
21	21	0.002069	-0.00192291	-0.00108891	0.000752357	0.000655453	0.00132365	0.0049555	0.00199072	0.00259494	0.00531172	0.00639089	0.00614184	0.00539568	0.00479685	0.00511127	-0.000145835	-0.000424021	0.000522323
21.2	21.2	0.00208289	-0.00186526	-0.00104662	0.000637931	0.000587459	0.00125937	0.00506446	0.00206667	0.00269479	0.00525581	0.00633742	0.00607258	0.00544693	0.00486241	0.0050656	-0.000170108	-0.000410855	0.000499215
21.4	21.4	0.00205499	-0.00181476	-0.00098813	0.000498568	0.000485927	0.00115321	0.00510686	0.00209823	0.00275869	0.0052379	0.00624448	0.0059845	0.00540237	0.00484134	0.00494243	-0.000231406	-0.000411902	0.000455497
21.6	21.6	0.00206976	-0.0016796	-0.000907459	0.000322978	0.000337734	0.00100387	0.00515348	0.0021754	0.00284229	0.00520779	0.00618942	0.00589267	0.00532167	0.00479114	0.00483845	-0.000247992	-0.000408652	0.000432031
21.8	21.8	0.0020712	-0.00154669	-0.000803291	0.00023351	0.000296775	0.000951293	0.00516811	0.00223308	0.00292238	0.00503553	0.00598051	0.00567935	0.00526948	0.00477653	0.00468943	-0.000280308	-0.000375733	0.000417145
22	22	0.00205845	-0.00140083	-0.000666754	0.000112299	0.000197395	0.000844207	0.00512787	0.0022309	0.00294525	0.00477134	0.00564994	0.00535088	0.00515617	0.00471954	0.00447898	-0.000320767	-0.000308965	0.000404665
22.2	22.2	0.00201429	-0.00119188	-0.000561062	5.56276e-06	0.00012956	0.000758158	0.00509457	0.00226439	0.00299957	0.00461273	0.00541976	0.00511841	0.00493717	0.00452992	0.00417566	-0.000361535	-0.000268402	0.000385328
22.4	22.4	0.00197382	-0.00100139	-0.000389276	-0.000112248	2.15818e-05	0.000640309	0.00503597	0.00228394	0.00304506	0.0043581	0.00512636	0.00480153	0.00480096	0.00446363	0.00390457	-0.000395878	-0.00021599	0.000363002
22.6	22.6	0.00189876	-0.000729218	-0.000265264	-0.000224486	-5.98183e-05	0.000533587	0.00494592	0.00226204	0.0030412	0.00416047	0.00489464	0.00456711	0.00457124	0.00431534	0.00356107	-0.000444328	-0.000157282	0.000323955
22.8	22.8	0.00182988	-0.000487258	-0.000123403	-0.000319486	-0.000111155	0.00044064	0.00485918	0.00225046	0.00310288	0.00388413	0.00453777	0.00422251	0.0043367	0.00413137	0.00321554	-0.000502872	-0.000129542	0.000285757
23	23	0.00171719	-0.000246264	-5.7495e-05	-0.000507024	-0.000226655	0.000264686	0.00482267	0.0023713	0.00312725	0.00346786	0.00405472	0.00374732	0.00410726	0.00399004	0.00280885	-0.000558784	-0.000104195	0.000237849
23.2	23.2	0.00163624	7.17471e-05	0.000186897	-0.000682601	-0.000367323	5.34462e-05	0.00468051	0.00233892	0.0031587	0.00306321	0.00358654	0.00326191	0.00379522	0.00371592	0.00239919	-0.000641802	1.83118e-05	0.000243033
23.4	23.4	0.0015048	0.000381082	0.000262077	-0.000837757	-0.0004304	-0.000108286	0.00455573	0.00233112	0.00318819	0.00274082	0.00323329	0.00289221	0.00351365	0.00351194	0.00189698	-0.000642398	9.66149e-05	0.000233254
23.6	23.6	0.00129956	0.000664946	0.000427761	-0.000975328	-0.000490975	-0.000287329	0.00434804	0.00231409	0.00318289	0.00215864	0.0025381	0.00219085	0.00329548	0.00337294	0.0015319	-0.000749049	0.000101203	0.00015895
23.8	23.8	0.0011148	0.000990966	0.000548933	-0.00118101	-0.000577099	-0.000536231	0.0042271	0.00242306	0.00320007	0.0016651	0.00197045	0.00160483	0.00306835	0.00324854	0.00108512	-0.000775841	0.000188113	0.000163747
24	24	0.000870184	0.00130571	0.000602755	-0.00153297	-0.000799464	-0.000958209	0.00394491	0.00228597	0.00318421	0.00103448	0.00129526	0.000887458	0.00265276	0.00293128	0.000439043	-0.000870449	0.000242452	0.000164093
24.2	24.2	0.000551845	0.00173942	0.000582899	-0.00188271	-0.000985148	-0.00141259	0.00379133	0.00231873	0.0031483	0.00024781	0.000462266	3.0017e-06	0.00244976	0.00283974	-4.35009e-06	-0.000941122	0.000275682	0.000133582
24.4	24.4	0.000232941	0.00190831	0.000534315	-0.00269371	-0.00164108	-0.00239202	0.00348801	0.00218678	0.0030594	-0.00102867	-0.000821961	-0.00134598	0.00223585	0.00277065	-0.000483165	-0.000970856	0.000400976	0.000214925
24.6	24.6	-5.02854e-05	0.00227955	0.000511178	-0.00324903	-0.00196116	-0.00312369	0.00324886	0.0020487	0.00310295	-0.00226852	-0.00196605	-0.00258576	0.00192921	0.00268659	-0.00121334	-0.0010008	0.000486439	0.000303876
24.8	24.8	-0.000590331	0.00237157	0.000175132	-0.00422111	-0.0027063	-0.00435248	0.00292039	0.00179119	0.00286006	-0.00363685	-0.0033209	-0.00414323	0.00155632	0.00248729	-0.00176698	-0.000985416	0.000594184	0.000398998
25	25	-0.00108435	0.00246786	-0.00017453	-0.00513785	-0.00334405	-0.0055543	0.00284903	0.00171528	0.00293266	-0.00538257	-0.00487964	-0.00583375	0.00141538	0.0025951	-0.00228962	-0.000907951	0.000763487	0.000585949
25.2	25.2	-0.00149961	0.00255584	-0.000514342	-0.00653983	-0.0044535	-0.00731417	0.00270307	0.00152093	0.0029697	-0.00787379	-0.00716449	-0.00826492	0.000999447	0.00246428	-0.00312424	-0.000824741	0.000958917	0.000797751
25.4	25.4	-0.00207899	0.00234121	-0.00106551	-0.0079216	-0.00552706	-0.00891554	0.00281333	0.00146724	0.00294508	-0.00999039	-0.0091135	-0.0103225	0.000913239	0.00275288	-0.00369651	-0.000672464	0.00115614	0.00105391
25.6	25.6	-0.00270844	0.00191108	-0.00172943	-0.00992009	-0.00716983	-0.011271	0.00259001	0.000976392	0.00259781	-0.0124499	-0.0111537	-0.012413	0.000722681	0.00301326	-0.0042637	-0.000445069	0.00134783	0.00130586
25.8	25.8	-0.00343069	0.00120968	-0.00254897	-0.0121505	-0.00906853	-0.014023	0.00230133	0.000407226	0.0020764	-0.015488	-0.0137862	-0.0150311	0.000665594	0.0033726	-0.00464678	-0.000138387	0.00155097	0.00164033
26	26	-0.00389969	0.000571695	-0.00313124	-0.0140223	-0.0105989	-0.0160119	0.00174865	-0.000364627	0.0012657	-0.0176454	-0.0156802	-0.0168327	0.000800029	0.00412825	-0.00494366	0.00029498	0.00178448	0.00203565
26.2	26.2	-0.00442459	-0.000308301	-0.00378341	-0.0163284	-0.0125815	-0.0184693	0.00124975	-0.00110702	0.000425195	-0.0200611	-0.0175997	-0.0186388	0.00114614	0.00516362	-0.00500959	0.000774468	0.00196865	0.00249244
26.4	26.4	-0.00471945	-0.00101156	-0.00427301	-0.0184598	-0.0143834	-0.0204867	0.000722767	-0.00171839	-0.000325911	-0.0214595	-0.0185933	-0.0194456	0.00153639	0.00628243	-0.00504664	0.00111179	0.00194865	0.00278718
26.6	26.6	-0.00478735	-0.00177166	-0.0045133	-0.0197913	-0.01563	-0.0217682	0.000265156	-0.00211386	-0.000907698	-0.0222441	-0.0190156	-0.019687	0.00226645	0.00774062	-0.00478047	0.00156388	0.00193066	0.00318314
26.8	26.8	-0.00460657	-0.00236906	-0.0045823	-0.0213072	-0.0170139	-0.0229477	-6.34602e-05	-0.00225512	-0.00133311	-0.0219712	-0.0184709	-0.0190428	0.00313729	0.0090865	-0.00439538	0.00187648	0.00191872	0.00352633
27	27	-0.00431752	-0.00289081	-0.00455195	-0.0219811	-0.0175898	-0.023132	-0.00032279	-0.00210593	-0.00132447	-0.0212069	-0.0175646	-0.0180599	0.00393766	0.0105529	-0.0040701	0.0020667	0.00164594	0.0037154
27.2	27.2	-0.00374669	-0.00305352	-0.00423703	-0.0223324	-0.0179179	-0.0229317	-0.000622691	-0.00185774	-0.00131868	-0.0200269	-0.0162417	-0.0167269	0.00470886	0.0117571	-0.00385994	0.00190847	0.00111512	0.00362485
27.4	27.4	-0.00291799	-0.00270929	-0.00361583	-0.0220835	-0.017676	-0.0222364	-0.000428829	-0.00114315	-0.00077661	-0.017968	-0.0139691	-0.0145684	0.00591659	0.0131594	-0.0032906	0.001562	0.000646635	0.00350092
27.6	27.6	-0.00206626	-0.00237227	-0.00305783	-0.0218923	-0.017519	-0.0214755	-0.000128859	-0.000518131	-0.000263262	-0.0162074	-0.0120216	-0.0127862	0.00708599	0.0144954	-0.00251348	0.00107565	-6.82476e-05	0.00313409
27.8	27.8	-0.0014198	-0.00212023	-0.00275622	-0.0213071	-0.016982	-0.0203631	0.00062855	0.000553029	0.000737779	-0.0138181	-0.00937293	-0.0104239	0.00786749	0.0154258	-0.00219808	0.000329475	-0.000889308	0.00262933
28	28	-0.000430778	-0.001476	-0.00224748	-0.0208943	-0.0166346	-0.0194831	0.00163192	0.00157203	0.00189565	-0.0121151	-0.00739822	-0.00876983	0.00893358	0.0165228	-0.00153302	-0.000381802	-0.00152599	0.0021877
28.2	28.2	0.000569933	-0.000755511	-0.00184034	-0.020199	-0.0160956	-0.018456	0.00241887	0.0020425	0.00275626	-0.00965251	-0.00477396	-0.00646274	0.00990231	0.0174517	-0.000766744	-0.00122866	-0.00232864	0.00150548
28.4	28.4	0.00165869	0.000161884	-0.00125772	-0.0193104	-0.0153665	-0.0173818	0.00378156	0.00273346	0.0037827	-0.00756057	-0.00221765	-0.004074	0.0105647	0.0180062	-0.000151401	-0.0019291	-0.0030099	0.000809342
28.6	28.6	0.00283505	0.00108366	-0.00087656	-0.0187865	-0.0151296	-0.0166782	0.00521145	0.00317164	0.00501144	-0.00524588	0.000110821	-0.00181576	0.011383	0.0186307	0.000799283	-0.00250332	-0.00347426	0.000273365
28.8	28.8	0.00380923	0.00176368	-0.000580773	-0.0177849	-0.0146234	-0.0156622	0.00623284	0.00328072	0.00552812	-0.00382099	0.00153123	-0.000240393	0.0118041	0.0187496	0.00160722	-0.0028622	-0.00379989	-0.000111755
29	29	0.00514656	0.00257202	-0.000206216	-0.017194	-0.0145066	-0.0149825	0.00763453	0.00365382	0.00634283	-0.00180279	0.0033436	0.00195709	0.01294	0.0194435	0.00325579	-0.00303929	-0.00399647	-0.000413047
29.2	29.2	0.00655991	0.00343183	0.000158312	-0.015854	-0.0133643	-0.0133914	0.00897724	0.00354923	0.0073043	0.000337476	0.00526635	0.00427877	0.0130979	0.0191929	0.00388274	-0.00305844	-0.00408084	-0.000641219
29.4	29.4	0.0076257	0.00355861	0.00050931	-0.0150717	-0.0129779	-0.0125232	0.00982773	0.00293586	0.00762187	0.00146783	0.00606571	0.00573051	0.0141501	0.019599	0.00575998	-0.002733	-0.00375202	-0.000377688
29.6	29.6	0.00904248	0.00382582	0.000979172	-0.0139268	-0.0123523	-0.0112456	0.0111383	0.00326074	0.00839717	0.00303464	0.00750975	0.00778713	0.0147618	0.0194979	0.00724674	-0.0025548	-0.00374912	-0.000485999
29.8	29.8	0.010421	0.00417848	0.0016723	-0.0125961	-0.0116446	-0.00991222	0.0122851	0.00321229	0.00930825	0.00409526	0.0079108	0.00905754	0.015188	0.0193709	0.00834717	-0.00206245	-0.0033789	-0.000190551
30	30	0.0114033	0.0036431	0.00163015	-0.0120316	-0.0110854	-0.0088937	0.0130249	0.00297995	0.00962719	0.00526582	0.00874835	0.0107202	0.0156006	0.0190163	0.00970327	-0.00171464	-0.00323049	-0.000201444
30.2	30.2	0.0128798	0.00347244	0.00256928	-0.0106483	-0.010203	-0.00751674	0.0141487	0.00341969	0.010472	0.00621854	0.00937405	0.0121746	0.0158518	0.0187327	0.0106607	-0.00119598	-0.00281204	7.11405e-05
30.4	30.4	0.0134703	0.00234736	0.00253474	-0.00954928	-0.00932084	-0.00623627	0.0152834	0.00413497	0.0114258	0.00679039	0.00982774	0.0132162	0.0160857	0.0182711	0.0118854	-0.000608814	-0.00251953	0.000117054
30.6	30.6	0.0145007	0.00215562	0.0031837	-0.00837352	-0.00822583	-0.00491458	0.0158772	0.00455302	0.0119221	0.00803403	0.0106803	0.0148393	0.0162578	0.0177661	0.0129333	-0.000117489	-0.00210757	0.000360392
30.8	30.8	0.0155766	0.00170111	0.003866	-0.00782241	-0.00755082	-0.00404779	0.0165506	0.00519298	0.012559	0.00858896	0.0108802	0.0158097	0.0160219	0.0169149	0.0135849	0.000154718	-0.00193046	0.000330072
31	31	0.0160117	0.000816735	0.00408276	-0.00678099	-0.006707	-0.00297915	0.0173663	0.00614418	0.0133405	0.00946728	0.0114013	0.0168927	0.016153	0.0166375	0.0143092	0.000575022	-0.00157924	0.000554879
31.2	31.2	0.0166468	0.000678445	0.00469637	-0.00626809	-0.00591599	-0.00212465	0.0184708	0.00759157	0.0145507	0.00998999	0.0115263	0.0177163	0.015834	0.0158361	0.0147184	0.000830557	-0.00143216	0.000585713
31.4	31.4	0.0171564	0.000452034	0.0053683	-0.00538936	-0.00486464	-0.00100741	0.0191867	0.00874441	0.0153345	0.010559	0.011665	0.0183196	0.0155892	0.0152135	0.0150392	0.001127	-0.0011221	0.000829508
31.6	31.6	0.0175115	0.000365771	0.00592795	-0.00454765	-0.00400611	-4.63516e-05	0.0200653	0.0101644	0.0163815	0.0106715	0.0114663	0.0186058	0.0154017	0.0148087	0.01516	0.00141696	-0.000918545	0.000969115
31.8	31.8	0.0176448	0.000352018	0.00649748	-0.00392588	-0.00328198	0.00076353	0.0206007	0.0111335	0.0171558	0.0104079	0.0108762	0.0183303	0.0149779	0.0141946	0.015038	0.00154757	-0.000857587	0.00100647
32	32	0.0177197	0.000449031	0.00707184	-0.00358285	-0.00285033	0.00125968	0.0211185	0.0122107	0.0179148	0.00994343	0.0102248	0.0177663	0.0144892	0.0136657	0.0145938	0.00167021	-0.000754634	0.00111926
32.2	32.2	0.0175125	0.000377136	0.00726122	-0.00332628	-0.0025072	0.00162392	0.0215889	0.0132493	0.0186743	0.00901792	0.00903857	0.0165498	0.0138079	0.0130403	0.0138634	0.00173964	-0.000778111	0.00111825
32.4	32.4	0.0173693	0.000572749	0.00760775	-0.00324404	-0.00237162	0.00174324	0.0220815	0.0142911	0.0194604	0.00770042	0.00761447	0.0149651	0.013311	0.0126843	0.0131769	0.00176577	-0.000831475	0.00113557
32.6	32.6	0.0171641	0.000678462	0.00776246	-0.00349817	-0.00245903	0.00159753	0.0219982	0.0146397	0.0196315	0.00655049	0.00659519	0.013657	0.0125819	0.0121093	0.0121032	0.00165414	-0.00100704	0.00103627
32.8	32.8	0.016742	0.000782558	0.00776668	-0.00377577	-0.00263559	0.00138424	0.021709	0.0148952	0.0196482	0.00499089	0.00510059	0.0118785	0.0118739	0.0117259	0.0109217	0.00152583	-0.00121612	0.000915204
33	33	0.0161609	0.000846201	0.00756287	-0.00435077	-0.00316757	0.00080829	0.0211128	0.0146858	0.0192878	0.00395183	0.00427984	0.010661	0.0112213	0.0115135	0.00979669	0.0012139	-0.00158752	0.000604237
33.2	33.2	0.0158188	0.00104761	0.0074597	-0.00509273	-0.00391955	3.30108e-05	0.0204278	0.0144221	0.0188498	0.00271053	0.00323953	0.00916322	0.0109815	0.0117516	0.00906115	0.000869688	-0.00202811	0.000198646
33.4	33.4	0.0154333	0.00133736	0.00724179	-0.0055159	-0.00440262	-0.000406958	0.0198741	0.0142323	0.0184043	0.00195322	0.00262648	0.00823645	0.010554	0.0117003	0.00826447	0.000480018	-0.00245449	-0.00021033
33.6	33.6	0.014909	0.00154104	0.00674068	-0.00657538	-0.00551985	-0.00142525	0.0189289	0.0135388	0.0176725	0.00128118	0.00212449	0.00736247	0.0103195	0.0118554	0.00771569	0.000262904	-0.00272694	-0.000454902
33.8	33.8	0.0146605	0.00187252	0.00661701	-0.0070541	-0.00614788	-0.00191852	0.018407	0.0131857	0.0171278	0.00085518	0.00192133	0.00687398	0.0105203	0.0126069	0.0075931	7.50343e-05	-0.00309141	-0.000735633
34	34	0.0143726	0.00243313	0.00642988	-0.00768923	-0.00690462	-0.00243492	0.0176873	0.0124514	0.0162467	0.000745055	0.00191469	0.0066983	0.0105193	0.0131662	0.0074015	-0.000131826	-0.00339209	-0.000920194
34.2	34.2	0.0140849	0.0027486	0.00622798	-0.00786491	-0.00737915	-0.00261243	0.0168036	0.011571	0.0153163	0.000870128	0.00220794	0.00679313	0.0107761	0.0138094	0.00738284	-0.000473774	-0.00378504	-0.00115875
34.4	34.4	0.0139147	0.00330166	0.0060671	-0.00810398	-0.00792728	-0.00289357	0.0159155	0.0107686	0.0145004	0.00128689	0.00274331	0.00719424	0.0109624	0.0143351	0.00753529	-0.000616162	-0.00405592	-0.00129345
34.6	34.6	0.0138567	0.00368543	0.00597615	-0.00809007	-0.00825569	-0.00284173	0.0152108	0.0101701	0.0139089	0.00176838	0.0032174	0.00764078	0.0110856	0.0146754	0.00772577	-0.000728968	-0.0042643	-0.0013225
34.8	34.8	0.0138993	0.004174	0.00598961	-0.00804653	-0.00842098	-0.0027676	0.014368	0.00936626	0.0130927	0.00243457	0.00388497	0.00833916	0.0112929	0.014999	0.00799258	-0.000856626	-0.00443263	-0.00135731
35	35	0.013943	0.00455826	0.00608612	-0.00786647	-0.00848957	-0.00256491	0.0138152	0.00878622	0.0124658	0.00306029	0.00449011	0.00900971	0.0115685	0.0153395	0.00839123	-0.000808677	-0.00446358	-0.00130773
35.2	35.2	0.0139524	0.00506311	0.00621869	-0.00768854	-0.00850339	-0.002413	0.0132782	0.00816367	0.0117981	0.00370608	0.00514848	0.0096549	0.0118206	0.0155438	0.00878291	-0.000807266	-0.00442615	-0.00118952
35.4	35.4	0.0139448	0.00532458	0.00636468	-0.00756564	-0.00851666	-0.00236348	0.0129048	0.00758788	0.0112807	0.00415867	0.00553854	0.0099866	0.0119116	0.0154926	0.0090171	-0.000671728	-0.00428133	-0.000916455
35.6	35.6	0.0139809	0.0055518	0.00650149	-0.0073992	-0.00838867	-0.00230263	0.0126055	0.00713668	0.0109027	0.00443277	0.00587904	0.0102422	0.0120968	0.0154405	0.00927019	-0.000546629	-0.00409087	-0.00059873
35.8	35.8	0.0140454	0.00574615	0.00665358	-0.00723826	-0.00824381	-0.00229207	0.0114671	0.00598718	0.00979051	0.00458789	0.00608308	0.0103676	0.0122216	0.0151529	0.0093325	-0.000514485	-0.00399294	-0.000392619
36	36	0.0140561	0.00590125	0.00675422	-0.00703134	-0.00803709	-0.00231967	0.0108757	0.00543996	0.00925821	0.00457555	0.00606001	0.0102014	0.0122458	0.0149238	0.00925599	-0.000479771	-0.00389608	-0.000255043
36.2	36.2	0.0139763	0.00601885	0.00691376	-0.00676245	-0.00784494	-0.00240752	0.0106381	0.00528438	0.00912814	0.00449802	0.00596166	0.00992404	0.0121987	0.0146609	0.00910523	-0.00045342	-0.00383759	-9.46739e-05
36.4	36.4	0.0137568	0.00595647	0.0069076	-0.00661794	-0.00772478	-0.00252334	0.0105973	0.00528418	0.00911365	0.00427978	0.00584924	0.00951139	0.0121023	0.0143597	0.00888956	-0.000516652	-0.00392169	-9.87461e-05
36.6	36.6	0.0135665	0.00591309	0.00696693	-0.00658352	-0.00774557	-0.00274793	0.0105812	0.00536823	0.00914327	0.00401019	0.00558388	0.00900294	0.0118943	0.0139944	0.0085147	-0.000641999	-0.00404751	-0.000174141
36.8	36.8	0.0133084	0.00583222	0.00694444	-0.00654591	-0.00770344	-0.00292027	0.0105248	0.00541934	0.0091144	0.00374163	0.00534919	0.00844246	0.011797	0.0136765	0.00813167	-0.00084101	-0.00418172	-0.000273264
37	37	0.0131829	0.00582618	0.00695206	-0.00665632	-0.00775457	-0.00311941	0.0103463	0.00532726	0.00894273	0.00346075	0.00522863	0.00800114	0.0118758	0.0135954	0.00793961	-0.000949256	-0.0042939	-0.000404277
37.2	37.2	0.0130079	0.00572938	0.00683821	-0.00680668	-0.00789941	-0.00339794	0.0110173	0.00608701	0.00957855	0.00309014	0.005067	0.00760882	0.0117963	0.0135326	0.00768917	-0.00122865	-0.00451842	-0.000709278
37.4	37.4	0.0127231	0.00556925	0.0065864	-0.00707415	-0.00814273	-0.00373527	0.011229	0.00637564	0.00976846	0.00272373	0.00498614	0.00727637	0.0117001	0.0135489	0.00752538	-0.0013995	-0.00454203	-0.000817338
37.6	37.6	0.0124798	0.00542285	0.00635773	-0.00726134	-0.0082342	-0.00394899	0.0111618	0.00640759	0.00965443	0.00245354	0.00492592	0.00700076	0.0117323	0.0137846	0.00758498	-0.00151996	-0.00463739	-0.000936812
37.8	37.8	0.0122182	0.00529788	0.00610573	-0.0074954	-0.0084498	-0.00426668	0.0111192	0.00643163	0.00949662	0.0023103	0.0049664	0.00689541	0.0116827	0.0138659	0.0075273	-0.00156382	-0.0046777	-0.00103812
38	38	0.0119593	0.00513814	0.00579617	-0.00764204	-0.00858175	-0.00446734	0.0111316	0.00642319	0.00933321	0.00238244	0.00509526	0.0069453	0.0116358	0.0139966	0.00743491	-0.00161821	-0.00478572	-0.00120074
38.2	38.2	0.0118297	0.00501642	0.0055859	-0.00784528	-0.00867505	-0.00468844	0.0111881	0.00647912	0.00926282	0.0024964	0.005276	0.00709746	0.0115661	0.0141518	0.00733969	-0.001604	-0.00478011	-0.00119936
38.4	38.4	0.0114984	0.00464688	0.00517521	-0.00792711	-0.00869165	-0.00482799	0.0111801	0.00644449	0.00910927	0.00240609	0.00534655	0.00709213	0.0116452	0.0143708	0.00736938	-0.00156891	-0.00465191	-0.00109784
38.6	38.6	0.011429	0.00450163	0.00497043	-0.0080206	-0.00867551	-0.00501293	0.0112406	0.00643149	0.00899338	0.00240556	0.00547335	0.00713825	0.0118384	0.0146728	0.00742443	-0.00149957	-0.00443996	-0.000979296
38.8	38.8	0.011309	0.00434194	0.00487072	-0.00811539	-0.00864451	-0.00522085	0.011377	0.00643425	0.00896428	0.0024966	0.00557363	0.00720057	0.0119687	0.0148665	0.00744142	-0.001403	-0.00424936	-0.000884533
39	39	0.011195	0.00413144	0.00473583	-0.00819585	-0.00872487	-0.00546103	0.0115884	0.00652951	0.00894162	0.00257991	0.00563508	0.00723728	0.0120001	0.0149767	0.00738406	-0.00133728	-0.00410997	-0.000927375
39.2	39.2	0.0112143	0.00390792	0.00462503	-0.0080665	-0.00869285	-0.00559252	0.0117021	0.00665123	0.00883881	0.0026329	0.00572732	0.00724817	0.0120186	0.014961	0.00728097	-0.00133221	-0.00400635	-0.00101407
39.4	39.4	0.0110674	0.00362151	0.00450769	-0.00802126	-0.00856859	-0.00574105	0.0119244	0.00670557	0.00894196	0.00278119	0.00585215	0.00727455	0.0121011	0.0149096	0.00722307	-0.00130378	-0.00386376	-0.00109507
39.6	39.6	0.0109238	0.00341266	0.00442501	-0.00817076	-0.00841964	-0.00590363	0.0121684	0.00667325	0.00911795	0.00294165	0.00597825	0.00728917	0.0121372	0.014804	0.00709851	-0.00130979	-0.00376893	-0.001165
39.8	39.8	0.0108015	0.00318644	0.00431106	-0.00843662	-0.00828248	-0.00601827	0.0123437	0.00655638	0.00918632	0.00313733	0.00622403	0.00740311	0.0122508	0.014619	0.00702749	-0.00135257	-0.00369068	-0.00125211
40	40	0.0107212	0.00296927	0.00420472	-0.00865278	-0.00808365	-0.00615115	0.0122328	0.00598153	0.00888958	0.0032343	0.00638012	0.00743253	0.0122909	0.0145103	0.00696281	-0.00140658	-0.00361594	-0.00135998
40.2	40.2	0.0106266	0.00281053	0.0041097	-0.00872649	-0.00802788	-0.00626284	0.011772	0.00525716	0.00826677	0.00335444	0.00652628	0.00754442	0.0123534	0.0142627	0.00691149	-0.00152075	-0.00358555	-0.00158244
40.4	40.4	0.0106672	0.00280771	0.0040562	-0.00858074	-0.00777983	-0.00612287	0.0115795	0.0049257	0.00800081	0.0034789	0.00673872	0.00781462	0.0124404	0.0140586	0.00687302	-0.00163162	-0.00356437	-0.00168525
40.6	40.6	0.0107888	0.00291224	0.0040595	-0.0084549	-0.00757433	-0.00599547	0.0121017	0.00525069	0.0083549	0.00359301	0.00694369	0.00815595	0.0125707	0.0140284	0.00697972	-0.00157734	-0.00340438	-0.00172093
40.8	40.8	0.0108546	0.00296663	0.00399994	-0.00826955	-0.00742063	-0.00593595	0.0126418	0.00562047	0.00873478	0.00366502	0.00704186	0.0084066	0.0126131	0.0138837	0.00702656	-0.00152586	-0.00326002	-0.0017557
41	41	0.0109923	0.00307611	0.00409209	-0.0080359	-0.00717092	-0.00578419	0.0130699	0.00592541	0.00902436	0.00369502	0.0071629	0.00867632	0.0126947	0.0138964	0.00712199	-0.0014078	-0.00306621	-0.00185516
41.2	41.2	0.0111025	0.00316874	0.00413419	-0.00803186	-0.00708599	-0.00580343	0.0131699	0.00589302	0.00898275	0.00370523	0.00717974	0.00894251	0.0127318	0.0138635	0.00722048	-0.00127062	-0.00279842	-0.00178275
41.4	41.4	0.0113073	0.00336469	0.00420373	-0.00803986	-0.00694492	-0.00571871	0.013565	0.0062579	0.00925079	0.00380838	0.00722362	0.00924247	0.0128376	0.0138989	0.00736247	-0.00122417	-0.00260247	-0.00169158
41.6	41.6	0.0115867	0.00363891	0.00434832	-0.00802134	-0.00693506	-0.00573612	0.0141823	0.00687944	0.00980498	0.00393835	0.0072972	0.00946801	0.0127968	0.0138291	0.00734019	-0.00116467	-0.00244727	-0.00171044
41.8	41.8	0.0119143	0.00397478	0.00454909	-0.00768141	-0.00676432	-0.00557895	0.0147626	0.0074319	0.0103185	0.00386105	0.00732875	0.00966601	0.012727	0.0137838	0.00733417	-0.00107	-0.00226741	-0.00167554
42	42	0.0121277	0.00423642	0.00467807	-0.00726423	-0.00655537	-0.00534817	0.014886	0.00752794	0.0103491	0.00379357	0.00740506	0.00984263	0.012705	0.0137849	0.00734556	-0.00101332	-0.00218042	-0.00172804
42.2	42.2	0.012319	0.00445551	0.00480043	-0.00703659	-0.0063804	-0.00515174	0.0150269	0.00763279	0.0103098	0.00371292	0.00741727	0.00996441	0.0125573	0.0137551	0.00732578	-0.00104527	-0.00208179	-0.0017754
42.4	42.4	0.0125657	0.00471915	0.00501193	-0.00664979	-0.0060998	-0.00481677	0.0151402	0.00770143	0.0103032	0.00369211	0.00742263	0.0100698	0.0124949	0.013764	0.00735931	-0.00101133	-0.00194168	-0.00173838
42.6	42.6	0.0128408	0.00502058	0.00523646	-0.00622987	-0.00590026	-0.00454279	0.0152445	0.00788312	0.010365	0.00375513	0.00750547	0.0102101	0.0123543	0.0137154	0.00732528	-0.000990632	-0.00185612	-0.00176399
42.8	42.8	0.0130507	0.00528672	0.0053984	-0.0057445	-0.005771	-0.00433026	0.015371	0.00833368	0.0104411	0.00374902	0.00755918	0.0103093	0.0122781	0.0137661	0.00734632	-0.000919201	-0.00177419	-0.00177179
43	43	0.0133054	0.00560997	0.005612	-0.00529156	-0.0055124	-0.00406475	0.0154134	0.0086033	0.0104337	0.00373689	0.00764987	0.0103933	0.0122729	0.0138402	0.0074549	-0.000714283	-0.0016545	-0.00178094
43.2	43.2	0.0134947	0.00583647	0.00579158	-0.00495246	-0.00533335	-0.00396752	0.0154534	0.00860357	0.0104532	0.00377026	0.00773306	0.0104689	0.0122254	0.0138791	0.00748275	-0.000631833	-0.00155615	-0.00181816
43.4	43.4	0.0137018	0.00607589	0.0059352	-0.00462787	-0.00525115	-0.00375879	0.0154268	0.00841137	0.0103917	0.00376524	0.00782917	0.0105791	0.0121997	0.013914	0.00752649	-0.000508545	-0.00141747	-0.00182123
43.6	43.6	0.0138962	0.00624562	0.00600263	-0.00446739	-0.0053425	-0.00361862	0.0154328	0.00826894	0.0102512	0.00359174	0.00781682	0.01052	0.0121678	0.014012	0.00762825	-0.000476234	-0.00140416	-0.00187028
43.8	43.8	0.014076	0.00638184	0.00609127	-0.00428416	-0.00527885	-0.00341623	0.0155154	0.00825747	0.0101394	0.0034271	0.00780422	0.0104107	0.012196	0.0141636	0.00779503	-0.000348222	-0.00126259	-0.0018283
44	44	0.0141882	0.00650509	0.0061679	-0.00403895	-0.00510996	-0.00311291	0.0155565	0.00823721	0.0100814	0.00334473	0.00779328	0.010324	0.012136	0.0142054	0.00782554	-0.000256601	-0.0011965	-0.00184603
44.2	44.2	0.0142932	0.0066195	0.00625747	-0.00394488	-0.00503389	-0.00293265	0.0156786	0.00840671	0.0100907	0.00340102	0.00796025	0.0103921	0.0120049	0.0142408	0.00784454	-0.000193742	-0.00115558	-0.00181939
44.4	44.4	0.0144188	0.00676182	0.00637022	-0.00393987	-0.00511048	-0.00283896	0.0149318	0.0076985	0.00925098	0.00339718	0.00801904	0.0103859	0.0119674	0.0142855	0.00792419	-9.38001e-05	-0.00113614	-0.00181346
44.6	44.6	0.0145561	0.00692308	0.00648409	-0.00397419	-0.00524176	-0.00283291	0.0145302	0.00721408	0.00871272	0.00328138	0.00797149	0.0102732	0.0119866	0.0142855	0.00795257	-5.67972e-05	-0.00111747	-0.00178777
44.8	44.8	0.0146671	0.00705423	0.00662241	-0.00381492	-0.00524001	-0.00275235	0.0150419	0.00758673	0.00904593	0.00316823	0.00791918	0.0101565	0.0119058	0.0142439	0.00793965	-4.22489e-05	-0.00110717	-0.00175608
45	45	0.0147598	0.00711711	0.00668673	-0.003504	-0.00521617	-0.0026567	0.0157589	0.00822061	0.00979431	0.00314942	0.00807685	0.0101489	0.0118534	0.0142347	0.00801288	-5.40356e-06	-0.00110815	-0.00173483
45.2	45.2	0.0149192	0.00714248	0.00674668	-0.00318311	-0.0052197	-0.00256956	0.016291	0.00856856	0.0101203	0.00311669	0.00820284	0.0101101	0.0118118	0.0141849	0.00803217	-4.69459e-05	-0.00113315	-0.00173584
45.4	45.4	0.0150703	0.00718291	0.00681645	-0.00300511	-0.00519254	-0.00244734	0.0164211	0.00865281	0.0101044	0.00299457	0.0081861	0.0100047	0.0119007	0.014224	0.00808549	-7.23378e-07	-0.00104285	-0.0016273
45.6	45.6	0.0151641	0.00724274	0.00688993	-0.00291365	-0.00522999	-0.00239886	0.0162868	0.00848157	0.00984718	0.00295256	0.00827128	0.0100811	0.0119426	0.0142438	0.00825254	0.000137534	-0.000910493	-0.00156466
45.8	45.8	0.015396	0.00724165	0.00695392	-0.00286291	-0.00524813	-0.0024501	0.0159375	0.00809167	0.00943427	0.00294602	0.00837246	0.010045	0.0119743	0.0142282	0.00836237	0.000150592	-0.000850427	-0.00158313
46	46	0.0154975	0.00720682	0.00700861	-0.00283713	-0.00530389	-0.00250432	0.0162877	0.00830571	0.00971111	0.0028672	0.00835436	0.0099978	0.0119856	0.0141583	0.00839727	0.000146995	-0.000840729	-0.00162012
46.2	46.2	0.0155179	0.00719104	0.00711641	-0.00280074	-0.00528345	-0.00248213	0.0170262	0.00887419	0.0103053	0.00267484	0.00822321	0.00985868	0.0120407	0.0141163	0.00848545	0.000205306	-0.000781658	-0.00167667
46.4	46.4	0.0156309	0.00717578	0.00720815	-0.00278244	-0.00521667	-0.00242845	0.0173104	0.00906997	0.0104245	0.00250575	0.00818421	0.00975003	0.0120449	0.0140657	0.00858221	0.00025327	-0.000763039	-0.00177458
46.6	46.6	0.0156965	0.00709097	0.00720894	-0.00269931	-0.00516062	-0.00241367	0.0174906	0.00925789	0.0104749	0.00246182	0.00818553	0.00967283	0.0120666	0.0139783	0.00858621	0.000217354	-0.000710321	-0.00173544
46.8	46.8	0.0157922	0.00699811	0.00720557	-0.00260978	-0.00510663	-0.00238124	0.0176943	0.00938566	0.0105727	0.00249794	0.00831481	0.00968883	0.0121473	0.0139121	0.00868915	0.000257138	-0.000645969	-0.00171423
47	47	0.015838	0.0068726	0.00715539	-0.00259638	-0.00509872	-0.00238645	0.0179242	0.00966095	0.0106556	0.00237183	0.00832705	0.00960991	0.0122652	0.0139144	0.008881	0.000268192	-0.000529791	-0.00167836
47.2	47.2	0.0158931	0.0068382	0.00720849	-0.00256339	-0.00511891	-0.00237192	0.0182679	0.0104483	0.0107413	0.00233711	0.00840185	0.00967198	0.0124193	0.0139343	0.00899286	0.000303309	-0.000495322	-0.00167073
47.4	47.4	0.0158858	0.00675943	0.00717826	-0.00257889	-0.00514642	-0.00232507	0.0185395	0.0102018	0.0107566	0.00228758	0.00844825	0.00960266	0.0124958	0.0138977	0.00912398	0.000484212	-0.000459126	-0.00168773
47.6	47.6	0.0159764	0.00671362	0.00720244	-0.00256466	-0.00513813	-0.00229692	0.0185815	0.0098349	0.0107112	0.00220256	0.00845184	0.00956064	0.0125568	0.013855	0.00919014	0.00047647	-0.00041402	-0.00171817
47.8	47.8	0.0160155	0.00663464	0.00722455	-0.00248512	-0.00508814	-0.00227291	0.0187727	0.00989715	0.010801	0.00215579	0.00850302	0.00959883	0.0126484	0.0138369	0.00929889	0.000503994	-0.00029632	-0.00171044
48	48	0.016055	0.0065458	0.00715734	-0.00242371	-0.00508789	-0.0021882	0.0190332	0.0101428	0.0110534	0.0022069	0.00867241	0.00975778	0.0127373	0.0138328	0.00935707	0.000577968	-0.000172178	-0.00170991
48.2	48.2	0.0161702	0.00651975	0.00717651	-0.00238766	-0.00506459	-0.00216682	0.019319	0.0103665	0.0113305	0.00229161	0.00891582	0.00991143	0.0128427	0.0138558	0.00955421	0.000688963	-3.69697e-05	-0.00167313
48.4	48.4	0.0162268	0.0064868	0.00719037	-0.00228019	-0.00498706	-0.00217049	0.0195966	0.0103865	0.0113081	0.00226016	0.00896802	0.0099349	0.0129167	0.0138377	0.00967539	0.000727019	1.82272e-05	-0.00167079
48.6	48.6	0.0163298	0.00644177	0.00720788	-0.00216146	-0.00496279	-0.00214402	0.0197651	0.0104674	0.0112739	0.00230409	0.00901972	0.00995855	0.0130556	0.0138943	0.00983094	0.000812465	0.000171791	-0.00159494
48.8	48.8	0.0164554	0.00642184	0.00722273	-0.00201052	-0.00487672	-0.00202132	0.0198847	0.0106225	0.0114134	0.00242035	0.00908847	0.010048	0.0131845	0.0139203	0.0100354	0.000956973	0.000261851	-0.00163557
49	49	0.0164622	0.0063319	0.0072398	-0.0018116	-0.00482561	-0.0019413	0.0199617	0.0106885	0.0114976	0.00244946	0.00932151	0.0102594	0.0132774	0.0139386	0.0102537	0.00119878	0.000596793	-0.00135531
49.2	49.2	0.0167039	0.00634975	0.00727502	-0.00169768	-0.00466017	-0.00175061	0.019424	0.00999906	0.0107416	0.00238814	0.00937362	0.0102763	0.0133992	0.0139905	0.010454	0.00139307	0.000762146	-0.00122625
49.4	49.4	0.0169333	0.00638468	0.00735929	-0.00159087	-0.00450989	-0.00158699	0.0196465	0.0101865	0.0109031	0.00239692	0.00948154	0.0103587	0.0136142	0.0140326	0.0105951	0.0015632	0.000890808	-0.00113373
49.6	49.6	0.0169723	0.00633242	0.00737878	-0.00151876	-0.00438894	-0.00143836	0.0205038	0.0110611	0.011723	0.00240611	0.0095273	0.010414	0.0138651	0.0141393	0.0107718	0.00174678	0.00109231	-0.000947761
49.8	49.8	0.0171419	0.00638185	0.00752859	-0.0012982	-0.00433473	-0.00133851	0.0209745	0.0115013	0.0121862	0.00253352	0.00965844	0.0105824	0.0140016	0.0141914	0.0109999	0.00198332	0.00124087	-0.000851495
50	50	0.0172111	0.00639598	0.00760717	-0.00093159	-0.00419878	-0.00113174	0.0212731	0.0116924	0.0123353	0.00268747	0.00984668	0.0107599	0.0142268	0.0143204	0.0112416	0.00226599	0.00155691	-0.000616358
50.2	50.2	0.0173237	0.00645819	0.00769299	-0.00051573	-0.00395559	-0.00085862	0.0215664	0.0118917	0.0124478	0.0028432	0.0100968	0.0109634	0.0143881	0.0143747	0.0114893	0.00258434	0.00174307	-0.000475468
50.4	50.4	0.0175124	0.00649252	0.00776167	-0.00033966	-0.00382341	-0.000650092	0.021719	0.0120953	0.0126829	0.00303704	0.0102921	0.0111361	0.0145032	0.0144656	0.0116465	0.00270804	0.0018596	-0.000370779
50.6	50.6	0.0177077	0.00648481	0.00792111	-0.000348497	-0.0037981	-0.000480484	0.0220258	0.0124355	0.0129293	0.00318061	0.0105699	0.0113736	0.014765	0.0146821	0.0119587	0.00296966	0.00215787	-2.76935e-05
50.8	50.8	0.0179119	0.00647974	0.00808896	-0.000295414	-0.00367613	-0.000267769	0.0224185	0.0125734	0.013078	0.00325505	0.0106434	0.0113618	0.0149897	0.0148806	0.0121744	0.00323006	0.0024835	0.000282806
51	51	0.0180607	0.00653235	0.00815131	-0.000133288	-0.0034556	0.000111388	0.023127	0.0128046	0.0130888	0.00339889	0.0109284	0.0115172	0.0151879	0.0149918	0.0125729	0.00360033	0.00268648	0.000464787
51.2	51.2	0.0183321	0.00669771	0.00837441	0.000125661	-0.00325027	0.000458478	0.0233646	0.0130684	0.0133948	0.00372166	0.0112755	0.0118187	0.0153544	0.0151569	0.0128014	0.00384191	0.00291736	0.000727876
51.4	51.4	0.018524	0.00674271	0.00845439	0.000269627	-0.00308835	0.000643563	0.0231667	0.013337	0.0135063	0.00399575	0.0116926	0.0122025	0.0155171	0.0153212	0.0129927	0.00410445	0.00312302	0.0009767
51.6	51.6	0.0186592	0.00674426	0.0086251	0.000542383	-0.00293673	0.000844857	0.0229974	0.0135158	0.0137613	0.00414698	0.0118158	0.0123445	0.0157824	0.0155269	0.0134057	0.00456011	0.00343014	0.00132478
51.8	51.8	0.0190001	0.00689114	0.00888039	0.000795814	-0.00277768	0.00118946	0.0232025	0.0138554	0.0140993	0.00440852	0.0119612	0.012512	0.0161406	0.0158911	0.0137565	0.00493475	0.00386303	0.0017914
52	52	0.0192281	0.00694046	0.00899557	0.00100582	-0.00261565	0.0015212	0.023486	0.0143061	0.0143818	0.00457474	0.0121586	0.012683	0.0164259	0.0161611	0.0142024	0.00552153	0.00422927	0.00226821
52.2	52.2	0.0196194	0.00712452	0.00918132	0.00124639	-0.00250579	0.00173459	0.0236486	0.0145541	0.0146119	0.00477023	0.0123998	0.0128332	0.0168976	0.0165358	0.0145357	0.00580977	0.0045799	0.00263374
52.4	52.4	0.0199225	0.00728711	0.00943161	0.00145843	-0.0023354	0.0019863	0.0239449	0.0146883	0.014831	0.0051908	0.0128181	0.0132551	0.0171565	0.0167285	0.0148119	0.00613446	0.00483361	0.00294212
52.6	52.6	0.0201772	0.00743274	0.00972468	0.00180111	-0.00206371	0.00235405	0.0243306	0.0149375	0.0152357	0.00547432	0.0129474	0.0133725	0.0175329	0.0170802	0.0152563	0.00662672	0.00520175	0.00339496
52.8	52.8	0.0204133	0.00759386	0.00987846	0.00215454	-0.00187081	0.00263229	0.024527	0.0151159	0.0154582	0.00573588	0.0133568	0.0137229	0.0178987	0.0173917	0.0158012	0.00721797	0.00557475	0.00375935
53	53	0.0207303	0.00781212	0.0101921	0.0024259	-0.00167359	0.00296158	0.0250418	0.0155007	0.0159121	0.00610193	0.0137374	0.0140542	0.0183347	0.0177875	0.0162779	0.00775727	0.0059608	0.00421604
53.2	53.2	0.0211299	0.00801747	0.0103674	0.00257434	-0.00152603	0.00324872	0.0260752	0.0159194	0.016404	0.00655419	0.0141632	0.0144903	0.0186929	0.0180914	0.0166973	0.00823211	0.00637804	0.00465197
53.4	53.4	0.0214122	0.00813857	0.0106496	0.0028058	-0.00121241	0.0036532	0.0268834	0.0161569	0.0166552	0.00682883	0.0144558	0.0148084	0.0191176	0.0184132	0.0169917	0.00870289	0.00680894	0.00522944
53.6	53.6	0.0218058	0.00840115	0.0108761	0.0030629	-0.00076953	0.00413778	0.0267703	0.0165116	0.0170543	0.00734391	0.0149784	0.0152684	0.0194863	0.018686	0.0175176	0.00932313	0.00728307	0.00581463
53.8	53.8	0.0221869	0.0087178	0.0114028	0.00344853	-0.000492245	0.0044247	0.0268376	0.0168993	0.0173705	0.00763136	0.0154419	0.0157263	0.0200984	0.0191967	0.0179894	0.00978838	0.00767655	0.00617291
54	54	0.0226316	0.00902736	0.0116571	0.00373478	-0.000320487	0.00482879	0.0272123	0.0174843	0.017938	0.00817184	0.0158639	0.0161396	0.020509	0.0195949	0.0186405	0.0104757	0.00818519	0.00677382
54.2	54.2	0.0229844	0.00924737	0.0120896	0.00421396	-0.000144479	0.00514535	0.0271808	0.017846	0.0184126	0.00876146	0.0164433	0.0167534	0.0212615	0.0201928	0.0192336	0.0111012	0.00868627	0.00736371
54.4	54.4	0.0235236	0.00964684	0.0123782	0.00442868	0.00019297	0.00565263	0.0276039	0.0182975	0.0189492	0.00922349	0.016941	0.0172707	0.0216735	0.0205048	0.0197897	0.0117512	0.00906305	0.00781141
54.6	54.6	0.023863	0.00992852	0.0128062	0.00476705	0.000561517	0.0061336	0.0281056	0.018798	0.0192862	0.00962836	0.0173169	0.0176772	0.022197	0.0209082	0.0201309	0.0122714	0.00960879	0.00840867
54.8	54.8	0.024515	0.0103856	0.0133198	0.00523664	0.000905743	0.00665828	0.0279511	0.0186442	0.0191362	0.0103551	0.0180624	0.0184631	0.0226106	0.0212954	0.0207509	0.0129944	0.0100031	0.00888083
55	55	0.0250581	0.010797	0.0138097	0.00587009	0.00135701	0.0072312	0.0279461	0.0187437	0.0191993	0.010779	0.0186551	0.019042	0.0233483	0.0219814	0.0214993	0.0138623	0.0106819	0.00964547
55.2	55.2	0.0255184	0.0110826	0.014184	0.00619187	0.00167134	0.00764451	0.0286812	0.0195317	0.0200425	0.0113919	0.0191111	0.0195072	0.0240354	0.022591	0.0222206	0.0146863	0.0112894	0.0103571
55.4	55.4	0.0264271	0.0116462	0.0147227	0.0066987	0.00217235	0.00825778	0.0297261	0.0205973	0.0211599	0.0119206	0.019787	0.020232	0.0247876	0.023248	0.0227716	0.0153394	0.0117979	0.0109393
55.6	55.6	0.0269831	0.0120231	0.0153111	0.00710162	0.00258515	0.00862262	0.0301681	0.0210399	0.0218667	0.0129091	0.0205063	0.0210968	0.025286	0.0236873	0.0235467	0.016246	0.0125348	0.0117263
55.8	55.8	0.0276549	0.0125387	0.0157128	0.00740241	0.00304663	0.00929819	0.0305717	0.0214556	0.0223293	0.0133934	0.0210555	0.0216722	0.0261999	0.0244675	0.0242026	0.0169703	0.0132653	0.0125365
56	56	0.0279926	0.0128701	0.0165242	0.00813735	0.00358484	0.00998704	0.0315949	0.0221329	0.0230358	0.0141593	0.0217948	0.0224525	0.0270142	0.0252211	0.0250477	0.0179076	0.0140197	0.0134121
56.2	56.2	0.0286393	0.0134896	0.0170143	0.00859268	0.00395336	0.0104987	0.0329344	0.0229148	0.0238813	0.0149536	0.0225532	0.0231696	0.0278391	0.025932	0.0258832	0.0188055	0.014563	0.0139705
56.4	56.4	0.0294964	0.0141361	0.0175242	0.00896568	0.00441507	0.0111236	0.0328264	0.0234373	0.0244146	0.015531	0.0233603	0.0239697	0.0284706	0.0264693	0.0265135	0.0195468	0.0153368	0.0148172
56.6	56.6	0.0300897	0.0146132	0.0182642	0.00951614	0.0050008	0.0118473	0.0332999	0.0242816	0.0252711	0.0165423	0.0241123	0.0247397	0.0293147	0.0272312	0.0273822	0.0206065	0.0160193	0.0155224
56.8	56.8	0.03091	0.0153287	0.0190303	0.0102749	0.00551768	0.0124457	0.0340568	0.0250821	0.0261817	0.0174678	0.0250753	0.0256986	0.0302749	0.02806	0.02829	0.0216538	0.0170955	0.0166446
57	57	0.0317528	0.0160088	0.0197873	0.0111075	0.00618836	0.0132676	0.0344935	0.0255883	0.0269181	0.018393	0.0256803	0.0263351	0.0312507	0.0289271	0.0289985	0.0224907	0.0177374	0.0173325
57.2	57.2	0.0323937	0.0165328	0.0205979	0.0117836	0.00679015	0.0140038	0.0353779	0.0264296	0.0275479	0.0191171	0.0266185	0.0273337	0.0319572	0.0295831	0.0299877	0.0236192	0.0186359	0.0183295
57.4	57.4	0.0335848	0.0175398	0.0211961	0.0123037	0.00752119	0.0148774	0.0360946	0.0271557	0.0283019	0.0200876	0.0275558	0.0283435	0.0328424	0.0304281	0.0309581	0.0247057	0.0193005	0.0190668
57.6	57.6	0.0341991	0.0180277	0.0219733	0.0132554	0.00825466	0.0157343	0.036547	0.0277425	0.029159	0.0210997	0.0282771	0.0290804	0.033532	0.0310688	0.0316499	0.0255361	0.0202569	0.020039
57.8	57.8	0.0353101	0.0187974	0.0226806	0.0138031	0.00909961	0.0166907	0.037135	0.0284552	0.0296774	0.0218432	0.0292428	0.0301425	0.0346082	0.0320469	0.0327343	0.0267609	0.02125	0.0210481
58	58	0.0360455	0.0193718	0.0235818	0.014443	0.00971082	0.0172753	0.0379527	0.0295161	0.0305406	0.0228585	0.0302591	0.0311798	0.0356383	0.0329822	0.033758	0.0278769	0.0221799	0.0219938
58.2	58.2	0.0371828	0.0202498	0.0245745	0.0152188	0.0104035	0.0181562	0.0389997	0.0308945	0.0315928	0.0238896	0.0312964	0.0322344	0.0364797	0.0338028	0.0348895	0.0290607	0.022961	0.0228032
58.4	58.4	0.038181	0.0210742	0.0255204	0.0160284	0.0109555	0.0188331	0.0399477	0.0318419	0.0324543	0.0247948	0.0321437	0.0331531	0.0375989	0.0348765	0.0357268	0.0300528	0.0240739	0.0239472
58.6	58.6	0.0392051	0.0219606	0.0265425	0.0169645	0.0118669	0.0198878	0.0407506	0.0324226	0.0335789	0.0259756	0.0332458	0.034332	0.038783	0.0360052	0.0369146	0.0313712	0.0249422	0.0248194
58.8	58.8	0.0403636	0.0228915	0.0273323	0.0176468	0.0127822	0.0208893	0.0418989	0.0334168	0.0347747	0.0271425	0.0340638	0.035169	0.0399295	0.0370676	0.0380976	0.0327057	0.0260884	0.0259368
59	59	0.041226	0.0235637	0.0283334	0.0184239	0.0133234	0.0214819	0.0428412	0.0344016	0.0355262	0.0279843	0.0351663	0.0363233	0.0407757	0.0378481	0.0392652	0.0340078	0.0272146	0.0270744
59.2	59.2	0.042434	0.0245352	0.029415	0.0194115	0.0142195	0.0224989	0.043968	0.0354789	0.0366302	0.0291239	0.0363545	0.0375396	0.04187	0.0388791	0.0400854	0.0349501	0.0282855	0.0282317
59.4	59.4	0.043672	0.0255231	0.0305312	0.0203627	0.0151391	0.0235442	0.0448196	0.0363887	0.0378454	0.0303618	0.0375093	0.0387959	0.0430365	0.0400233	0.041264	0.0362635	0.029171	0.0291495
59.6	59.6	0.0447217	0.0262502	0.0316384	0.0213068	0.0160999	0.0246111	0.0457781	0.0375137	0.0386695	0.0313153	0.0386428	0.0400025	0.0439123	0.0408723	0.0421679	0.037266	0.0303415	0.0303158
59.8	59.8	0.0459056	0.0272249	0.032465	0.0220037	0.0171295	0.0257201	0.0465503	0.0383203	0.0398286	0.0324675	0.0394677	0.0409951	0.0451357	0.0420603	0.0434256	0.0386293	0.0315004	0.0314883
60	60	0.0471872	0.028259	0.033358	0.0227437	0.0180449	0.0267582	0.0476997	0.0394594	0.0409334	0.0336073	0.0406408	0.0421984	0.0463436	0.0432645	0.0446568	0.0399615	0.0327273	0.0327209
60.2	60.2	0.0480834	0.0289621	0.0347747	0.0240374	0.0187818	0.0275668	0.0487809	0.0402365	0.042016	0.034825	0.0418448	0.0433585	0.0475747	0.0444973	0.0455946	0.0409122	0.0339174	0.033865
60.4	60.4	0.0492322	0.029895	0.0355876	0.0247873	0.0198545	0.0287511	0.0493284	0.0416896	0.0422088	0.035773	0.042779	0.0442848	0.0484732	0.0453949	0.0471975	0.0425858	0.0348597	0.0347663
60.6	60.6	0.0505699	0.0309901	0.0368607	0.0258723	0.020957	0.0299572	0.0501452	0.042462	0.0435087	0.036985	0.0440062	0.0455079	0.0496288	0.0465817	0.048397	0.0438648	0.0360762	0.0359365
60.8	60.8	0.0518847	0.0320314	0.0381052	0.0268798	0.0216467	0.030643	0.0519281	0.0440629	0.045139	0.0378866	0.0452415	0.0467515	0.0504732	0.0474826	0.0493096	0.0448406	0.0369857	0.0368256
61	61	0.0533334	0.0331075	0.039387	0.027959	0.0227084	0.0317919	0.0529148	0.0450034	0.0464791	0.0391522	0.0464365	0.0480545	0.0515949	0.048664	0.0505344	0.0461479	0.0382145	0.0380572
61.2	61.2	0.0541814	0.0338513	0.0405422	0.0289971	0.023789	0.0329073	0.0540895	0.0461804	0.0477144	0.0403751	0.0472308	0.0488751	0.0527483	0.049831	0.0514175	0.047099	0.0394296	0.0392298
61.4	61.4	0.0554057	0.0347874	0.0416672	0.0299993	0.024768	0.0339135	0.0552247	0.0473717	0.0486097	0.0412809	0.0484404	0.0501081	0.0539523	0.0511015	0.0526458	0.0483535	0.0406833	0.0404619
61.6	61.6	0.0563622	0.0355324	0.0425824	0.0308472	0.0255937	0.034925	0.0563894	0.0485503	0.0501924	0.0427914	0.0492934	0.0510359	0.0550836	0.0522997	0.0538367	0.0496552	0.0415808	0.0413504
61.8	61.8	0.057718	0.0365209	0.0434985	0.0315949	0.0266254	0.0359412	0.0571905	0.0493383	0.0510809	0.0435491	0.0504228	0.0522473	0.0559228	0.0531895	0.0550467	0.0508506	0.0427658	0.0424569
62	62	0.059556	0.0377869	0.0447575	0.0327133	0.0277469	0.0369526	0.0585991	0.0507243	0.0525092	0.0446211	0.0515294	0.0534037	0.0569999	0.0543572	0.0559131	0.0517064	0.0439258	0.0435126
62.2	62.2	0.0604566	0.0385018	0.0459213	0.0336348	0.0286694	0.038025	0.0596763	0.0518473	0.0533331	0.0453874	0.052292	0.0542281	0.0581507	0.0555948	0.0571131	0.0529233	0.0448735	0.0443693
62.4	62.4	0.0613815	0.0391707	0.0468102	0.0343711	0.0294146	0.0388456	0.060482	0.0527076	0.0545134	0.0464366	0.0533489	0.0553293	0.0591629	0.0567243	0.0581957	0.0540686	0.0460463	0.045504
62.6	62.6	0.0625172	0.0401472	0.0480573	0.0354533	0.0304817	0.0399898	0.0616564	0.0539309	0.0554354	0.04724	0.0544201	0.0564507	0.0599004	0.0575475	0.0590165	0.0548905	0.0471415	0.0465812
62.8	62.8	0.0637441	0.0410752	0.0492792	0.0364197	0.0314433	0.0410061	0.0628217	0.0550925	0.0569177	0.0486245	0.055176	0.0572585	0.0608602	0.0586284	0.0600511	0.0559716	0.0482771	0.047613
63	63	0.0648498	0.0418875	0.0503369	0.0374039	0.0321204	0.0417595	0.0641021	0.0562279	0.0581597	0.0496469	0.0561956	0.0583118	0.0616936	0.0596329	0.060992	0.0568995	0.0489795	0.0482421
63.2	63.2	0.0661188	0.0427948	0.051145	0.038103	0.0331051	0.0427922	0.0649373	0.0570961	0.0590684	0.0503562	0.0571577	0.059341	0.0623084	0.0603887	0.0616842	0.0575684	0.0499486	0.0491287
63.4	63.4	0.0673045	0.0436939	0.052322	0.0391083	0.0341246	0.0438203	0.0659693	0.0582362	0.0599292	0.0509884	0.0580603	0.0603706	0.0631889	0.0614676	0.0626566	0.0585019	0.0510065	0.0500917
63.6	63.6	0.0682098	0.04434	0.0534671	0.0400418	0.0350655	0.0447842	0.0670382	0.0592442	0.061002	0.0517442	0.0586612	0.0610183	0.0641361	0.0625988	0.0636729	0.0594617	0.051743	0.0507298
63.8	63.8	0.0689991	0.0449018	0.0545189	0.041008	0.0357075	0.045482	0.0680026	0.0601667	0.062071	0.0525764	0.059531	0.0618993	0.0647039	0.0633149	0.0645836	0.0605919	0.0529754	0.0518425
64	64	0.0700831	0.0456169	0.0552115	0.0417089	0.0365808	0.0464686	0.06873	0.0608943	0.0631685	0.0533539	0.060314	0.0627484	0.0653975	0.0642424	0.0652145	0.0615028	0.0542072	0.0529831
64.2	64.2	0.0710374	0.0463047	0.0561791	0.0425906	0.0374281	0.0472823	0.0697371	0.0621953	0.064284	0.0541268	0.0608635	0.0633483	0.0661832	0.0652085	0.0660761	0.0624139	0.0550088	0.0537091
64.4	64.4	0.0719528	0.0469917	0.0571773	0.0433469	0.0379745	0.047863	0.0703668	0.0628025	0.0649311	0.0545906	0.0615704	0.0641263	0.0666991	0.0658432	0.0668632	0.0632489	0.0561543	0.0547612
64.6	64.6	0.0726618	0.0474742	0.0578755	0.0437734	0.0386121	0.0485994	0.0712375	0.0633365	0.0657727	0.0552739	0.0622499	0.0648882	0.0673538	0.0666709	0.0675714	0.0640067	0.0569776	0.0554901
64.8	64.8	0.0735765	0.0481064	0.0589809	0.0448395	0.0394596	0.0495081	0.0719536	0.0639001	0.0663918	0.0556761	0.062855	0.0655189	0.0678778	0.0673985	0.0680065	0.0644733	0.0574956	0.0559275
65	65	0.0744281	0.048723	0.0596278	0.0453608	0.0399043	0.049983	0.0735027	0.0649794	0.0673512	0.0562495	0.0632727	0.0659627	0.0682033	0.0678973	0.068595	0.0650464	0.057997	0.056364
65.2	65.2	0.0750074	0.0490941	0.0603993	0.0460472	0.0407488	0.0508766	0.0738702	0.0655419	0.0681177	0.0568016	0.0638601	0.0665841	0.0686904	0.0686457	0.0690152	0.0654881	0.0587414	0.0570247
65.4	65.4	0.0758806	0.0496482	0.060977	0.0464595	0.0411652	0.0513522	0.0742481	0.0662673	0.0689265	0.0572551	0.0643681	0.0671087	0.0692554	0.069419	0.0696889	0.0661643	0.0594563	0.0575891
65.6	65.6	0.0764497	0.0500144	0.0617409	0.0470658	0.041742	0.0519629	0.0747079	0.0667055	0.0694686	0.0575468	0.0646823	0.0674533	0.0697057	0.070104	0.0702275	0.0666935	0.0601068	0.0581458
65.8	65.8	0.0772357	0.0505566	0.0625211	0.047781	0.042265	0.0524848	0.075467	0.067381	0.0701986	0.057925	0.0651122	0.0679041	0.0700719	0.0706963	0.0705749	0.0670072	0.0604965	0.0584623
66	66	0.0778989	0.0510003	0.0630121	0.0481863	0.0428042	0.0530577	0.0762117	0.068019	0.0705633	0.0582116	0.0655481	0.0683712	0.0703792	0.0711767	0.0711103	0.0674052	0.0610015	0.0588795
66.2	66.2	0.0784768	0.0513433	0.0635703	0.0486572	0.0431741	0.0535178	0.0767331	0.0685884	0.0713333	0.0586867	0.0659398	0.0687953	0.070804	0.0718221	0.0716168	0.0678151	0.0613397	0.059158
66.4	66.4	0.0790486	0.0516658	0.064122	0.0491025	0.0435927	0.0539816	0.0770958	0.0689781	0.0717853	0.0588561	0.066147	0.0690315	0.0710833	0.0722782	0.0719503	0.0681212	0.0616976	0.0594494
66.6	66.6	0.0795109	0.0519594	0.0645653	0.0494993	0.0438772	0.0543331	0.077564	0.069409	0.072171	0.0590341	0.0664549	0.0693889	0.0713035	0.072656	0.07234	0.0684449	0.0620981	0.059781
66.8	66.8	0.0800941	0.0523105	0.0651211	0.0499642	0.0442186	0.0546911	0.0780494	0.0698575	0.0728039	0.059374	0.0666273	0.0695785	0.071514	0.0730891	0.0725402	0.0686285	0.0623979	0.0599982
67	67	0.0806195	0.0525336	0.0655316	0.050278	0.0445122	0.0550643	0.0783659	0.070156	0.0731281	0.0595346	0.0669025	0.0698637	0.0715891	0.0732778	0.0727582	0.0688605	0.0625679	0.060126
67.2	67.2	0.080977	0.0527555	0.06604	0.0507181	0.0447894	0.0553811	0.0785419	0.070281	0.0733391	0.0598606	0.0671625	0.0701514	0.0717697	0.0736747	0.0729284	0.0690446	0.062902	0.0604054
67.4	67.4	0.0813923	0.0530055	0.0663225	0.0509944	0.0451414	0.0557858	0.0788252	0.0705125	0.0736111	0.0599578	0.067371	0.0703688	0.0719503	0.0739744	0.0732424	0.0692955	0.0631838	0.0606769
67.6	67.6	0.081714	0.053227	0.0667165	0.0513118	0.0454274	0.0561389	0.0793025	0.0709138	0.0740118	0.0600291	0.0674947	0.0704947	0.0722077	0.0744675	0.0734924	0.0695207	0.0633614	0.0607663
67.8	67.8	0.0818962	0.0533223	0.0670432	0.0515232	0.0455036	0.0562937	0.0797192	0.0712722	0.0744184	0.0601209	0.0676241	0.0706259	0.0722549	0.0746301	0.0736416	0.0696932	0.0635666	0.0609679
68	68	0.0822931	0.0535487	0.0673868	0.051838	0.0457186	0.0565694	0.0800468	0.0716297	0.0747938	0.0602044	0.0676835	0.0706867	0.0723461	0.0749341	0.0738278	0.0699266	0.0638555	0.0612211
68.2	68.2	0.0826383	0.0537022	0.0676047	0.0519562	0.0457861	0.0566372	0.0801584	0.0717201	0.0749615	0.0602724	0.0677952	0.0708468	0.0725217	0.0752892	0.0739757	0.0702357	0.0642227	0.0615374
68.4	68.4	0.0829017	0.0538053	0.0678581	0.0522055	0.0461315	0.056871	0.0803079	0.0718718	0.0752654	0.0603382	0.0679115	0.0708455	0.0725506	0.0754557	0.074053	0.0704833	0.0643977	0.0616669
68.6	68.6	0.0830085	0.053858	0.0680747	0.052381	0.0462267	0.0570477	0.0804732	0.0720421	0.075355	0.0603809	0.0680068	0.0709192	0.072515	0.0755454	0.0740845	0.0705304	0.0645406	0.0617734
68.8	68.8	0.0831848	0.0539738	0.0681934	0.052446	0.0461682	0.0570704	0.0797415	0.0713115	0.074644	0.0603001	0.0679333	0.0708494	0.0726153	0.0757949	0.074229	0.0705882	0.0645355	0.0617435
69	69	0.0834705	0.0540844	0.0684277	0.0526037	0.0462173	0.0572136	0.0796736	0.0712084	0.0745348	0.0604281	0.0680669	0.0710007	0.0726976	0.0760179	0.074339	0.0706563	0.0645732	0.0617262
69.2	69.2	0.0836848	0.0541428	0.0685843	0.0528486	0.0462953	0.0573732	0.0804723	0.0720286	0.0754017	0.0604506	0.0681506	0.0710599	0.0727082	0.0761713	0.0743443	0.070703	0.0647196	0.0618665
69.4	69.4	0.0837666	0.054169	0.0687255	0.0528634	0.0462365	0.0573055	0.0811439	0.0726589	0.0759608	0.0604279	0.0681543	0.0710225	0.0727502	0.0763782	0.0744408	0.0707918	0.0647586	0.061902
69.6	69.6	0.0839137	0.0541978	0.0688201	0.0529608	0.0462447	0.0573365	0.081219	0.0728795	0.0759976	0.0603847	0.0681157	0.0709929	0.0727669	0.0765571	0.074557	0.0708316	0.0647734	0.0619365
69.8	69.8	0.0841123	0.054245	0.0689058	0.0529407	0.0462457	0.0574049	0.0812694	0.0731034	0.0761365	0.0603017	0.0680851	0.0708704	0.0727241	0.0766037	0.074538	0.0708195	0.0646955	0.0618591
70	70	0.0843097	0.0542571	0.0690205	0.0529005	0.0461849	0.0573393	0.0816656	0.0727928	0.0762363	0.0603141	0.0681159	0.0708645	0.0727506	0.0767015	0.074579	0.0709149	0.0647485	0.0618752
70.2	70.2	0.0843628	0.0542664	0.0691198	0.0530257	0.0462748	0.0574053	0.0812905	0.0728205	0.0762375	0.0603331	0.0681095	0.0708404	0.0726791	0.0767452	0.074549	0.0708932	0.0647046	0.0617968
70.4	70.4	0.0843261	0.0542891	0.0691799	0.0531929	0.0462511	0.0574242	0.0803668	0.0719498	0.0752067	0.0602547	0.0680826	0.0707724	0.0726679	0.0768452	0.0745807	0.0709273	0.0647319	0.0618254
70.6	70.6	0.0842995	0.0542479	0.0691176	0.0531491	0.0461491	0.0573248	0.0801228	0.0717726	0.0750455	0.0601611	0.0679834	0.0706621	0.072608	0.0769303	0.0745759	0.0709434	0.0646954	0.0617976
70.8	70.8	0.0843276	0.0542281	0.0691856	0.0531779	0.0461764	0.0573963	0.080224	0.0718726	0.0751077	0.0600923	0.0679219	0.0705558	0.0725704	0.076976	0.0745665	0.0709557	0.0646467	0.0617724
71	71	0.0844112	0.0542075	0.0691803	0.0532398	0.0462092	0.0574209	0.0807131	0.0723537	0.0756311	0.059989	0.0678453	0.0704792	0.0725684	0.0770353	0.0745719	0.0708917	0.0646261	0.0617239
71.2	71.2	0.0844677	0.0541405	0.0691673	0.0533557	0.0461307	0.0572896	0.0813875	0.0729566	0.0761097	0.0599407	0.0678587	0.0704624	0.0724651	0.0770623	0.0745156	0.0708938	0.0645482	0.0616501
71.4	71.4	0.084383	0.0540181	0.0690481	0.0533547	0.0460413	0.0573233	0.0820864	0.0732569	0.0761397	0.0598412	0.0677433	0.0702591	0.0723977	0.0770773	0.0744494	0.0708969	0.0645087	0.0616218
71.6	71.6	0.0844528	0.0540015	0.069135	0.0533557	0.0459454	0.0572762	0.0818055	0.0731305	0.0760653	0.0597666	0.0677132	0.070191	0.0723094	0.0770802	0.0744169	0.0709514	0.064484	0.0615736
71.8	71.8	0.0846121	0.0540741	0.0692196	0.0533207	0.0459124	0.0571649	0.0810988	0.0727925	0.0760624	0.0597227	0.0676631	0.0700846	0.0722225	0.0770892	0.0743372	0.0709192	0.0644691	0.0615921
72	72	0.084605	0.0540692	0.0692336	0.053158	0.0457944	0.057011	0.0810253	0.0727407	0.075969	0.0596753	0.0676455	0.0700971	0.0721895	0.0771544	0.0743205	0.070885	0.0644087	0.0615627
72.2	72.2	0.0846864	0.0541035	0.0692818	0.0531568	0.0456646	0.0568933	0.0810199	0.0727144	0.0758933	0.0595188	0.067527	0.0699614	0.0721785	0.0772164	0.0743153	0.0708688	0.0642926	0.0614633
72.4	72.4	0.0845686	0.0540226	0.0692458	0.053179	0.0456538	0.0568519	0.0810087	0.0727306	0.0759678	0.0594556	0.0675109	0.0698383	0.0720964	0.0772011	0.0742886	0.0708892	0.0642417	0.0614309
72.6	72.6	0.0845504	0.054032	0.0692711	0.0531432	0.0455519	0.0567074	0.080688	0.0724195	0.0757618	0.0593411	0.0674371	0.0696646	0.0720026	0.0772255	0.0741816	0.0708597	0.0642002	0.0613983
72.8	72.8	0.0845449	0.0539185	0.0691798	0.0533566	0.0454975	0.0566209	0.080353	0.0721693	0.0753629	0.059189	0.0673284	0.0695201	0.0719205	0.0772269	0.0741046	0.0707922	0.0640669	0.0612837
73	73	0.084429	0.053779	0.0690553	0.0531961	0.0453641	0.0564554	0.081129	0.0724293	0.0755348	0.059095	0.0672315	0.0693898	0.0718334	0.0771926	0.0740542	0.0708685	0.0640744	0.0612762
73.2	73.2	0.084365	0.0537555	0.069026	0.0529649	0.04523	0.0563094	0.0809785	0.0725517	0.0756389	0.059082	0.0671852	0.069301	0.0717328	0.0771525	0.0739209	0.0707793	0.0639273	0.0611565
73.4	73.4	0.0843909	0.0537468	0.0689942	0.0527743	0.0450319	0.0562224	0.0804556	0.0724934	0.07549	0.0589463	0.0670795	0.0691497	0.071702	0.0772157	0.0739154	0.0707304	0.0638867	0.0611296
73.6	73.6	0.0843287	0.0536488	0.068918	0.0528002	0.0449579	0.0561715	0.0798567	0.0719193	0.0749194	0.0588067	0.0670082	0.069058	0.0716582	0.0772631	0.073875	0.0707719	0.0639013	0.061162
73.8	73.8	0.0843648	0.053606	0.068877	0.0528203	0.0449552	0.0560702	0.080006	0.0718254	0.0748191	0.0587004	0.0669217	0.0689305	0.0715956	0.0772897	0.0738256	0.0708098	0.0638753	0.0611845
74	74	0.0844391	0.0536403	0.0688712	0.0527481	0.0449516	0.0559053	0.0803424	0.0723008	0.0752449	0.0586078	0.0668654	0.0688209	0.0715124	0.0772757	0.0737786	0.0707659	0.0638192	0.0611168
74.2	74.2	0.0843732	0.0536436	0.0689114	0.0527478	0.0449202	0.0557894	0.0801803	0.0722328	0.0751901	0.0585592	0.0668267	0.0687319	0.0713681	0.0772257	0.0736331	0.0707073	0.0636943	0.0610307
74.4	74.4	0.0842366	0.05354	0.0687735	0.0526842	0.0446627	0.0556385	0.0800983	0.0722035	0.0751942	0.0584367	0.066741	0.0685911	0.0712792	0.0771891	0.0735522	0.0707038	0.0636202	0.0609715
74.6	74.6	0.0841592	0.0534621	0.0686623	0.0526117	0.04445	0.0554787	0.0799668	0.0720764	0.075072	0.058268	0.0665785	0.0684339	0.0711502	0.0771435	0.0734277	0.0706477	0.063529	0.0609084
74.8	74.8	0.0841295	0.0534	0.0686424	0.0526581	0.0443443	0.0553645	0.0799189	0.0721737	0.0750769	0.0581617	0.066516	0.0682993	0.0711644	0.0772383	0.0734523	0.0706465	0.0635055	0.0608895
75	75	0.0840481	0.0532923	0.0685015	0.0524459	0.0441674	0.0551316	0.0798114	0.0720017	0.0748909	0.0580273	0.0664162	0.0681217	0.071038	0.0771876	0.0733355	0.0706051	0.0634244	0.0608041
75.2	75.2	0.0840117	0.0532603	0.0684121	0.0523054	0.0441165	0.0550344	0.0796164	0.0718261	0.0746975	0.0580008	0.0663412	0.0680026	0.0709493	0.0771697	0.0732297	0.0705501	0.063372	0.0607802
75.4	75.4	0.0838637	0.0532078	0.0683231	0.0523807	0.0441124	0.0550377	0.0795574	0.0717869	0.0746104	0.0579191	0.0662272	0.0678588	0.0708251	0.0771075	0.0731392	0.0705008	0.0632709	0.0607331
75.6	75.6	0.0838545	0.0531569	0.0683169	0.0521776	0.0440702	0.054964	0.0796055	0.0718535	0.0746182	0.0578241	0.0661628	0.0677782	0.0707508	0.0771056	0.0730571	0.0704991	0.0632527	0.0607685
75.8	75.8	0.0839112	0.0531529	0.0683383	0.0522151	0.0439975	0.0548365	0.0795536	0.0717916	0.0745588	0.0577246	0.0661142	0.0676594	0.0707023	0.0771273	0.0730229	0.0704551	0.063192	0.0607134
76	76	0.0837786	0.053041	0.0681805	0.0521391	0.0438205	0.0546781	0.079538	0.0717806	0.0747318	0.0576628	0.0660923	0.0676227	0.0705928	0.077075	0.0729108	0.0704273	0.0631569	0.0606597
76.2	76.2	0.0836946	0.0529446	0.0680773	0.052056	0.0436967	0.0545376	0.0796211	0.0716799	0.0745478	0.0575348	0.0660125	0.0675153	0.07043	0.0769696	0.0727347	0.0703551	0.0630894	0.0605834
76.4	76.4	0.0837806	0.0528591	0.0679737	0.0520601	0.0436617	0.0544909	0.0793288	0.0716478	0.0744387	0.0574712	0.0659702	0.0673897	0.0703782	0.0770018	0.0726879	0.0703278	0.063007	0.0605034
76.6	76.6	0.0838198	0.0528644	0.0679829	0.0519771	0.0434983	0.0543778	0.0790979	0.0714913	0.0741424	0.0573447	0.0658604	0.0672369	0.07029	0.0769712	0.072587	0.0703238	0.0629897	0.0604971
76.8	76.8	0.083588	0.0528006	0.0678846	0.05186	0.0433658	0.0541137	0.0791288	0.0716089	0.0742588	0.0573062	0.0657494	0.0670666	0.070264	0.0770144	0.0725581	0.070263	0.062911	0.0604669
77	77	0.0834261	0.0526753	0.0677674	0.0516843	0.0432366	0.0539724	0.0790837	0.071495	0.0741393	0.057237	0.0657369	0.0670115	0.0701446	0.0769431	0.0724518	0.0702114	0.0628731	0.0604423
77.2	77.2	0.0832701	0.0525749	0.067635	0.0518017	0.0432406	0.0539053	0.0790169	0.0715145	0.0740048	0.0570907	0.0656164	0.0668226	0.0700829	0.0769622	0.0723718	0.0701308	0.0628114	0.0603681
77.4	77.4	0.0832097	0.052556	0.0675721	0.0518223	0.0430666	0.0537436	0.0789575	0.0714766	0.0739488	0.0570613	0.0655551	0.0667837	0.0699487	0.0769021	0.0722591	0.0701065	0.0627568	0.0603451
77.6	77.6	0.0832494	0.0525543	0.0675458	0.0515062	0.0429414	0.0536104	0.078836	0.0713832	0.0738567	0.0569652	0.0655324	0.0666894	0.0698087	0.0768115	0.0721023	0.070033	0.0627325	0.0602808
77.8	77.8	0.0832244	0.0524796	0.0674991	0.0514504	0.0429013	0.0535591	0.0786922	0.0713055	0.0736976	0.0567952	0.065414	0.0665038	0.0696979	0.0767599	0.0720018	0.0700287	0.0626673	0.0602079
78	78	0.0831672	0.0524594	0.0674749	0.0512708	0.0427327	0.0533653	0.078664	0.0712235	0.0736879	0.0567041	0.0653038	0.0663426	0.0696717	0.0768167	0.0719507	0.0699963	0.0626312	0.0601834
78.2	78.2	0.0831706	0.0523933	0.0673865	0.0512359	0.0427092	0.0532934	0.0785932	0.0711645	0.0736085	0.0566946	0.0652598	0.0662495	0.0696257	0.0768861	0.0718925	0.0700393	0.0626809	0.0602366
78.4	78.4	0.0830879	0.0523401	0.0673135	0.0512973	0.0426994	0.0531691	0.0786592	0.0712186	0.0736618	0.056708	0.0652417	0.0661999	0.0694703	0.0767863	0.0717748	0.0699284	0.0625438	0.060086
78.6	78.6	0.0828935	0.0521291	0.0671064	0.0511574	0.0425175	0.0530641	0.0785741	0.0711246	0.0733947	0.0566063	0.06524	0.0661352	0.0694365	0.0768189	0.0717267	0.069816	0.0625075	0.0600383
78.8	78.8	0.082722	0.0520906	0.0670431	0.0510628	0.0423805	0.0528873	0.0777035	0.0703011	0.0725409	0.0564976	0.0650924	0.0659899	0.0692774	0.0767146	0.0715891	0.0698214	0.0624789	0.060006
79	79	0.0826891	0.0520724	0.067007	0.0511361	0.0423515	0.0528374	0.0777869	0.0704503	0.0726933	0.0564799	0.0650398	0.0659063	0.0692001	0.0766991	0.0714824	0.0698132	0.0624988	0.0600254
79.2	79.2	0.0826093	0.0519989	0.0669134	0.0509502	0.0422389	0.052669	0.0783591	0.0710822	0.0732787	0.0564526	0.0650306	0.0658416	0.0691358	0.0767231	0.0714433	0.0697318	0.0624161	0.0599673
79.4	79.4	0.0824908	0.0519441	0.0667997	0.050936	0.0422422	0.0526723	0.0783051	0.0709999	0.0732089	0.0563642	0.0649346	0.0656831	0.069092	0.0767296	0.0713695	0.0696639	0.0623597	0.0599151
79.6	79.6	0.0823926	0.0517935	0.0667088	0.0508109	0.0421804	0.0525242	0.0782269	0.0709324	0.073096	0.05634	0.0649155	0.0656057	0.0689771	0.0766798	0.0712431	0.0696512	0.06235	0.0598805
79.8	79.8	0.082404	0.0517924	0.0666693	0.0507982	0.0421409	0.0524931	0.0782523	0.070972	0.0731127	0.0562879	0.0648811	0.065548	0.0688883	0.0766098	0.0711736	0.06959	0.0622926	0.059802

## Sheet: C-G_bkgsub
	Temperature / ℃	7.0			7.5			8.0			8.5			9.0			9.5
20	20	0.00141061	0.00144075	0.00178489	0.00169148	0.0019734	0.00209598	0.00401549	0.00423535	0.00393845	0.00506003	0.00488424	0.00500794	0.00230716	0.00386605	0.0037985	0.00199188	-0.0015445	6.02824e-05
20.2	20.2	0.001411	0.00142643	0.00199304	0.00182361	0.0022477	0.0024935	0.00539559	0.00557731	0.00523109	0.00657513	0.00609171	0.00628776	0.00349317	0.00536528	0.00531213	0.00224484	-0.00202718	-0.00135779
20.4	20.4	0.00188373	0.0018821	0.00252548	0.00180581	0.00222707	0.00250727	0.00600591	0.00610539	0.00585953	0.00707415	0.00661596	0.00679355	0.00385032	0.00576462	0.00585142	0.00230295	-0.00204823	-0.00205895
20.6	20.6	0.00194924	0.00191221	0.00261913	0.00177647	0.00218027	0.0024869	0.00647367	0.00648421	0.00629911	0.00749894	0.00698436	0.00715737	0.00414177	0.0059965	0.00623046	0.00227656	-0.00206109	-0.00244412
20.8	20.8	0.0020421	0.00196921	0.00269005	0.00174208	0.00209778	0.00241342	0.0067278	0.00665489	0.00657869	0.00772636	0.00717446	0.00735554	0.00428263	0.00603832	0.00638586	0.0021899	-0.00211656	-0.00278502
21	21	0.00209216	0.00196951	0.00270836	0.0017137	0.00204146	0.00236606	0.00683485	0.0066876	0.00671312	0.00776195	0.0071504	0.00732119	0.00430255	0.00599067	0.00643307	0.00209976	-0.00223273	-0.00296921
21.2	21.2	0.00214801	0.00197678	0.00271367	0.00168921	0.00193247	0.00226341	0.00694144	0.00671466	0.00685934	0.00770184	0.00709736	0.00726765	0.00429388	0.00592112	0.00643123	0.0020592	-0.00226057	-0.00309635
21.4	21.4	0.00217567	0.00194268	0.00266478	0.00167638	0.00178655	0.00212684	0.00701382	0.00669075	0.00695545	0.00766797	0.00703833	0.00720419	0.00427911	0.00577734	0.00640351	0.00201895	-0.00227535	-0.00310825
21.6	21.6	0.00228975	0.00198726	0.00269797	0.00161209	0.00165419	0.00198351	0.00704286	0.00663106	0.00702574	0.00756679	0.00686418	0.00702848	0.00418619	0.00559828	0.00630343	0.00196694	-0.0022645	-0.00312805
21.8	21.8	0.00237164	0.00200416	0.00270029	0.00162175	0.00158195	0.0019103	0.00699885	0.00649821	0.00703958	0.0073009	0.00661567	0.00677459	0.00413177	0.00543599	0.00624264	0.00193388	-0.00229083	-0.00317587
22	22	0.00244441	0.00201005	0.00266198	0.00161506	0.00142525	0.00175237	0.00692397	0.00635862	0.00701176	0.00696351	0.00622979	0.00638579	0.00397098	0.0052061	0.0060551	0.00192035	-0.00227106	-0.00313255
22.2	22.2	0.00249455	0.00197988	0.00261043	0.00157932	0.00128464	0.00161112	0.00683843	0.00620379	0.00693223	0.006675	0.00593374	0.00607947	0.00373332	0.00489186	0.00580774	0.00189216	-0.00227407	-0.00306545
22.4	22.4	0.002559	0.00197034	0.00257386	0.00154024	0.00114862	0.0014657	0.00671914	0.00600162	0.00685236	0.00633379	0.00557446	0.00571548	0.00354669	0.00461848	0.00559141	0.00184945	-0.00235194	-0.00310569
22.6	22.6	0.00258508	0.00191903	0.00248879	0.00153789	0.000990325	0.00130894	0.00658333	0.00580344	0.00674774	0.00602513	0.00525332	0.00538713	0.00319133	0.00421082	0.00527061	0.00178888	-0.00238837	-0.00306655
22.8	22.8	0.00268543	0.0019011	0.0024207	0.00157337	0.00084361	0.00115948	0.00644425	0.00557606	0.00663358	0.0056248	0.00484089	0.00494303	0.00289313	0.00383005	0.00492381	0.00172883	-0.0024943	-0.00309809
23	23	0.00274132	0.0018159	0.00227572	0.00151791	0.000582493	0.000888744	0.00631323	0.00536715	0.00653031	0.00508686	0.00430738	0.00435982	0.0025155	0.00339739	0.00454433	0.00165005	-0.00259645	-0.00310162
23.2	23.2	0.00281491	0.0017665	0.00218392	0.00139964	0.000284537	0.000592557	0.00611025	0.00506951	0.00636614	0.00456294	0.00380977	0.00380148	0.00210778	0.00290952	0.0041184	0.00155063	-0.00274289	-0.00309689
23.4	23.4	0.00293293	0.00170282	0.00205461	0.00134025	4.73862e-05	0.000357104	0.0059512	0.0048273	0.00625429	0.00415875	0.00342323	0.00334116	0.00155843	0.00230152	0.00360101	0.00145359	-0.00276485	-0.00303895
23.6	23.6	0.00301506	0.00155729	0.00184134	0.00130753	-0.000235686	7.87643e-05	0.00567671	0.00443286	0.00597662	0.00343061	0.00269861	0.00254909	0.00117248	0.00184461	0.00320203	0.00130313	-0.00286799	-0.0030281
23.8	23.8	0.00309544	0.00144619	0.00167588	0.00124484	-0.000554362	-0.000226278	0.00546172	0.00408821	0.00577335	0.00285167	0.00216823	0.00188347	0.000738623	0.00133268	0.00277774	0.0012073	-0.00298197	-0.00304064
24	24	0.00326023	0.00130591	0.00145378	0.000959244	-0.00102666	-0.000684508	0.00511095	0.00362865	0.005434	0.00217627	0.00154314	0.00113768	4.56804e-05	0.000583268	0.00213402	0.00104487	-0.00312682	-0.00305881
24.2	24.2	0.00342312	0.00110812	0.00116763	0.000658656	-0.0015335	-0.00115381	0.00483451	0.0032158	0.00512355	0.00136805	0.000793683	0.000198855	-0.000491418	4.46528e-06	0.00168583	0.000859444	-0.00325641	-0.00301894
24.4	24.4	0.00367251	0.000938059	0.000915083	-0.000162548	-0.0024914	-0.00204639	0.00438145	0.0025786	0.00460149	0.000109604	-0.000395372	-0.0011703	-0.00107617	-0.000625864	0.00120803	0.000703551	-0.00330826	-0.00288945
24.6	24.6	0.00402912	0.000810034	0.000695139	-0.000822073	-0.00322434	-0.00269074	0.00400022	0.00204763	0.00417286	-0.0010039	-0.00137612	-0.00242603	-0.00191415	-0.00150274	0.000431361	0.00054712	-0.00336974	-0.00287468
24.8	24.8	0.00401908	0.000395787	0.00024536	-0.00208008	-0.00432558	-0.00370834	0.00349932	0.00128829	0.00353102	-0.00222849	-0.00252928	-0.00391383	-0.00259063	-0.00220149	-0.000116865	0.000372035	-0.0033539	-0.00280467
25	25	0.00427178	9.44566e-05	-0.000121239	-0.0034731	-0.00544026	-0.00463116	0.00312777	0.000644741	0.0030055	-0.00369561	-0.00388079	-0.0055649	-0.00327038	-0.0028895	-0.000589309	0.000260555	-0.00321056	-0.00256199
25.2	25.2	0.00451357	-0.000190573	-0.000455809	-0.00563613	-0.00696552	-0.00601731	0.00277084	-1.8602e-05	0.00251573	-0.00580771	-0.00577766	-0.00790788	-0.00423562	-0.00386247	-0.00141653	0.000119007	-0.00304545	-0.0023653
25.4	25.4	0.0043971	-0.000659714	-0.000931418	-0.00795838	-0.00848338	-0.00731567	0.00255983	-0.000486524	0.00209841	-0.00750336	-0.00723667	-0.00988595	-0.00487987	-0.00451506	-0.002035	6.43317e-05	-0.00282117	-0.00217269
25.6	25.6	0.00416458	-0.00115898	-0.00146389	-0.0107167	-0.0106221	-0.00918753	0.00204505	-0.00130583	0.00131193	-0.0093198	-0.00879319	-0.0120283	-0.00563757	-0.00531571	-0.0028073	3.44353e-05	-0.00250626	-0.00203332
25.8	25.8	0.00349441	-0.00177977	-0.00208653	-0.0140884	-0.012872	-0.0112039	0.0014915	-0.00203622	0.000484313	-0.01164	-0.0108759	-0.0145653	-0.00604089	-0.00576039	-0.0033271	6.48183e-05	-0.00208297	-0.00189621
26	26	0.00270473	-0.00211722	-0.00240408	-0.0170418	-0.0148325	-0.0127911	0.000838804	-0.00279582	-0.000436484	-0.0132228	-0.0120778	-0.0163804	-0.00640438	-0.00615916	-0.00399268	0.000129636	-0.00149894	-0.00185381
26.2	26.2	0.00142336	-0.0025121	-0.00279379	-0.0199858	-0.0172017	-0.0147205	0.000258862	-0.00331648	-0.00131244	-0.0148233	-0.0133028	-0.0181723	-0.00639848	-0.00628823	-0.00440378	0.000348368	-0.000795376	-0.00178004
26.4	26.4	-4.26826e-05	-0.00274222	-0.00291428	-0.0228063	-0.0192286	-0.0163898	-0.000160906	-0.00348539	-0.00193275	-0.0155039	-0.0136076	-0.0190033	-0.00620103	-0.00627857	-0.00488618	0.000378981	-0.000250007	-0.00176183
26.6	26.6	-0.0016248	-0.00277096	-0.00284568	-0.0247215	-0.0208395	-0.0173408	-0.000335905	-0.00327957	-0.00236071	-0.0156465	-0.0134886	-0.0191681	-0.00565431	-0.00594016	-0.00514563	0.000540058	0.000440267	-0.001765
26.8	26.8	-0.00274078	-0.00264666	-0.00248765	-0.0264641	-0.0222757	-0.0183649	-0.000296242	-0.00289079	-0.0024938	-0.0148652	-0.0124242	-0.0183386	-0.00488371	-0.00531661	-0.00529294	0.00064085	0.000971879	-0.00174693
27	27	-0.00417516	-0.00251019	-0.00196006	-0.0271376	-0.0229391	-0.0185034	3.72867e-05	-0.00211433	-0.00226775	-0.0137989	-0.0111603	-0.017153	-0.00423854	-0.00485355	-0.00526793	0.000733281	0.00137062	-0.00165911
27.2	27.2	-0.00521027	-0.00219149	-0.00116818	-0.0273078	-0.0231712	-0.0183783	0.000527566	-0.00129944	-0.00183568	-0.0123646	-0.0095203	-0.0154754	-0.00348793	-0.00425601	-0.00521513	0.000551585	0.00151664	-0.00164905
27.4	27.4	-0.0054703	-0.00162742	4.37765e-05	-0.0269425	-0.0229159	-0.0177469	0.00149652	-0.000205626	-0.000955977	-0.010099	-0.00703554	-0.0128192	-0.00243514	-0.00326931	-0.0046206	0.000250268	0.00152628	-0.00163627
27.6	27.6	-0.0057558	-0.00124733	0.00134771	-0.0265127	-0.022577	-0.0171617	0.00242559	0.00069961	-0.000108205	-0.00819009	-0.00506999	-0.0105663	-0.00137499	-0.00215464	-0.00373513	-0.000176679	0.00138324	-0.00164126
27.8	27.8	-0.00597273	-0.00121922	0.00235583	-0.0256965	-0.0217729	-0.0162735	0.00388834	0.0018066	0.00124827	-0.0056405	-0.00252496	-0.00767579	-0.000548819	-0.00125065	-0.00289082	-0.000667241	0.00104629	-0.00182084
28	28	-0.00544991	-0.000691485	0.00383819	-0.0251128	-0.0210213	-0.0155323	0.00543621	0.00311679	0.00269164	-0.00382334	-0.000568286	-0.00546139	0.000488849	-3.14597e-05	-0.00165383	-0.00116128	0.000671044	-0.0017991
28.2	28.2	-0.00502858	-0.000690241	0.00522985	-0.0243242	-0.019942	-0.0145849	0.00671782	0.00370771	0.00384575	-0.00116681	0.00206669	-0.00252726	0.00159315	0.00125241	-0.000167245	-0.00178332	0.000202111	-0.0020641
28.4	28.4	-0.00411356	-0.000141452	0.00667817	-0.0235187	-0.018645	-0.0135385	0.00835457	0.00488688	0.00542137	0.00141376	0.00474552	0.000304355	0.00239271	0.00231321	0.00107739	-0.00234675	-0.000235145	-0.0023047
28.6	28.6	-0.00310654	0.000352182	0.00820093	-0.0230467	-0.0175036	-0.0127737	0.0100151	0.00594305	0.00704246	0.00383355	0.00740521	0.00307323	0.00360447	0.00373487	0.00267956	-0.00270947	-0.000509274	-0.00239571
28.8	28.8	-0.00235442	0.00061951	0.00933471	-0.0221294	-0.0158433	-0.0116577	0.0112135	0.0066745	0.00819797	0.00573136	0.00935048	0.00500056	0.00456212	0.00499935	0.0040758	-0.0030545	-0.000711677	-0.00251552
29	29	-0.00108575	0.00160199	0.0108696	-0.0216381	-0.014438	-0.0107499	0.0127415	0.00759621	0.00965532	0.00791039	0.0119515	0.00750215	0.00636313	0.00698321	0.00622659	-0.00315867	-0.000733406	-0.00251479
29.2	29.2	0.000120732	0.00256328	0.0123478	-0.020363	-0.0121682	-0.00904281	0.0142272	0.00850698	0.0111299	0.0102098	0.0143945	0.00971171	0.00710623	0.00795082	0.00719369	-0.00307196	-0.000555632	-0.0023857
29.4	29.4	0.00101839	0.00333995	0.0135131	-0.0196102	-0.0103916	-0.00814191	0.0153097	0.00908185	0.0121955	0.011723	0.0161194	0.0111113	0.00901392	0.0100468	0.00923123	-0.00273239	-0.000128948	-0.00207348
29.6	29.6	0.00230622	0.00461929	0.0149222	-0.0184599	-0.00810753	-0.00679507	0.0167479	0.0102309	0.0136256	0.0134366	0.0182016	0.0127966	0.0105625	0.0117072	0.0107612	-0.00248659	0.000210209	-0.00195315
29.8	29.8	0.00347365	0.00589362	0.0162796	-0.0171608	-0.00577441	-0.00544404	0.0181045	0.0111947	0.0149285	0.0143704	0.0196305	0.0139186	0.011557	0.0128891	0.0117595	-0.00196607	0.000789834	-0.00156015
30	30	0.00431799	0.00683607	0.0171656	-0.0161426	-0.00409337	-0.00450918	0.0191316	0.0118894	0.0158635	0.0156527	0.0213039	0.0151929	0.0129306	0.0143379	0.0128286	-0.00164157	0.00125562	-0.00140904
30.2	30.2	0.0056299	0.00829386	0.0184528	-0.0146313	-0.00183656	-0.00321013	0.0205085	0.013046	0.0172141	0.0167564	0.0226934	0.016274	0.0138079	0.0152625	0.0133655	-0.00115976	0.00186047	-0.00133984
30.4	30.4	0.006135	0.00893949	0.0188794	-0.0130528	0.000338583	-0.00196418	0.021893	0.0143099	0.0185032	0.0173076	0.0235194	0.0166702	0.0149595	0.0164255	0.0140196	-0.000655226	0.00255267	-0.000940313
30.6	30.6	0.00712434	0.0100316	0.0197226	-0.0114276	0.00237458	-0.000814104	0.0226185	0.0150048	0.0190745	0.0183922	0.0247665	0.0174788	0.0158876	0.0173374	0.0144546	-0.000234614	0.00307016	-0.000838195
30.8	30.8	0.00818917	0.0111935	0.0205782	-0.0102112	0.00380892	2.0931e-05	0.0234893	0.015924	0.0198352	0.0189353	0.0252396	0.0175397	0.0164142	0.0178174	0.0146887	3.28281e-05	0.00343043	-0.000917512
31	31	0.00869665	0.0118008	0.02075	-0.00858391	0.00562625	0.00113153	0.0242403	0.0169646	0.020481	0.019608	0.0258625	0.0178956	0.0170155	0.0183318	0.0148348	0.000341687	0.00391932	-0.000749301
31.2	31.2	0.00945632	0.0126258	0.0211978	-0.00735166	0.00693121	0.0019701	0.0254133	0.0184173	0.0215737	0.0200537	0.026077	0.0178837	0.0173282	0.0185833	0.0148566	0.000502897	0.00421021	-0.000879555
31.4	31.4	0.0101856	0.0134732	0.0214203	-0.00579346	0.00848085	0.00301247	0.0261142	0.0195818	0.0221484	0.0205468	0.0261657	0.0179224	0.0175809	0.0187691	0.0148003	0.000704775	0.00472588	-0.000713152
31.6	31.6	0.01086	0.0143014	0.0215115	-0.00435237	0.00980664	0.0039551	0.0269497	0.0208309	0.0228114	0.0207422	0.0258981	0.0177355	0.0176061	0.0187273	0.0145907	0.000850606	0.00517488	-0.000550273
31.8	31.8	0.0112746	0.0148523	0.0213939	-0.00311877	0.0108267	0.0047288	0.0273621	0.021837	0.023216	0.0204521	0.0251217	0.0172599	0.0174638	0.0185383	0.0143476	0.000944318	0.00550572	-0.000551988
32	32	0.0117606	0.0155478	0.0212088	-0.0022361	0.0113807	0.00517523	0.0277709	0.0228274	0.0235315	0.0201731	0.024209	0.0166894	0.0170266	0.0180436	0.013836	0.000970742	0.00574737	-0.000569792
32.2	32.2	0.0120261	0.0159814	0.0208383	-0.00160977	0.011743	0.00552979	0.0281062	0.0236702	0.0237929	0.0193006	0.0226344	0.0156287	0.0163065	0.0172553	0.0132162	0.000929317	0.00580693	-0.000620519
32.4	32.4	0.012201	0.0162643	0.0204671	-0.00112879	0.0118145	0.00568529	0.0284592	0.0246576	0.024174	0.0181433	0.0208623	0.0144106	0.0156585	0.0165507	0.0126654	0.000843535	0.00580219	-0.000605163
32.6	32.6	0.012491	0.0165903	0.0201438	-0.00113753	0.0114885	0.00558292	0.0282503	0.0250437	0.0240383	0.0171794	0.0194582	0.0134538	0.0147555	0.0155332	0.0119535	0.000660412	0.00567902	-0.000715095
32.8	32.8	0.0124917	0.0165884	0.0196115	-0.00112994	0.0109609	0.00539615	0.02782	0.0249947	0.0236435	0.0158656	0.0176115	0.0121732	0.0137556	0.014415	0.0111854	0.000435959	0.00545139	-0.000908479
33	33	0.0122116	0.0162379	0.0189976	-0.00149401	0.0100696	0.00480233	0.0270798	0.0246463	0.023039	0.0151055	0.0164889	0.0115299	0.0128099	0.0133887	0.0104123	0.000118153	0.00521748	-0.00110983
33.2	33.2	0.0121901	0.016056	0.0186529	-0.00216877	0.00897911	0.00413371	0.0261915	0.0239983	0.0222527	0.0139548	0.0151057	0.0104339	0.01229	0.01273	0.0100538	-0.000149997	0.00489499	-0.00136159
33.4	33.4	0.0119408	0.0155892	0.0182305	-0.0024811	0.00807526	0.00364177	0.0255044	0.0233748	0.021695	0.0133948	0.014406	0.0100476	0.0116194	0.0119458	0.00949776	-0.00045463	0.00442346	-0.00170792
33.6	33.6	0.0114362	0.0148756	0.0176532	-0.0036429	0.0066783	0.00254767	0.0245201	0.0223818	0.0208236	0.0128238	0.0137455	0.0096225	0.0110912	0.0113397	0.00910792	-0.000630951	0.00410002	-0.00189382
33.8	33.8	0.0112412	0.0144382	0.0174978	-0.00424161	0.00571279	0.00196371	0.0237807	0.0215717	0.0201995	0.0124769	0.0134519	0.00944731	0.0109277	0.0110631	0.00887169	-0.000998701	0.00354781	-0.00221309
34	34	0.0110162	0.0140359	0.0173929	-0.00501434	0.0047132	0.00130376	0.0227588	0.0204406	0.0193691	0.0124195	0.013472	0.00960645	0.0106821	0.0107631	0.00867009	-0.00115458	0.00307579	-0.00234714
34.2	34.2	0.0106965	0.0135159	0.0172559	-0.00554192	0.00406011	0.000887644	0.0218226	0.0193074	0.0184675	0.0125267	0.0137275	0.00991204	0.0107078	0.0107695	0.00861698	-0.0014759	0.00250123	-0.0025574
34.4	34.4	0.0104251	0.0130824	0.0171824	-0.00613653	0.00509953	0.00046942	0.0209407	0.018296	0.0177404	0.0128571	0.0141679	0.0103304	0.010794	0.0108262	0.00865254	-0.00158515	0.00217217	-0.00264646
34.6	34.6	0.0102209	0.012821	0.0171868	-0.00651687	0.00520705	0.000271192	0.0204303	0.0175555	0.0173229	0.0131774	0.0146777	0.0108004	0.0109346	0.0109556	0.00879473	-0.00164572	0.0019459	-0.00255845
34.8	34.8	0.0100182	0.0125795	0.017219	-0.00680528	0.00500732	0.000188861	0.0197575	0.0167197	0.0166792	0.0136597	0.0152379	0.0112928	0.0112214	0.0112202	0.00903706	-0.00165467	0.00178885	-0.00244025
35	35	0.00989466	0.0124879	0.0172929	-0.00690256	0.00500954	0.000280546	0.0194032	0.0162081	0.0163439	0.0140092	0.0157366	0.0116659	0.011531	0.0115175	0.00933376	-0.00152916	0.00174762	-0.00229801
35.2	35.2	0.00981354	0.0124712	0.0173599	-0.00699035	0.00510439	0.000436952	0.0189544	0.015679	0.0159287	0.0143977	0.0162063	0.0120062	0.011807	0.0118104	0.00963256	-0.00140498	0.00176282	-0.0020949
35.4	35.4	0.00979011	0.0125355	0.0174053	-0.00703583	0.00521897	0.000590974	0.0185705	0.0152389	0.0155162	0.0145824	0.0164037	0.0120846	0.0118761	0.011891	0.00971575	-0.00119935	0.00188958	-0.00186735
35.6	35.6	0.00980546	0.0126657	0.0174376	-0.00695598	0.00546264	0.000845393	0.0183048	0.0149481	0.0152462	0.0147161	0.0165343	0.0121066	0.0119807	0.0120016	0.00991717	-0.000980077	0.00203658	-0.00156796
35.8	35.8	0.00981348	0.0128006	0.0173975	-0.00688668	0.00566586	0.00103013	0.0172867	0.0139143	0.0142526	0.0147973	0.0165062	0.0119424	0.0119762	0.0119877	0.00998397	-0.00089101	0.00207426	-0.00138997
36	36	0.00982541	0.0128913	0.0173174	-0.00678036	0.00593224	0.00125114	0.0168499	0.0134728	0.0137895	0.0146276	0.0161801	0.0114944	0.0118722	0.011851	0.010026	-0.000787735	0.00212168	-0.00131209
36.2	36.2	0.00987566	0.0130039	0.0172088	-0.00673064	0.00611475	0.00139684	0.0167632	0.0134011	0.0136953	0.0144506	0.0158216	0.0110484	0.0116964	0.0116238	0.0100978	-0.000697519	0.00210366	-0.00136489
36.4	36.4	0.00981843	0.0129568	0.0169862	-0.00673423	0.0062149	0.00149807	0.0167718	0.013413	0.0136905	0.0141828	0.0153805	0.0105135	0.0115162	0.0113439	0.0100819	-0.00077925	0.00200124	-0.00150652
36.6	36.6	0.00983097	0.0129441	0.0168362	-0.00687718	0.00612539	0.00140899	0.0167953	0.0134105	0.013712	0.0139045	0.0148177	0.00994805	0.0112401	0.0109662	0.00991982	-0.000938202	0.00191589	-0.00166704
36.8	36.8	0.00988869	0.0128562	0.0166078	-0.00700498	0.00602066	0.00129146	0.0167072	0.0132841	0.0136462	0.0135569	0.0142968	0.0094477	0.0108808	0.0104895	0.00970955	-0.00127756	0.00171691	-0.00194462
37	37	0.00999231	0.0127633	0.0164902	-0.00721985	0.00586096	0.0010951	0.0165093	0.0130257	0.0134911	0.0133955	0.0139194	0.00913819	0.0107086	0.0101866	0.00963629	-0.00155794	0.0015137	-0.00221541
37.2	37.2	0.00996307	0.0125645	0.0163233	-0.00753296	0.00558168	0.000776415	0.0170757	0.0135475	0.0141248	0.0131943	0.0135365	0.00885789	0.010464	0.00982137	0.00949666	-0.00196923	0.00112828	-0.00264143
37.4	37.4	0.00985783	0.0122134	0.0160781	-0.00791357	0.00523191	0.000393108	0.0171976	0.0135839	0.014282	0.0130557	0.0132256	0.00863094	0.0102982	0.00946413	0.00942524	-0.00230114	0.000887441	-0.00289662
37.6	37.6	0.00973632	0.0118879	0.0158858	-0.00820711	0.00496896	8.78533e-05	0.0170564	0.0133185	0.0141806	0.0129306	0.0129908	0.00848028	0.0102328	0.00925091	0.00941946	-0.00247518	0.000663025	-0.00309141
37.8	37.8	0.0095525	0.0114366	0.0156373	-0.00858594	0.00458617	-0.000316735	0.016933	0.0130479	0.0141257	0.0128885	0.0128672	0.00845714	0.0101513	0.00898802	0.00941638	-0.00255381	0.000592302	-0.0032323
38	38	0.00934817	0.0110152	0.0154195	-0.00884138	0.00433557	-0.000580832	0.0167334	0.0127922	0.014017	0.0128705	0.0128014	0.00843902	0.0100985	0.0087442	0.00937138	-0.00265835	0.000429502	-0.00329121
38.2	38.2	0.00917868	0.0107124	0.0152816	-0.0091402	0.00405581	-0.000892108	0.0165921	0.0126204	0.0139913	0.0129141	0.0128442	0.00847945	0.0100742	0.00855726	0.00935116	-0.00268553	0.000330761	-0.0033149
38.4	38.4	0.0087799	0.0101922	0.0149305	-0.00931785	0.00390604	-0.00107585	0.0165266	0.0125056	0.0139794	0.0129647	0.0129287	0.00852757	0.0101863	0.00847668	0.00942178	-0.00266984	0.000264515	-0.00336677
38.6	38.6	0.00855517	0.00989224	0.0147585	-0.00950357	0.00380575	-0.00124851	0.0165411	0.0124426	0.0140684	0.013058	0.0130232	0.00853268	0.010361	0.00843168	0.00953807	-0.0026066	0.000323449	-0.00330423
38.8	38.8	0.00841362	0.00973049	0.0146932	-0.00965747	0.00372547	-0.00138902	0.0165646	0.0124246	0.014083	0.0130723	0.0130552	0.00849195	0.0104503	0.00839927	0.00965318	-0.00250803	0.000398166	-0.00324843
39	39	0.00820904	0.00953489	0.0145309	-0.00991645	0.003544	-0.00168369	0.016656	0.0124755	0.0141929	0.0130886	0.0131471	0.00843726	0.0104902	0.00831015	0.00970344	-0.00243795	0.000413759	-0.00322144
39.2	39.2	0.00810035	0.00947256	0.0145008	-0.0100551	0.00355787	-0.00177827	0.0167006	0.0125083	0.0142199	0.0131117	0.0131969	0.00833529	0.0105015	0.00825179	0.00975962	-0.00238567	0.000387066	-0.0032696
39.4	39.4	0.00797481	0.00939196	0.0143997	-0.0101183	0.00362535	-0.00182851	0.0168431	0.0126506	0.0143821	0.0131779	0.0132713	0.00826383	0.0105458	0.00819189	0.00975083	-0.00235595	0.000378695	-0.00334749
39.6	39.6	0.00789901	0.00937005	0.0143833	-0.0102006	0.0036713	-0.00185889	0.0170778	0.012827	0.0145775	0.013242	0.0133806	0.00827682	0.0105436	0.00809581	0.00966527	-0.00240446	0.000458764	-0.00344227
39.8	39.8	0.00777847	0.00929972	0.0143125	-0.0103029	0.0036535	-0.00191365	0.017273	0.0129929	0.0147509	0.0134499	0.0136302	0.00840849	0.0105562	0.00804387	0.00963148	-0.00246202	0.000394355	-0.00358487
40	40	0.0077201	0.00928247	0.014308	-0.0104097	0.00370348	-0.00188453	0.0171338	0.0128424	0.0145845	0.0136214	0.0138176	0.00853802	0.0105892	0.00800857	0.0096623	-0.0024864	0.00041746	-0.00360774
40.2	40.2	0.00767728	0.00925259	0.0143073	-0.010455	0.00379013	-0.00193335	0.0166556	0.0123678	0.0141409	0.0138677	0.0140374	0.00872342	0.0106489	0.00801286	0.00965738	-0.00252351	0.000341959	-0.00378698
40.4	40.4	0.00770581	0.00928682	0.0143796	-0.0103282	0.00401592	-0.00179937	0.0164533	0.0121704	0.013949	0.0141153	0.0142856	0.00895679	0.010695	0.00802025	0.00966443	-0.00257222	0.000179237	-0.00396326
40.6	40.6	0.00780967	0.00936542	0.0145323	-0.0102387	0.0042814	-0.00167028	0.0169491	0.0126943	0.0144334	0.0144083	0.0145895	0.00926023	0.0107976	0.00808686	0.00978815	-0.00257689	0.000241801	-0.00401588
40.8	40.8	0.00788092	0.00942242	0.0146431	-0.0101564	0.0044455	-0.0015854	0.0174367	0.0132087	0.014904	0.014598	0.0147433	0.00943319	0.0108247	0.00809893	0.00983934	-0.0025846	0.000256968	-0.00405282
41	41	0.00799792	0.00949318	0.0147866	-0.00999889	0.00464711	-0.0014328	0.0178195	0.0136263	0.0152766	0.0148231	0.0149817	0.00967921	0.0109232	0.00818253	0.00989543	-0.00255752	0.000353382	-0.0040762
41.2	41.2	0.00814222	0.0095925	0.0149794	-0.00991349	0.00483184	-0.00133788	0.017871	0.013717	0.0152865	0.0150066	0.0151577	0.00989398	0.0110076	0.0082262	0.00989957	-0.00242781	0.000515313	-0.00408339
41.4	41.4	0.00831347	0.0097361	0.0151646	-0.00976323	0.00502744	-0.00120337	0.0182601	0.014135	0.0156551	0.0152576	0.0153564	0.0101243	0.0110699	0.00827749	0.00992861	-0.00234425	0.000666961	-0.00407005
41.6	41.6	0.00852431	0.00992011	0.0153789	-0.00970505	0.00512384	-0.00116942	0.0188692	0.0147881	0.016223	0.0154514	0.0155033	0.0102911	0.0110723	0.00828548	0.00991608	-0.00229346	0.000769622	-0.00406149
41.8	41.8	0.00880279	0.0101564	0.0156526	-0.00946478	0.00538495	-0.000953168	0.0194088	0.0154274	0.0167366	0.0156284	0.0156582	0.0104593	0.0111042	0.00829058	0.00986805	-0.00232151	0.000859503	-0.00402908
42	42	0.0090031	0.0103891	0.0158582	-0.00916723	0.00579285	-0.000614326	0.0194767	0.0156573	0.0168	0.0158125	0.0158078	0.0106122	0.0111301	0.00825837	0.00982522	-0.00227036	0.000888558	-0.00411691
42.2	42.2	0.00912668	0.0105216	0.0159798	-0.00898452	0.00598574	-0.000440772	0.019551	0.0158111	0.0168543	0.015968	0.0159477	0.0107539	0.0111144	0.00820391	0.00974509	-0.00223671	0.000888991	-0.00417042
42.4	42.4	0.00930707	0.0107032	0.0161416	-0.00869626	0.00633423	-0.000112144	0.019577	0.0158858	0.0168516	0.0160831	0.0160293	0.0108082	0.0111016	0.00814322	0.00969474	-0.00214005	0.000938652	-0.00417904
42.6	42.6	0.00950272	0.0109053	0.0163431	-0.00843068	0.00663569	0.000164732	0.0195972	0.0159475	0.0168363	0.0162147	0.0161481	0.0108885	0.0110404	0.00801821	0.00957324	-0.00214478	0.000949259	-0.00418774
42.8	42.8	0.00964761	0.01105	0.0164762	-0.00825358	0.00687149	0.000368485	0.0196546	0.0160257	0.0168526	0.0163201	0.0162154	0.0109058	0.0110304	0.00795485	0.00940703	-0.00213746	0.000946902	-0.00422388
43	43	0.00984854	0.0112419	0.0166683	-0.00803656	0.0071643	0.000622115	0.0196652	0.0160687	0.0168735	0.0164378	0.0163016	0.0109383	0.0110682	0.0079528	0.0093867	-0.00204671	0.00103719	-0.0042156
43.2	43.2	0.00998205	0.0113678	0.0168099	-0.00797264	0.00731192	0.000727562	0.0197083	0.0161333	0.0169294	0.0165897	0.0164089	0.0109789	0.0110329	0.00787685	0.00929236	-0.00198058	0.00113695	-0.00417552
43.4	43.4	0.0100841	0.0114654	0.0169344	-0.00778657	0.00757594	0.000954218	0.0196639	0.016119	0.0169178	0.0167054	0.0165159	0.0109931	0.0109663	0.00780186	0.00914976	-0.00186548	0.0012639	-0.00407139
43.6	43.6	0.0101445	0.0115111	0.0170208	-0.00762425	0.00778483	0.00113259	0.019568	0.0160225	0.0168327	0.016695	0.0164235	0.0108306	0.0109879	0.00781788	0.00914247	-0.00184824	0.0012406	-0.00412569
43.8	43.8	0.0101934	0.0115402	0.0170632	-0.00741509	0.00806914	0.00138759	0.0195948	0.0160323	0.0168179	0.0167475	0.0164299	0.0107506	0.0110336	0.00786548	0.00913262	-0.00176199	0.00127282	-0.0041925
44	44	0.0102331	0.0115833	0.017108	-0.00712941	0.00838126	0.00169353	0.019624	0.0160797	0.0168311	0.0167922	0.0164622	0.0106752	0.0110079	0.00786672	0.00906148	-0.00167344	0.00137191	-0.00416943
44.2	44.2	0.0103109	0.0116403	0.0171718	-0.00695591	0.00856915	0.00187016	0.0195275	0.0160496	0.0167546	0.0168387	0.0164682	0.0106068	0.0109779	0.00782602	0.00896751	-0.00163288	0.00143751	-0.00420802
44.4	44.4	0.0104051	0.011708	0.0172548	-0.00687616	0.00869899	0.00197267	0.0186459	0.0151966	0.0158647	0.016807	0.016452	0.0104889	0.0109596	0.00778672	0.0088725	-0.00163139	0.00148744	-0.00429588
44.6	44.6	0.0105001	0.0117805	0.017351	-0.00689491	0.00872323	0.00197161	0.0181716	0.0147705	0.0153828	0.0168312	0.016421	0.0104074	0.0108951	0.0077756	0.00878237	-0.00161244	0.00147643	-0.00434687
44.8	44.8	0.0105809	0.0118414	0.0174236	-0.00681011	0.00884008	0.00205342	0.0185351	0.0151917	0.0157431	0.016872	0.0163816	0.0102988	0.0108084	0.00772356	0.00862367	-0.0015784	0.00137055	-0.00446839
45	45	0.0106531	0.0118933	0.017484	-0.00665427	0.00903896	0.00221149	0.0191214	0.0157967	0.0163453	0.0168803	0.0163423	0.0102044	0.0107345	0.00766448	0.00849237	-0.0016371	0.00125405	-0.00464289
45.2	45.2	0.0106993	0.0119004	0.0175116	-0.00655613	0.00916344	0.00228314	0.0194374	0.016121	0.0166587	0.0168523	0.0163191	0.0101211	0.0106622	0.00761893	0.00843448	-0.00167549	0.00118354	-0.00471283
45.4	45.4	0.0107466	0.0119257	0.0175644	-0.00646412	0.00930076	0.00237692	0.0195361	0.0161945	0.0167344	0.016867	0.0162798	0.009994	0.0106228	0.00766742	0.00837974	-0.00165913	0.00116838	-0.00474584
45.6	45.6	0.0107913	0.0119621	0.0176049	-0.0064098	0.00940178	0.00243985	0.0193083	0.0159465	0.0164989	0.0169206	0.0162819	0.00991017	0.0106429	0.00771937	0.00839987	-0.00158354	0.00122906	-0.00467439
45.8	45.8	0.0108268	0.0119707	0.0176024	-0.00642218	0.00940956	0.00243436	0.0188234	0.0155233	0.0160781	0.0168812	0.0162254	0.00974359	0.0106514	0.0077677	0.00840776	-0.00157445	0.00137561	-0.00475036
46	46	0.0108888	0.0119908	0.0176598	-0.00644384	0.00948697	0.00249776	0.0190068	0.0158062	0.016337	0.0168301	0.0161179	0.0095566	0.0106131	0.00773717	0.00832427	-0.00163807	0.00125976	-0.00494436
46.2	46.2	0.0109339	0.0120117	0.0176859	-0.00641584	0.00958146	0.00251925	0.0195714	0.016442	0.0169522	0.0167411	0.0159778	0.00930445	0.0105433	0.00768857	0.00830676	-0.00159237	0.00112275	-0.00515311
46.4	46.4	0.0110181	0.0120685	0.0177268	-0.00635578	0.00975949	0.00262108	0.0197227	0.0166596	0.0171137	0.0166679	0.015874	0.00908599	0.0105478	0.00770095	0.00830648	-0.00156491	0.00107763	-0.00519413
46.6	46.6	0.0110259	0.0120422	0.0177375	-0.00629705	0.00991432	0.00270651	0.0197308	0.0167299	0.0170826	0.0165357	0.0157245	0.00881056	0.0105627	0.00769064	0.00832451	-0.00166896	0.00113013	-0.00523392
46.8	46.8	0.0110025	0.0119992	0.0176765	-0.00628031	0.00998026	0.00271091	0.019695	0.0167165	0.0170435	0.0163807	0.0156224	0.00859627	0.0105789	0.00765077	0.00827556	-0.00168584	0.00115032	-0.00532485
47	47	0.0109487	0.0119251	0.0176141	-0.00625085	0.0100153	0.00269193	0.0198997	0.0169974	0.0172418	0.0163785	0.0156876	0.00850757	0.0106354	0.00765641	0.00826419	-0.00166582	0.00109983	-0.00549617
47.2	47.2	0.0109573	0.0119153	0.0176235	-0.0062124	0.0101053	0.00271018	0.0201499	0.0172741	0.0174633	0.0164844	0.0157389	0.0084327	0.0107049	0.00765693	0.00828606	-0.00165861	0.00107819	-0.00556411
47.4	47.4	0.0109697	0.0118755	0.0176097	-0.00615789	0.0101339	0.00271271	0.0202539	0.0174373	0.0175376	0.0165006	0.015777	0.00833227	0.0106629	0.00756026	0.00827398	-0.00171269	0.00096324	-0.00568786
47.6	47.6	0.0110244	0.0119046	0.0176187	-0.00608581	0.0102056	0.00274013	0.020219	0.0174282	0.0175398	0.0164234	0.0157491	0.00816515	0.0106696	0.00750481	0.00823814	-0.00173971	0.000789073	-0.00585587
47.8	47.8	0.011004	0.0118779	0.0175967	-0.00594752	0.0103281	0.00281466	0.0202545	0.0174387	0.0175709	0.0164215	0.0157505	0.00803499	0.0106606	0.00743834	0.00819351	-0.0017267	0.000797259	-0.00601896
48	48	0.0109698	0.01182	0.0175569	-0.0058252	0.0104958	0.00290349	0.0204291	0.0175995	0.0176677	0.016457	0.0157544	0.00796457	0.0106887	0.00738797	0.00819152	-0.00165616	0.00081251	-0.0059821
48.2	48.2	0.0110189	0.0118621	0.0175526	-0.00578173	0.0105842	0.00295	0.0205818	0.0177648	0.0177751	0.0164884	0.015803	0.00787639	0.0107293	0.00735244	0.00824379	-0.00160212	0.000790875	-0.00599772
48.4	48.4	0.0109828	0.0118185	0.0175371	-0.00564165	0.0106459	0.00299515	0.020685	0.0178243	0.0178237	0.0165415	0.0158611	0.00780204	0.0108037	0.0072545	0.00821486	-0.00162985	0.000772883	-0.0061129
48.6	48.6	0.0109644	0.0117796	0.0174833	-0.00557255	0.0107317	0.00303047	0.0206835	0.017834	0.0178142	0.0165376	0.0158195	0.00766182	0.0108815	0.00725746	0.00829767	-0.00154439	0.000848225	-0.00616081
48.8	48.8	0.0109363	0.011735	0.0174572	-0.00544511	0.0108035	0.0030666	0.020753	0.0179385	0.01788	0.0165073	0.0157992	0.0075368	0.0109073	0.00719842	0.00830877	-0.00150444	0.000815284	-0.00626387
49	49	0.0109856	0.011757	0.0174334	-0.00529529	0.0109862	0.00319569	0.0206601	0.017815	0.0177586	0.0164587	0.0157249	0.00743623	0.0109079	0.00712552	0.00830184	-0.00139513	0.000802356	-0.00625088
49.2	49.2	0.0110183	0.0117852	0.0174899	-0.00508813	0.0111591	0.00335372	0.0199096	0.0170621	0.0169541	0.016444	0.0156806	0.00725722	0.0109817	0.00709739	0.00831077	-0.00132271	0.000862811	-0.00623857
49.4	49.4	0.0111122	0.0118567	0.0175221	-0.00491822	0.0113897	0.003584	0.0200336	0.0171803	0.0170753	0.0164419	0.0156811	0.00717121	0.0110377	0.00706473	0.00832894	-0.00118521	0.0010011	-0.00621212
49.6	49.6	0.0111175	0.0118296	0.0174911	-0.00477148	0.0114435	0.00359385	0.0208656	0.0179818	0.0178363	0.0164656	0.0156474	0.00707355	0.0111064	0.00706669	0.00841283	-0.00102968	0.00107513	-0.00620052
49.8	49.8	0.0111672	0.011856	0.0175468	-0.00457948	0.0115989	0.0037043	0.0212825	0.0183563	0.0181763	0.0164871	0.0156807	0.00700022	0.0111864	0.00705528	0.00842689	-0.000937032	0.00109231	-0.00616228
50	50	0.0112176	0.0118919	0.0175411	-0.0044145	0.0117522	0.00381688	0.0213925	0.0184495	0.0182608	0.0165914	0.0156985	0.00694638	0.011246	0.00703579	0.00846125	-0.000743981	0.00117425	-0.00607597
50.2	50.2	0.0112268	0.0118777	0.0175443	-0.00411174	0.012027	0.00404225	0.0214846	0.0184977	0.0183066	0.0166371	0.0157257	0.00694062	0.0112653	0.0069933	0.00850309	-0.000605898	0.00127133	-0.00609014
50.4	50.4	0.01129	0.0119287	0.0175282	-0.00390693	0.0122091	0.0042228	0.0215384	0.0184856	0.0183243	0.0166954	0.0157047	0.00688458	0.0113541	0.00703182	0.00854785	-0.00049282	0.00142278	-0.00607898
50.6	50.6	0.0113907	0.0120209	0.0175874	-0.00374863	0.012323	0.00434134	0.021729	0.0186006	0.0183855	0.0167334	0.015708	0.00685141	0.0114764	0.00706301	0.00860811	-0.000337061	0.00151539	-0.00606934
50.8	50.8	0.0114411	0.0120409	0.0176155	-0.00349352	0.0124287	0.00444826	0.0217792	0.0186279	0.0184303	0.0167925	0.0156852	0.00679336	0.0115045	0.00701062	0.00861309	-0.000163782	0.00169218	-0.00594219
51	51	0.0114633	0.0120504	0.0176321	-0.00317162	0.0127025	0.0047082	0.0216909	0.0185279	0.0182799	0.0168603	0.0157467	0.00680728	0.0116224	0.00705036	0.00863394	-2.71829e-05	0.00181459	-0.00585329
51.2	51.2	0.0116327	0.0122015	0.0177629	-0.00284524	0.0129272	0.00491968	0.021821	0.0186445	0.018358	0.0170249	0.0158486	0.00685453	0.0116773	0.00706999	0.00869806	9.93893e-05	0.00189079	-0.0058402
51.4	51.4	0.0117038	0.0122668	0.0177495	-0.00266669	0.0131237	0.0051381	0.0218789	0.0187058	0.0183799	0.0172444	0.0159537	0.00693444	0.0116616	0.00699777	0.00871719	0.000243925	0.00205509	-0.00578148
51.6	51.6	0.0117167	0.0122734	0.0177264	-0.00244899	0.0133551	0.00538553	0.0219094	0.0187064	0.0183795	0.0171188	0.015794	0.00675984	0.0116809	0.00697881	0.00881928	0.000457919	0.00228902	-0.00562142
51.8	51.8	0.0118507	0.0123975	0.0178013	-0.00219296	0.0135362	0.0055421	0.0220875	0.0188114	0.0184887	0.0172034	0.0158166	0.00674602	0.0119	0.00708338	0.00898375	0.000793387	0.00265113	-0.00536463
52	52	0.0119772	0.0125064	0.017855	-0.00188647	0.0137534	0.00572091	0.0222397	0.0189359	0.0186598	0.0173373	0.0158169	0.00672511	0.0120346	0.00712207	0.00907952	0.00119123	0.00297878	-0.00508277
52.2	52.2	0.0120213	0.012544	0.0179099	-0.0016614	0.0139426	0.00589652	0.0224179	0.0190827	0.0188258	0.0174738	0.0158771	0.00676523	0.0122096	0.00720157	0.00920766	0.00143781	0.00313862	-0.00491565
52.4	52.4	0.012205	0.0127215	0.0180312	-0.00141645	0.0141216	0.00609333	0.0226164	0.0192108	0.0188917	0.0176372	0.0160394	0.00691157	0.0123243	0.00721929	0.00927758	0.00153599	0.00340671	-0.00473811
52.6	52.6	0.0123033	0.0128105	0.0180944	-0.00119986	0.0143123	0.00628748	0.022796	0.0193868	0.0190495	0.0176467	0.0159298	0.00679672	0.0125352	0.0073163	0.00946082	0.00185224	0.00380208	-0.00449666
52.8	52.8	0.0125402	0.0130293	0.0181977	-0.000880448	0.0145828	0.00656837	0.0228756	0.0195108	0.019098	0.0177672	0.0160973	0.00696825	0.012712	0.00740077	0.00963127	0.00210755	0.00409257	-0.00431651
53	53	0.0126777	0.0131543	0.018271	-0.00073913	0.0147721	0.00676031	0.0229332	0.0195982	0.0192056	0.0178633	0.016034	0.0068911	0.0128796	0.00749585	0.00989021	0.00241917	0.00434773	-0.00418904
53.2	53.2	0.0127744	0.0132412	0.0183903	-0.000457961	0.0149433	0.00692023	0.0231054	0.0197871	0.0193619	0.0180043	0.0161231	0.00699617	0.0130438	0.00752401	0.0100478	0.00271758	0.00468537	-0.0039692
53.4	53.4	0.0129525	0.0134096	0.0184885	-0.000125728	0.0152305	0.00720999	0.0233503	0.0200257	0.0195701	0.0182777	0.016223	0.0070949	0.0132502	0.00758635	0.0101549	0.00300089	0.00514002	-0.00363739
53.6	53.6	0.0132105	0.0136597	0.0186	0.00014334	0.0155489	0.00754491	0.023455	0.0201132	0.0196383	0.0184704	0.0164284	0.00729483	0.0134528	0.00764338	0.0103523	0.00330986	0.0056314	-0.00339621
53.8	53.8	0.0134918	0.0139327	0.0188069	0.000411191	0.0157984	0.00779852	0.0236232	0.0202689	0.0197908	0.0186779	0.0165859	0.00746398	0.0136763	0.00774877	0.0105403	0.00355095	0.00608943	-0.00319637
54	54	0.0136377	0.0140676	0.0189945	0.000677937	0.0159773	0.00798349	0.0239726	0.0206283	0.0200669	0.0189028	0.0167413	0.00764248	0.0139913	0.00793473	0.0108444	0.00394577	0.00645826	-0.00298716
54.2	54.2	0.0139324	0.0143417	0.0192077	0.00101881	0.0163079	0.00831645	0.0241882	0.0208352	0.0203649	0.0192649	0.0170031	0.00793893	0.0143231	0.00813505	0.0111583	0.00434622	0.00699937	-0.00265268
54.4	54.4	0.0142412	0.0146292	0.0193316	0.00128974	0.0165559	0.00857152	0.0244721	0.0211002	0.0206344	0.0195254	0.0172067	0.00818507	0.0146517	0.00829698	0.011432	0.00475135	0.00753541	-0.00231573
54.6	54.6	0.0144312	0.014808	0.0195593	0.00163348	0.0168572	0.00891055	0.0247841	0.0214175	0.0209395	0.019888	0.017391	0.00839421	0.0147889	0.00832796	0.0115503	0.00508666	0.00799741	-0.00207948
54.8	54.8	0.014836	0.0151953	0.0197895	0.00185985	0.0171974	0.00925411	0.0242843	0.0209344	0.0204015	0.020243	0.0177818	0.00881524	0.0151869	0.00859754	0.0119144	0.00555333	0.0086444	-0.00166073
55	55	0.0152019	0.0155512	0.0200873	0.00228588	0.0175084	0.00955227	0.0243374	0.0209418	0.0203982	0.0206774	0.0181375	0.00922755	0.0156458	0.00890085	0.0123295	0.00606338	0.00930338	-0.00115097
55.2	55.2	0.0155927	0.0159444	0.0204092	0.00270526	0.0179126	0.0099718	0.0248543	0.0214028	0.0209314	0.0211154	0.0183687	0.00949971	0.016098	0.00919234	0.0126042	0.00644039	0.010044	-0.000690194
55.4	55.4	0.0159944	0.0163422	0.0207421	0.00311282	0.0181802	0.0102752	0.0259095	0.0224593	0.0218494	0.0214966	0.018807	0.00997307	0.0164439	0.00940823	0.013044	0.00703012	0.0106127	-0.000323355
55.6	55.6	0.016328	0.0166729	0.0210304	0.00335546	0.0186641	0.0108013	0.0261742	0.0227507	0.0220868	0.0220519	0.0192882	0.0104844	0.0168702	0.00966062	0.0133933	0.00755716	0.0113235	0.00011675
55.8	55.8	0.0167565	0.0171105	0.0214181	0.00377832	0.0190968	0.0112504	0.0264697	0.023058	0.0224715	0.0225708	0.0197378	0.0109897	0.0172797	0.00995577	0.0139718	0.00816051	0.0120155	0.000539112
56	56	0.0170293	0.0174027	0.0217937	0.00426666	0.0194552	0.0116156	0.0269481	0.0235468	0.0227935	0.0230019	0.0200939	0.0113937	0.0179034	0.0104183	0.0143763	0.00862774	0.0129474	0.00115024
56.2	56.2	0.0175685	0.0179538	0.0221284	0.00464936	0.0198223	0.0120045	0.0274199	0.024017	0.0233902	0.0236454	0.0206675	0.0120353	0.018429	0.0107843	0.0147957	0.00921414	0.013845	0.00169234
56.4	56.4	0.0181473	0.0185249	0.0226263	0.00507199	0.0202169	0.0124533	0.0281302	0.024776	0.0239621	0.0243003	0.021088	0.0125083	0.019076	0.0112703	0.0152086	0.00975435	0.0145632	0.00213115
56.6	56.6	0.0186039	0.0189796	0.023212	0.00555387	0.0207327	0.0130202	0.0284949	0.0251923	0.0243221	0.0248579	0.0217565	0.0132308	0.0195521	0.0116295	0.0158091	0.0105064	0.0155855	0.00287439
56.8	56.8	0.0192579	0.0196622	0.023829	0.00618591	0.0213841	0.0137198	0.0290409	0.0257693	0.0248611	0.0255886	0.0223672	0.0139298	0.0202306	0.0121431	0.0164078	0.0112192	0.0165643	0.00352221
57	57	0.0198515	0.0202801	0.0242095	0.0066625	0.0218784	0.0142153	0.029565	0.0263432	0.0253636	0.0262927	0.0227817	0.0143971	0.0207605	0.0125321	0.0168811	0.0118034	0.0176785	0.00428586
57.2	57.2	0.0204937	0.0209539	0.0247967	0.00722585	0.022392	0.0147773	0.0302372	0.0270333	0.0258476	0.0269125	0.0235639	0.0152173	0.0215372	0.0131308	0.0175909	0.0126261	0.0186143	0.00492567
57.4	57.4	0.021015	0.0214955	0.0252867	0.00771305	0.0230888	0.015499	0.0306457	0.0274442	0.0263769	0.0277373	0.024314	0.0160341	0.0223095	0.0137113	0.018277	0.0134192	0.0198163	0.00574782
57.6	57.6	0.0214611	0.021967	0.0259142	0.00839008	0.0237526	0.0162051	0.0312773	0.028113	0.0270015	0.0286148	0.0249017	0.0166676	0.0228486	0.0141114	0.0189487	0.0142143	0.0208989	0.00653896
57.8	57.8	0.022278	0.022823	0.0267058	0.00908873	0.0242581	0.0167374	0.0315824	0.0284823	0.0273049	0.0293076	0.0259458	0.0178059	0.0237481	0.0148227	0.0195634	0.0148974	0.0219421	0.00724213
58	58	0.0230797	0.0236882	0.0274964	0.00981728	0.0250212	0.0175137	0.0322585	0.0292096	0.0279445	0.0301812	0.0265554	0.0184502	0.0247281	0.0156124	0.020446	0.0158593	0.0232944	0.00821114
58.2	58.2	0.0238965	0.0245549	0.0280821	0.0102906	0.0254949	0.0180241	0.0331793	0.030157	0.0288603	0.0311229	0.0274307	0.0193679	0.0254569	0.0162032	0.0213532	0.0167999	0.0242601	0.00885996
58.4	58.4	0.0247016	0.0253978	0.028833	0.0109938	0.0261611	0.0187805	0.0337325	0.0307758	0.0296414	0.0321641	0.028365	0.0203751	0.0263597	0.0169234	0.0219185	0.0174668	0.0256521	0.00981789
58.6	58.6	0.0253821	0.0261232	0.029769	0.0118808	0.0271019	0.0196832	0.0346642	0.0317955	0.0303397	0.0329912	0.0291723	0.0212047	0.0273999	0.0177891	0.0228748	0.0184949	0.0271064	0.0108766
58.8	58.8	0.0260976	0.0268783	0.0307483	0.012778	0.0280184	0.0206244	0.0357323	0.0329515	0.0314141	0.0341021	0.0299362	0.0219963	0.0282206	0.0184873	0.0239245	0.0196388	0.0285624	0.0120068
59	59	0.0273	0.0281742	0.031423	0.0132829	0.0285426	0.0211784	0.0365476	0.0338981	0.0322815	0.0352129	0.0309307	0.0230541	0.0293256	0.0194493	0.0246632	0.0205287	0.0297513	0.0128263
59.2	59.2	0.0280521	0.0289636	0.0324582	0.0142068	0.0294503	0.0221739	0.0371975	0.0345935	0.0331827	0.0363656	0.0320142	0.0241645	0.0303906	0.0203703	0.0256321	0.0216732	0.0312316	0.0139519
59.4	59.4	0.0290638	0.0300232	0.033188	0.0148532	0.0303719	0.023081	0.0382292	0.0357265	0.0342391	0.0375498	0.0331472	0.025333	0.0315353	0.0213572	0.0266936	0.0227455	0.0328206	0.0151508
59.6	59.6	0.0301526	0.0311947	0.0342969	0.0158089	0.0311071	0.0238192	0.0390013	0.0365551	0.0350151	0.0384888	0.0340644	0.0262617	0.0327028	0.0223859	0.02747	0.0235013	0.0339844	0.0159816
59.8	59.8	0.0309524	0.032041	0.0354072	0.0168111	0.0321212	0.0248362	0.0400075	0.0376704	0.0357655	0.0393837	0.0351915	0.0274126	0.0336063	0.0231822	0.0285931	0.0246326	0.0359801	0.0174966
60	60	0.0321276	0.0333117	0.0363001	0.0175322	0.0328374	0.0255786	0.0410751	0.0388049	0.0371496	0.0409814	0.0364188	0.0286583	0.0345548	0.0240227	0.0298007	0.0258917	0.037262	0.0184449
60.2	60.2	0.0332194	0.0344998	0.0374168	0.0185627	0.033867	0.0266616	0.0420843	0.0399351	0.0378728	0.0420177	0.0377199	0.0299705	0.0358637	0.0252217	0.0306977	0.0267983	0.0384727	0.0193465
60.4	60.4	0.034059	0.0354004	0.0386167	0.0197292	0.0350388	0.0278589	0.0422144	0.0401572	0.0379974	0.0430165	0.0386873	0.0309355	0.037174	0.0264252	0.0319441	0.0280771	0.0401768	0.0207026
60.6	60.6	0.0353429	0.0367593	0.0396108	0.0205569	0.0361792	0.0290251	0.0435526	0.0416162	0.039338	0.0444194	0.0400891	0.0323544	0.0385068	0.0276473	0.0332019	0.0293951	0.041842	0.0220405
60.8	60.8	0.036596	0.0381032	0.0409087	0.0216617	0.0369795	0.0298456	0.0451792	0.0433206	0.0409509	0.0454722	0.0414334	0.0337114	0.0394756	0.0285648	0.0344844	0.0307232	0.0431144	0.0230444
61	61	0.0376056	0.0391784	0.0422935	0.0228978	0.0382421	0.0310992	0.046859	0.0450633	0.0426002	0.0472653	0.0424641	0.0347342	0.0412082	0.0302238	0.0354586	0.0317477	0.0448663	0.0244475
61.2	61.2	0.0388749	0.0405348	0.0432573	0.0237653	0.039514	0.0323477	0.0478393	0.0460831	0.043547	0.0483004	0.0438507	0.0361009	0.0422143	0.0311932	0.0367412	0.0330893	0.0466238	0.0258523
61.4	61.4	0.0401465	0.0418986	0.0445864	0.024938	0.0403312	0.0332056	0.0491175	0.0475096	0.0448583	0.0497822	0.0449345	0.037148	0.0436387	0.0325805	0.0381165	0.0344859	0.0483288	0.0272657
61.6	61.6	0.0411234	0.0429385	0.0459554	0.0262349	0.0416657	0.0345408	0.0499981	0.0484969	0.0461299	0.0512194	0.046364	0.0385416	0.044997	0.0339393	0.039098	0.035534	0.0495939	0.0282707
61.8	61.8	0.0425138	0.0444314	0.0474038	0.0274607	0.0429174	0.035808	0.0512453	0.0498815	0.0473945	0.052696	0.0478166	0.0399442	0.0460609	0.0350187	0.040455	0.03688	0.0513317	0.0296661
62	62	0.0439537	0.0459464	0.0485198	0.0283566	0.0438271	0.0367367	0.052892	0.0516075	0.0486739	0.053844	0.0493975	0.0414563	0.0474644	0.0364503	0.0414367	0.0378843	0.0525978	0.0306825
62.2	62.2	0.0453057	0.047377	0.0499652	0.0296357	0.0451417	0.0380591	0.0538342	0.0526284	0.0499622	0.0553016	0.0504051	0.0424253	0.0489279	0.0379672	0.0429226	0.0394178	0.0543281	0.0321259
62.4	62.4	0.0463447	0.0485054	0.0510219	0.030597	0.046521	0.0394051	0.0551142	0.0540266	0.0508667	0.0562709	0.051743	0.0437075	0.0499324	0.0390237	0.0442404	0.0408402	0.0560184	0.0335357
62.6	62.6	0.0477869	0.0500431	0.0529134	0.0323386	0.0475435	0.0404172	0.0565463	0.0555427	0.0522684	0.057747	0.0533093	0.0451914	0.0509397	0.0400846	0.0456008	0.0422403	0.0576648	0.0349367
62.8	62.8	0.0492558	0.0515934	0.0540872	0.0332707	0.0488951	0.0417769	0.0580544	0.057122	0.0537567	0.0593137	0.0549466	0.0467285	0.0523669	0.0416005	0.046631	0.0433449	0.058876	0.0360049
63	63	0.0502931	0.0527012	0.0551606	0.0342579	0.0502942	0.0431728	0.059211	0.0583391	0.054892	0.0604277	0.0560409	0.0477421	0.0537482	0.0431053	0.0480089	0.0447497	0.0604736	0.037389
63.2	63.2	0.0520663	0.0545943	0.0566215	0.0355824	0.0516868	0.0445122	0.0607742	0.0599472	0.0563671	0.0618896	0.0575476	0.0491415	0.055118	0.0446228	0.0493694	0.0461825	0.0620279	0.0387304
63.4	63.4	0.053138	0.0557396	0.0581539	0.0369454	0.0527023	0.045524	0.0622419	0.0614699	0.0577562	0.0632532	0.0585453	0.0500599	0.0564476	0.04613	0.0503634	0.0472538	0.0635729	0.0400678
63.6	63.6	0.0546865	0.0573608	0.0597266	0.0382851	0.0541159	0.0469193	0.0633235	0.0625486	0.0587662	0.0642488	0.0599999	0.0513792	0.0574126	0.0472589	0.0516672	0.0486208	0.0646697	0.0409819
63.8	63.8	0.0560959	0.058829	0.0612083	0.0396738	0.0555948	0.0483402	0.0647883	0.0640252	0.0605218	0.0660695	0.0615056	0.0527683	0.0586248	0.0486981	0.0530867	0.050405	0.0663397	0.0424349
64	64	0.0570512	0.059855	0.0622047	0.0406743	0.0566538	0.0493646	0.0658234	0.0651186	0.0615487	0.0670264	0.0625359	0.0536851	0.059889	0.0501929	0.0538875	0.0515752	0.0676943	0.0436628
64.2	64.2	0.058071	0.0609393	0.0636411	0.0419721	0.057999	0.0506913	0.0676688	0.0670716	0.0626262	0.0680295	0.0639847	0.0549645	0.0611919	0.0517504	0.0551949	0.0530788	0.0696195	0.0453712
64.4	64.4	0.0594486	0.062376	0.0650745	0.0432289	0.0593184	0.052011	0.0687025	0.068127	0.0639133	0.069283	0.0653999	0.0561984	0.0620664	0.052814	0.0564268	0.054547	0.0706205	0.046317
64.6	64.6	0.0608234	0.0638051	0.0661281	0.0440397	0.0605895	0.0532464	0.0697232	0.0691447	0.0651981	0.0705059	0.0666836	0.0573292	0.0632179	0.0542444	0.0572905	0.0556047	0.0715843	0.0472426
64.8	64.8	0.0621935	0.0652314	0.0675696	0.0453993	0.0616904	0.0543084	0.0711404	0.070543	0.0665045	0.0716749	0.0679971	0.0584553	0.0639608	0.0552251	0.0583843	0.0568446	0.0728106	0.0483483
65	65	0.0634994	0.0665983	0.0689455	0.0465767	0.0629482	0.0555602	0.072616	0.0719571	0.0674922	0.0725482	0.0689917	0.0592952	0.065027	0.0565896	0.0595063	0.0581562	0.0740323	0.0494865
65.2	65.2	0.0644071	0.067543	0.0702458	0.0477794	0.064214	0.0568032	0.0739868	0.0732846	0.0686905	0.0736684	0.0702152	0.0603174	0.0660665	0.0579655	0.0603231	0.0591025	0.0749005	0.050301
65.4	65.4	0.0656819	0.0688562	0.0712167	0.0486029	0.0654764	0.0580058	0.0753216	0.0745983	0.0699228	0.0747248	0.0710774	0.0610234	0.0670087	0.0592414	0.061584	0.0605875	0.0759197	0.0512584
65.6	65.6	0.0665763	0.069784	0.0724708	0.0497065	0.0663343	0.0588338	0.0762727	0.0755445	0.0711213	0.075802	0.0726578	0.0623488	0.0676516	0.0601506	0.062283	0.0614273	0.0772504	0.0524248
65.8	65.8	0.0678048	0.0710676	0.0737284	0.0508896	0.0675944	0.0600699	0.0775393	0.0767645	0.0719358	0.0764364	0.0734106	0.0629466	0.0682656	0.0610216	0.063195	0.0625513	0.0778996	0.0530061
66	66	0.068963	0.0722776	0.0746031	0.0516502	0.0687751	0.0611943	0.0787366	0.0778775	0.0729725	0.0773369	0.0744563	0.0637877	0.0693944	0.0625925	0.0638988	0.0632698	0.0785028	0.0535771
66.2	66.2	0.0700242	0.0733698	0.0756974	0.0525981	0.0695146	0.0618886	0.079635	0.0787193	0.0737488	0.077968	0.075201	0.0643795	0.0699952	0.0634494	0.0650246	0.0645122	0.0792643	0.0543427
66.4	66.4	0.0710659	0.0744271	0.0767807	0.0535286	0.070582	0.0628925	0.0808007	0.0797966	0.0750587	0.0790319	0.0758671	0.0648963	0.070717	0.0645495	0.0655747	0.0651828	0.0799985	0.0549998
66.6	66.6	0.071856	0.0752399	0.0776036	0.0542193	0.071647	0.0639094	0.0818377	0.0807784	0.0756759	0.0795553	0.0770696	0.065818	0.0713772	0.0655809	0.0662988	0.0660358	0.0804569	0.0554114
66.8	66.8	0.0728607	0.0762643	0.0786294	0.0550707	0.0722746	0.0645295	0.0829396	0.0818117	0.0766078	0.0802904	0.0777113	0.0662869	0.0720175	0.0665539	0.0669754	0.0669261	0.0813287	0.0562225
67	67	0.0737043	0.0771291	0.0795121	0.0559227	0.0732149	0.0654583	0.0839526	0.0827203	0.0774506	0.0809673	0.0785704	0.0669182	0.0724152	0.0672293	0.0675763	0.0677428	0.0817489	0.0566409
67.2	67.2	0.0743497	0.0777942	0.0802131	0.0565619	0.0741916	0.0663905	0.0844144	0.0830716	0.0777675	0.0814246	0.079365	0.0675077	0.0727981	0.0678901	0.0680405	0.0683635	0.0821819	0.0570808
67.4	67.4	0.075222	0.0786806	0.0810848	0.0573834	0.0751764	0.0673102	0.0852675	0.0838152	0.0782326	0.081826	0.0798953	0.0678948	0.073366	0.0687775	0.0686706	0.0690577	0.0829032	0.0577281
67.6	67.6	0.0760464	0.0795147	0.0819376	0.0581206	0.075769	0.0678901	0.0860954	0.0846096	0.0792378	0.0824445	0.0806591	0.0684446	0.0738642	0.0696011	0.0690432	0.0695581	0.0832355	0.058015
67.8	67.8	0.0765395	0.0800022	0.0824843	0.0584846	0.0763848	0.0685158	0.0870105	0.0854299	0.0799864	0.0829223	0.0812774	0.0688297	0.0741747	0.0701456	0.0693825	0.0700528	0.083728	0.0585061
68	68	0.077104	0.0805701	0.083254	0.0591689	0.076934	0.069059	0.087883	0.0861892	0.0806936	0.0833635	0.081875	0.0692164	0.0747159	0.0710848	0.069841	0.0707559	0.0840887	0.0588122
68.2	68.2	0.0780177	0.081512	0.0839801	0.0597762	0.0778192	0.0699222	0.0883899	0.0866324	0.0811086	0.0837162	0.0823125	0.0695005	0.0750108	0.0716131	0.0703489	0.0715648	0.0847029	0.0593909
68.4	68.4	0.0786304	0.082122	0.0846052	0.0603672	0.0782837	0.0703663	0.0890227	0.0871937	0.0816069	0.0841456	0.0828579	0.0698531	0.0752901	0.0721674	0.0706645	0.072218	0.0851385	0.0598022
68.6	68.6	0.07902	0.0825191	0.0850175	0.0607143	0.0789033	0.0709491	0.0896129	0.0876644	0.0820125	0.0844549	0.0831436	0.0699935	0.0755944	0.0727765	0.0709174	0.0725786	0.0855665	0.0601247
68.8	68.8	0.0795905	0.0830731	0.0855846	0.0612038	0.0793202	0.0713266	0.0892029	0.0871363	0.0814835	0.0845719	0.0835283	0.0701676	0.0758081	0.0732032	0.0713022	0.0730261	0.0856997	0.0602301
69	69	0.0801686	0.0836395	0.086175	0.0616961	0.0799389	0.0719249	0.0895253	0.0873784	0.081682	0.0849766	0.0840332	0.0704732	0.0761063	0.0737376	0.0716402	0.0733697	0.0859139	0.0603999
69.2	69.2	0.0804869	0.0839609	0.0866528	0.0621313	0.0802871	0.0722825	0.0907352	0.0885328	0.0827927	0.0852639	0.084441	0.0706952	0.0763146	0.0742027	0.0719071	0.0738104	0.0861592	0.0606469
69.4	69.4	0.0809022	0.084376	0.0869378	0.0622459	0.080717	0.072707	0.0917182	0.089464	0.0836963	0.0854664	0.0846193	0.0707513	0.076469	0.0745429	0.072095	0.0740873	0.0864617	0.0608726
69.6	69.6	0.0812772	0.084725	0.0871916	0.0625149	0.081015	0.0730051	0.0920736	0.0897084	0.0840569	0.0857121	0.0849728	0.0709364	0.0767431	0.0750323	0.0723981	0.0744488	0.0865004	0.0609497
69.8	69.8	0.0816971	0.0851406	0.0875978	0.0628557	0.0813671	0.0733784	0.0925285	0.0900913	0.0842699	0.0858037	0.0852421	0.0710273	0.0767838	0.0752922	0.0724747	0.074625	0.0864609	0.0608588
70	70	0.08195	0.0854068	0.0881204	0.0631629	0.0816282	0.0736278	0.0928719	0.0903737	0.0845146	0.085962	0.0853936	0.071047	0.0769123	0.0756021	0.0726435	0.0748564	0.0867887	0.0610819
70.2	70.2	0.0822973	0.0857377	0.0883612	0.0633808	0.0820266	0.0739993	0.0930419	0.0905348	0.0847492	0.0861584	0.0856969	0.0712075	0.0770546	0.0759607	0.0728288	0.0751272	0.0868957	0.0612177
70.4	70.4	0.0825061	0.0859337	0.0885563	0.0636061	0.0822984	0.0742607	0.0924091	0.0897938	0.0839199	0.0862149	0.085918	0.0712843	0.0772312	0.0763068	0.0730287	0.0754146	0.0871612	0.0613352
70.6	70.6	0.0827297	0.0861715	0.0887942	0.0638472	0.0825846	0.0745365	0.09246	0.0897596	0.0838958	0.0862675	0.0860459	0.0712472	0.0773604	0.0766238	0.0732167	0.0756227	0.0872801	0.0614139
70.8	70.8	0.0829917	0.0864238	0.0890661	0.0640954	0.0827624	0.0747222	0.0927566	0.0900562	0.0842036	0.0864294	0.0861707	0.0712451	0.0773797	0.076774	0.0732764	0.0757682	0.0873395	0.0614634
71	71	0.0831516	0.0865779	0.0892202	0.0642211	0.0829744	0.0749594	0.0935939	0.0907881	0.0848267	0.0864752	0.0863697	0.0712744	0.0775312	0.0770786	0.0734435	0.0759535	0.0874446	0.0615114
71.2	71.2	0.0833423	0.0867528	0.0894955	0.0644409	0.0831372	0.0751098	0.0942069	0.0914142	0.0853985	0.0865633	0.0865142	0.0712652	0.0775639	0.0772629	0.0734496	0.0760458	0.0874238	0.06145
71.4	71.4	0.0834431	0.0868391	0.0895102	0.0645133	0.083249	0.075196	0.0944136	0.0916248	0.0855611	0.0865617	0.0865404	0.0711794	0.0775641	0.0773721	0.0735865	0.0762597	0.0875431	0.0615274
71.6	71.6	0.0836365	0.0870269	0.0897093	0.0646677	0.0833881	0.0753779	0.0946223	0.0917575	0.0857095	0.0867014	0.086633	0.0711387	0.0775659	0.0775398	0.0735773	0.0763437	0.0876829	0.0616136
71.8	71.8	0.0837656	0.0871761	0.0899274	0.0647958	0.0835408	0.0755415	0.0946627	0.0917513	0.0857758	0.0867539	0.0867105	0.0710835	0.0775925	0.0777	0.0736317	0.0764963	0.0877569	0.0616342
72	72	0.0839584	0.0873617	0.0900663	0.064788	0.0836138	0.0756632	0.0948741	0.0918844	0.0858247	0.0867987	0.0868124	0.0710655	0.0776226	0.0778226	0.0737437	0.0766237	0.0877455	0.0616253
72.2	72.2	0.0841011	0.0874994	0.0902674	0.0648569	0.0836213	0.0757197	0.0949355	0.0919203	0.0858853	0.0868433	0.0868206	0.0709775	0.077669	0.0780388	0.0737488	0.0766139	0.0877835	0.0615961
72.4	72.4	0.0842946	0.0876855	0.0903961	0.0649789	0.083741	0.0758648	0.0949775	0.0920308	0.0858975	0.0868096	0.0868657	0.0709042	0.0776281	0.0780734	0.0737476	0.0766889	0.0877642	0.0615487
72.6	72.6	0.0844265	0.0878193	0.0906168	0.0650181	0.0838188	0.0759052	0.0947385	0.0917711	0.0856954	0.0868263	0.086877	0.0707924	0.0776533	0.0782146	0.0737406	0.0767462	0.0878314	0.0615888
72.8	72.8	0.0844533	0.0878309	0.0905861	0.0650473	0.0838214	0.0759028	0.0946651	0.0916571	0.0855245	0.0868756	0.0869016	0.0707231	0.0776334	0.0782669	0.073898	0.0769198	0.0879804	0.0616319
73	73	0.0844484	0.0878249	0.0905819	0.065081	0.0838833	0.0759489	0.0950213	0.0919908	0.0859064	0.0869467	0.0869745	0.0706568	0.0776559	0.0783995	0.0739101	0.0769741	0.0879843	0.0616354
73.2	73.2	0.0844665	0.0878497	0.0906299	0.0650514	0.083831	0.0759281	0.0952884	0.0921564	0.0860086	0.0868846	0.0869742	0.0705369	0.0776226	0.0784787	0.0739178	0.0770113	0.0879918	0.0616098
73.4	73.4	0.0845473	0.087946	0.0907192	0.0649942	0.0838077	0.0759444	0.0951751	0.0920734	0.0859468	0.0868866	0.0869295	0.0704173	0.0776191	0.0785483	0.0739478	0.077009	0.0880253	0.0616002
73.6	73.6	0.0845928	0.0879841	0.090767	0.0650722	0.0838087	0.0759697	0.0946574	0.0916095	0.0854546	0.0869096	0.0869882	0.0703659	0.0776232	0.0786226	0.0740148	0.0771442	0.0881307	0.0616454
73.8	73.8	0.0846588	0.0880457	0.0908535	0.0652042	0.0839522	0.0761313	0.09476	0.091708	0.0854614	0.0868663	0.0869966	0.0702711	0.0776122	0.0787065	0.0739935	0.0771589	0.0881219	0.0616467
74	74	0.0847029	0.0880894	0.0909058	0.0651192	0.0839129	0.076105	0.0952195	0.0921922	0.0859581	0.0868784	0.0869539	0.0701468	0.0775392	0.078728	0.0739653	0.0771259	0.0880482	0.0615061
74.2	74.2	0.0847245	0.088126	0.0909876	0.0651192	0.0838555	0.0760697	0.0952019	0.0921259	0.0858806	0.0868677	0.0869296	0.0700621	0.0774656	0.0787449	0.0738757	0.0771095	0.0880585	0.0614877
74.4	74.4	0.0847453	0.0881358	0.0909947	0.065132	0.0838978	0.0760833	0.0951824	0.0921053	0.0858984	0.0868698	0.0868777	0.0699063	0.0774433	0.078754	0.0739246	0.0771681	0.0881064	0.0615319
74.6	74.6	0.0847642	0.0881579	0.0910087	0.0650685	0.0838207	0.0760508	0.0951174	0.0920508	0.0858373	0.0868288	0.0867909	0.069743	0.0773885	0.0787539	0.0739484	0.0772321	0.0881711	0.0615559
74.8	74.8	0.0847723	0.0881744	0.0910316	0.0650351	0.0838223	0.0760513	0.095221	0.0920895	0.0858736	0.0867939	0.0867294	0.0696329	0.0774331	0.0789033	0.0740091	0.0772171	0.0881394	0.0615087
75	75	0.0846629	0.0880684	0.0909845	0.065005	0.0836542	0.0759677	0.0951267	0.0920719	0.0858654	0.0868227	0.0867535	0.0695026	0.077355	0.0788735	0.0739396	0.0771928	0.0881202	0.0614702
75.2	75.2	0.0846629	0.0880875	0.0910047	0.0650526	0.0836935	0.0760412	0.0950593	0.0920242	0.0857883	0.086881	0.0867793	0.069439	0.0773416	0.0789484	0.0739642	0.0772302	0.0881692	0.061521
75.4	75.4	0.0846749	0.0880946	0.0909942	0.0650681	0.0836695	0.0760446	0.0950996	0.0919577	0.0857568	0.0868679	0.0866734	0.0692852	0.077326	0.0790093	0.073985	0.0772398	0.0881187	0.0614627
75.6	75.6	0.084714	0.0881313	0.0910559	0.0650493	0.083648	0.0760309	0.0951708	0.0921097	0.085879	0.0869065	0.0865848	0.0691673	0.0772647	0.0790056	0.0739734	0.0772788	0.0881781	0.0614484
75.8	75.8	0.0847057	0.0881632	0.0910711	0.0650615	0.0836484	0.0760694	0.0951265	0.0920825	0.0858468	0.0868937	0.086593	0.0691023	0.0772555	0.0790527	0.0739833	0.0772274	0.0881827	0.0614195
76	76	0.0846628	0.0881187	0.0910625	0.0650735	0.0836082	0.0760361	0.0951256	0.0921355	0.0858712	0.0869171	0.0865608	0.068996	0.0771844	0.07907	0.0739428	0.0772268	0.0881274	0.0613432
76.2	76.2	0.0846106	0.0880821	0.0910144	0.065035	0.083591	0.0760813	0.0950266	0.0920291	0.0858273	0.0869566	0.0865134	0.0688864	0.0770746	0.0790223	0.0738099	0.0771621	0.0881126	0.0613043
76.4	76.4	0.0845072	0.0879839	0.0909678	0.0650803	0.0835903	0.0761261	0.0950093	0.0920233	0.0858291	0.0869792	0.0864853	0.0687802	0.0770673	0.0790461	0.0738819	0.077164	0.0881142	0.0612938
76.6	76.6	0.084541	0.0879964	0.0910148	0.064981	0.0834298	0.0759564	0.0948659	0.0918777	0.085661	0.0869011	0.0864088	0.0686343	0.0770481	0.0790884	0.0738802	0.0772043	0.0881322	0.0613184
76.8	76.8	0.0845076	0.0879858	0.0909689	0.0649021	0.0833333	0.0759456	0.0949193	0.0919804	0.0857586	0.0869122	0.0863851	0.0685277	0.077092	0.0792189	0.0739617	0.0772001	0.0881316	0.0613115
77	77	0.0844754	0.0879766	0.0910068	0.0649036	0.083345	0.0759325	0.0949183	0.0918856	0.0856533	0.0869725	0.0863467	0.0684373	0.0770422	0.0792413	0.073904	0.0771744	0.0880786	0.0612678
77.2	77.2	0.0843661	0.0878897	0.0909127	0.0649197	0.0833168	0.0758748	0.0950335	0.0919465	0.0856639	0.086898	0.086199	0.0682675	0.0769971	0.0792506	0.0739031	0.0771498	0.0880284	0.0612379
77.4	77.4	0.0843493	0.0878929	0.0909312	0.0648681	0.0832104	0.0758271	0.094941	0.0919354	0.0857252	0.0869262	0.086169	0.0681869	0.0769238	0.0792335	0.0738637	0.0771097	0.0879882	0.0611973
77.6	77.6	0.0843797	0.0879476	0.0909538	0.0648308	0.0831369	0.0757835	0.0948445	0.0918092	0.0856221	0.086935	0.0861644	0.0681119	0.0768269	0.0791826	0.0738109	0.0771068	0.0879624	0.0611504
77.8	77.8	0.0843367	0.0878979	0.0909487	0.064865	0.0831538	0.0759047	0.0947086	0.0918707	0.0855582	0.0869237	0.0861187	0.0680299	0.0767658	0.0791748	0.0737692	0.0770797	0.0879575	0.0611355
78	78	0.0843103	0.0879018	0.0909087	0.0647237	0.0830241	0.0757256	0.0947016	0.091855	0.0855916	0.0869678	0.0860509	0.0679184	0.0768054	0.0792855	0.0738146	0.0770639	0.0879393	0.0611069
78.2	78.2	0.084299	0.087904	0.0909079	0.0647229	0.0830213	0.0757142	0.0946901	0.0917869	0.0856194	0.0870078	0.0860203	0.0678597	0.0768224	0.0793482	0.0738361	0.0771254	0.0880082	0.061188
78.4	78.4	0.0842975	0.0879056	0.090942	0.06473	0.0830043	0.0757153	0.0946876	0.091789	0.0856411	0.0871017	0.0860407	0.0677895	0.0767559	0.0793232	0.0737931	0.0770588	0.0879088	0.0610995
78.6	78.6	0.0841226	0.0877456	0.0907735	0.0647221	0.0829287	0.0756912	0.0945161	0.091607	0.0854551	0.0870874	0.0858778	0.067613	0.0767816	0.0794153	0.0738114	0.0769768	0.0878599	0.0610495
78.8	78.8	0.0840655	0.0877	0.0907118	0.0646146	0.0827626	0.075558	0.0937773	0.0908468	0.0846729	0.0870068	0.0858146	0.0674817	0.0766593	0.0793399	0.0737462	0.0769903	0.0878063	0.0610144
79	79	0.0841152	0.0877331	0.0907601	0.0646968	0.0828157	0.0756351	0.0939484	0.0910613	0.0848991	0.0870872	0.0857903	0.0674387	0.0766437	0.0793754	0.0736926	0.0769961	0.0877864	0.0610214
79.2	79.2	0.084029	0.0876605	0.0906724	0.0645881	0.0826705	0.0755279	0.0945428	0.0917213	0.0855006	0.0871514	0.0857721	0.0673497	0.076656	0.0794397	0.0737308	0.0769208	0.0877197	0.0609883
79.4	79.4	0.0839423	0.0875854	0.0905844	0.0646097	0.0826639	0.0755497	0.0944912	0.0916855	0.0855525	0.0871471	0.0856982	0.0672733	0.0766505	0.0794762	0.0737461	0.0768855	0.0876422	0.0609088
79.6	79.6	0.0838771	0.0875075	0.0905634	0.0645789	0.0825899	0.0755229	0.0944648	0.0916204	0.0854781	0.0871741	0.0856525	0.0671964	0.0765858	0.0794488	0.0737263	0.0769317	0.087741	0.0609633
79.8	79.8	0.0838465	0.0875056	0.0905503	0.0646002	0.0826149	0.0755465	0.0944757	0.0916632	0.0855077	0.0871762	0.0856087	0.0671115	0.0765509	0.0794413	0.0736612	0.0768499	0.087674	0.0608967

## Sheet: MfC-A_bkgsub
	Temperature / ℃	7.0			7.5			8.0			8.5			9.0			9.5
20	20	0.0010647	-0.000436464	0.000198993	0.000102536	0.000873885	0.00132788	0.00348088	0.00378021	0.00314288	0.00408893	0.00456593	0.00448519	0.00271223	0.00264291	0.00341842	-0.000550884	0.000449521	0.000550246
20.2	20.2	0.000965759	-0.00122886	-0.000408976	-0.000670314	0.000537422	0.00105665	0.00453382	0.0050937	0.00408098	0.00514362	0.00597983	0.00557211	0.0039088	0.00384667	0.00467886	-0.00106582	0.000264458	0.000457869
20.4	20.4	0.00143218	-0.000970287	-0.000134534	-0.00103656	0.000440256	0.000954277	0.00496462	0.00564588	0.00450176	0.0054199	0.00636278	0.00584636	0.00420212	0.00418092	0.00487526	-0.00125213	0.000260703	0.000426609
20.6	20.6	0.00146134	-0.00106334	-0.000215079	-0.00130857	0.000246127	0.000741839	0.00529109	0.00605282	0.00478499	0.00572478	0.00676262	0.00608459	0.0044176	0.00439086	0.00504186	-0.00137966	0.000196438	0.00040804
20.8	20.8	0.00153651	-0.00107262	-0.000234566	-0.00155176	0.000117349	0.000603605	0.00545897	0.00626874	0.00493129	0.00583675	0.00697654	0.00619896	0.00445928	0.0044814	0.00509396	-0.00148976	0.000140538	0.000384295
21	21	0.00155053	-0.0011136	-0.000294274	-0.00175698	-4.87779e-06	0.000457082	0.00552933	0.00635765	0.0049891	0.00589242	0.00707566	0.00623382	0.00450594	0.00451861	0.00508084	-0.00153868	3.33007e-05	0.00033372
21.2	21.2	0.00158793	-0.00110827	-0.000317611	-0.00192507	-0.000132808	0.000312969	0.00560844	0.00651787	0.00508413	0.0058326	0.00702641	0.00609802	0.00442571	0.00449699	0.00508871	-0.00154764	-1.54622e-05	0.000331029
21.4	21.4	0.00157349	-0.0011339	-0.000386224	-0.00212035	-0.000281384	0.000148048	0.00562037	0.00657431	0.00507729	0.00579283	0.00701287	0.00605208	0.00437111	0.00437076	0.00497824	-0.00156215	-7.02947e-05	0.000347481
21.6	21.6	0.00163376	-0.00107736	-0.000368618	-0.00232204	-0.000436567	-3.21246e-05	0.00561183	0.00661072	0.00506902	0.0057088	0.00694949	0.00590505	0.00425621	0.00425771	0.00489649	-0.00153112	-0.000124473	0.00034384
21.8	21.8	0.00168685	-0.00101441	-0.00036478	-0.00243492	-0.000512634	-0.000133913	0.00561143	0.00664488	0.00506682	0.00551598	0.00676585	0.00572093	0.00411397	0.00416296	0.00478816	-0.00150749	-0.000147963	0.000352717
22	22	0.00170897	-0.000970091	-0.000363535	-0.0025823	-0.000621831	-0.000275275	0.00552495	0.00661126	0.0050045	0.00523002	0.0064408	0.00537776	0.00392505	0.00398359	0.00460598	-0.00146263	-0.00021246	0.000339035
22.2	22.2	0.00171741	-0.000917863	-0.000369265	-0.00269682	-0.000726004	-0.000406511	0.00543251	0.00655801	0.0049121	0.00502454	0.0062173	0.00512549	0.00362704	0.00366985	0.00431597	-0.00140781	-0.000258702	0.000332639
22.4	22.4	0.00173957	-0.000835276	-0.000369482	-0.00282483	-0.000834112	-0.000539757	0.00533088	0.00650546	0.00484221	0.00473558	0.00595005	0.00482875	0.00336901	0.00345397	0.00412663	-0.00136923	-0.000278359	0.000339828
22.6	22.6	0.00171965	-0.0008154	-0.000396037	-0.00296067	-0.000948847	-0.00068934	0.00523151	0.00641605	0.00473957	0.00452702	0.00572905	0.00456073	0.00302283	0.00314323	0.00380254	-0.00133833	-0.000378784	0.000322854
22.8	22.8	0.00170526	-0.000758727	-0.000420232	-0.00305849	-0.0010765	-0.000839535	0.00510143	0.00630473	0.00463208	0.0041823	0.00540295	0.00421637	0.00271338	0.00281739	0.0034273	-0.00127947	-0.00045389	0.000302201
23	23	0.00163718	-0.000761705	-0.000474192	-0.00323468	-0.00122166	-0.00102989	0.00499744	0.00622032	0.00453507	0.00373911	0.00498951	0.00379021	0.00236999	0.00245679	0.00304201	-0.00126963	-0.000537601	0.000279552
23.2	23.2	0.00164551	-0.00066944	-0.000477822	-0.00341951	-0.0013841	-0.00124669	0.00482549	0.00607381	0.00439177	0.00332676	0.00451572	0.00329922	0.00194337	0.00203732	0.00259013	-0.0012097	-0.000645236	0.000226604
23.4	23.4	0.00157603	-0.000656975	-0.000514789	-0.00351065	-0.00152108	-0.00143548	0.00468432	0.00596957	0.00421785	0.00298123	0.00412746	0.00288831	0.00141137	0.00155803	0.00204295	-0.00115384	-0.000744646	0.000177059
23.6	23.6	0.00144151	-0.000695788	-0.000631802	-0.00364919	-0.00163192	-0.00162626	0.00442826	0.00574741	0.00397778	0.00235848	0.00353425	0.00221353	0.0010195	0.00117772	0.00160499	-0.0011807	-0.000904504	3.21201e-05
23.8	23.8	0.0013596	-0.000628929	-0.000668707	-0.00374703	-0.00178895	-0.00184891	0.00424947	0.00559903	0.00381223	0.00194516	0.00304347	0.00168339	0.000605257	0.000760501	0.00113008	-0.00105103	-0.000966493	1.81031e-05
24	24	0.00121159	-0.000661999	-0.000781862	-0.00402481	-0.00203417	-0.00219349	0.00396436	0.00533632	0.00349479	0.00135545	0.00245908	0.00106159	-2.79684e-05	9.63287e-05	0.000427524	-0.000995149	-0.00108123	-6.06145e-05
24.2	24.2	0.00103602	-0.000651822	-0.000899576	-0.00420145	-0.00229794	-0.002547	0.00374289	0.0051221	0.00329005	0.000679436	0.00173217	0.000253268	-0.000451632	-0.000339081	-0.000103461	-0.00085981	-0.00120343	-0.000150053
24.4	24.4	0.000834265	-0.000708361	-0.00104805	-0.00485315	-0.00294819	-0.00333079	0.00338912	0.00479876	0.00289863	-0.000377803	0.000672318	-0.000988984	-0.000865473	-0.000805947	-0.000696417	-0.000694947	-0.00127947	-0.000230861
24.6	24.6	0.00072715	-0.000590865	-0.00114922	-0.00520485	-0.00335432	-0.00384747	0.0031514	0.00462217	0.002598	-0.00134231	-0.000315326	-0.00211927	-0.00159674	-0.00154704	-0.0014839	-0.000412478	-0.00133575	-0.000306636
24.8	24.8	0.000374124	-0.000759272	-0.00138991	-0.00578628	-0.00403089	-0.0047059	0.00271896	0.00424921	0.00214928	-0.00240906	-0.00134302	-0.00341498	-0.00205029	-0.00206876	-0.00208179	-8.49246e-05	-0.00133058	-0.000445379
25	25	7.87298e-05	-0.000865405	-0.00166034	-0.00635764	-0.004709	-0.0055356	0.00250714	0.00410122	0.0019393	-0.00358729	-0.00253617	-0.00487842	-0.00247914	-0.00249972	-0.00266669	0.000248777	-0.00127752	-0.000521001
25.2	25.2	-4.30368e-05	-0.000715485	-0.00174859	-0.00722466	-0.00574907	-0.00674814	0.00247342	0.00421476	0.00176731	-0.00539703	-0.00441162	-0.00711013	-0.00328249	-0.00330483	-0.00352082	0.000696026	-0.00120903	-0.000663928
25.4	25.4	-0.00024362	-0.000642403	-0.00195218	-0.00796185	-0.00657617	-0.00784614	0.00243366	0.00428018	0.00167507	-0.00690386	-0.00584771	-0.00903312	-0.00356447	-0.00367586	-0.00403664	0.00126472	-0.00103836	-0.000746269
25.6	25.6	-0.000427078	-0.000562274	-0.00224484	-0.00930468	-0.00805878	-0.00958139	0.00214523	0.00416063	0.00129446	-0.00839288	-0.00732008	-0.0111126	-0.00391361	-0.00414251	-0.00468685	0.00172776	-0.000820841	-0.000872092
25.8	25.8	-0.000586704	-0.000511462	-0.00268223	-0.01096	-0.00970622	-0.0114484	0.00184557	0.00401234	0.000917929	-0.010437	-0.00937305	-0.0136803	-0.00398873	-0.0043297	-0.00496458	0.00241402	-0.000455684	-0.000834523
26	26	-0.000501489	-0.000316918	-0.00278763	-0.0121918	-0.010887	-0.0129188	0.00131215	0.00360472	0.000333517	-0.0118063	-0.0106785	-0.015549	-0.00407307	-0.00450392	-0.00519028	0.00302603	-3.39725e-05	-0.000801102
26.2	26.2	-0.000238745	-1.22156e-05	-0.00306219	-0.014028	-0.0124795	-0.0147884	0.000931983	0.00334368	-0.000132936	-0.0132545	-0.0119291	-0.0175685	-0.00390994	-0.00445605	-0.00519205	0.00359017	0.000433109	-0.000637755
26.4	26.4	8.25432e-05	0.000234455	-0.00320415	-0.015853	-0.0139572	-0.0165244	0.000652584	0.00321665	-0.000503899	-0.013807	-0.0122904	-0.018628	-0.00375182	-0.00436319	-0.00506936	0.00390627	0.000782332	-0.000441236
26.6	26.6	0.000787247	0.000670266	-0.00327336	-0.0171171	-0.0148181	-0.017571	0.000519164	0.00325573	-0.0006284	-0.0139471	-0.0122	-0.0191845	-0.00329015	-0.00394001	-0.00448361	0.00415138	0.00120333	2.04406e-05
26.8	26.8	0.00167141	0.00109348	-0.00326716	-0.0187461	-0.0158629	-0.0188212	0.000431551	0.0034516	-0.000605044	-0.0133257	-0.011372	-0.0187034	-0.00264572	-0.00333794	-0.00383574	0.00409032	0.00154524	0.000505811
27	27	0.00242077	0.00139409	-0.00331949	-0.0197182	-0.01614	-0.0192331	0.000508914	0.00396714	-0.000285319	-0.0124858	-0.0101766	-0.017895	-0.00220386	-0.00299158	-0.00339095	0.00393155	0.00173871	0.00088531
27.2	27.2	0.0034857	0.00179667	-0.00321005	-0.0205026	-0.0161915	-0.019447	0.000611567	0.00453098	3.82113e-05	-0.0113554	-0.0087555	-0.0166756	-0.00171232	-0.00258575	-0.00290248	0.00324495	0.0016942	0.00105161
27.4	27.4	0.00464516	0.00227638	-0.00274408	-0.0205903	-0.015767	-0.0191928	0.00126477	0.00555313	0.000775702	-0.00942423	-0.00649828	-0.0145574	-0.000884429	-0.00180301	-0.00173893	0.00240062	0.00155028	0.00117103
27.6	27.6	0.0056748	0.00268388	-0.00237711	-0.0208493	-0.0153322	-0.0188653	0.00160268	0.00648001	0.00141625	-0.00778419	-0.00458424	-0.0128131	6.1393e-05	-0.000858393	-0.000549492	0.00134199	0.00111806	0.00107388
27.8	27.8	0.00639185	0.00298732	-0.00221384	-0.0207033	-0.0146352	-0.0182807	0.00254437	0.00798575	0.00254819	-0.00549719	-0.0019568	-0.010281	0.000651919	-0.000364667	0.000312295	0.000177505	0.000514	0.000712362
28	28	0.00727167	0.00342857	-0.00151255	-0.0204694	-0.0140103	-0.0177482	0.00374152	0.00958886	0.00387048	-0.00370289	4.66078e-05	-0.0083789	0.00154989	0.00058376	0.00150035	-0.000675519	0.000118046	0.000413486
28.2	28.2	0.00808783	0.00390124	-0.000828493	-0.0200871	-0.0130949	-0.016849	0.00455209	0.0108363	0.00472222	-0.00123253	0.00286158	-0.00570543	0.00253809	0.00167962	0.00275833	-0.00172156	-0.000406592	-1.79134e-05
28.4	28.4	0.00903014	0.00463603	0.000113089	-0.019422	-0.0121634	-0.0158615	0.00581718	0.0125047	0.00618643	0.00143387	0.00572286	-0.00292965	0.00323517	0.00246674	0.00362159	-0.00267272	-0.000861945	-0.000374702
28.6	28.6	0.00998995	0.00536154	0.00120197	-0.0191345	-0.0114674	-0.0150476	0.00730524	0.0141034	0.00767587	0.004079	0.00864192	-6.50015e-05	0.00437703	0.0037592	0.00487461	-0.00322387	-0.00116109	-0.000612353
28.8	28.8	0.0107445	0.00594351	0.00207627	-0.0184481	-0.0104478	-0.0138255	0.00835565	0.0151049	0.00876151	0.00604756	0.0108854	0.00224911	0.00520128	0.00475755	0.00587684	-0.00384954	-0.001374	-0.000833828
29	29	0.0116354	0.0065472	0.00338834	-0.0180183	-0.00962539	-0.0128032	0.00984441	0.0164894	0.0102712	0.00863893	0.0137476	0.00529743	0.00691822	0.00666229	0.00764122	-0.00427113	-0.00131903	-0.000825402
29.2	29.2	0.0127912	0.00752015	0.00481348	-0.0165494	-0.00800424	-0.0109149	0.0113933	0.0177838	0.0118038	0.0111811	0.0164794	0.00828661	0.00751898	0.00756779	0.00841678	-0.00439243	-0.00111431	-0.000797032
29.4	29.4	0.0134996	0.00797534	0.00594039	-0.0159042	-0.00696846	-0.00968466	0.0125687	0.0186169	0.0129608	0.0128225	0.0184505	0.0104969	0.009329	0.00958468	0.0103163	-0.00449564	-0.000557704	-0.000438377
29.6	29.6	0.0145053	0.00872341	0.00741994	-0.0147075	-0.00551182	-0.00794103	0.0142016	0.0199661	0.01459	0.0149429	0.0207629	0.0131957	0.0108729	0.0112468	0.0119346	-0.00446469	-0.00015556	-0.000156367
29.8	29.8	0.0155535	0.00959877	0.00885971	-0.0134353	-0.00399547	-0.00612432	0.0157768	0.0211799	0.0161202	0.0162326	0.0222521	0.0151155	0.0119896	0.0124149	0.0130795	-0.0043127	0.000464681	0.000250858
30	30	0.0160853	0.00988888	0.00989922	-0.012437	-0.00282747	-0.00472652	0.0169103	0.0220118	0.0173089	0.0177467	0.0240779	0.0173185	0.0135081	0.0138637	0.0145558	-0.00421279	0.000978758	0.000508083
30.2	30.2	0.0170906	0.0106406	0.0114342	-0.0110466	-0.00120239	-0.00280104	0.0184032	0.0231209	0.0188818	0.0189301	0.0255916	0.0190959	0.0145598	0.0148628	0.0155699	-0.00410238	0.00171712	0.000988521
30.4	30.4	0.0173477	0.0107061	0.0120936	-0.0097058	0.000393577	-0.000959444	0.0198587	0.0243784	0.0204205	0.0197108	0.0265647	0.0203689	0.0158029	0.0160651	0.0167313	-0.0039906	0.00246947	0.00142342
30.6	30.6	0.0179609	0.0110685	0.0131498	-0.00835162	0.00197258	0.000753594	0.0207097	0.0249457	0.0213498	0.020818	0.0279036	0.0219797	0.0168381	0.0171348	0.0177207	-0.00391983	0.00313418	0.00191509
30.8	30.8	0.018628	0.0114802	0.0142579	-0.00763269	0.00312784	0.00204809	0.0216177	0.0256841	0.0223519	0.0210908	0.0285139	0.022741	0.0175673	0.0177385	0.0184356	-0.00384864	0.0036359	0.00224217
31	31	0.0186889	0.0113056	0.0146641	-0.0063889	0.00460966	0.0036907	0.0225691	0.0264261	0.023371	0.0216349	0.0293305	0.0236536	0.0183562	0.0184653	0.0190708	-0.00381998	0.00427865	0.00272187
31.2	31.2	0.0190438	0.0114909	0.0152737	-0.00559679	0.00567176	0.00488383	0.0238677	0.02754	0.0247388	0.0217468	0.0297459	0.0241105	0.0188595	0.0188734	0.0194906	-0.00390411	0.00474879	0.00306221
31.4	31.4	0.0192481	0.0114939	0.0157782	-0.00455891	0.00702989	0.00629949	0.0247269	0.0282212	0.0256411	0.0217362	0.0299532	0.0244212	0.0193151	0.0192189	0.0198823	-0.00377151	0.00529785	0.00356467
31.6	31.6	0.0193989	0.0114975	0.01618	-0.00366241	0.00827618	0.00758653	0.0257092	0.0291063	0.0266975	0.021467	0.0298122	0.0244763	0.0196068	0.0194289	0.0200548	-0.00369343	0.00580939	0.00412035
31.8	31.8	0.0194117	0.0114446	0.0163555	-0.00298606	0.00937596	0.00863272	0.0263628	0.0295739	0.0273394	0.0207073	0.0291525	0.0239824	0.0197099	0.0194596	0.0199607	-0.00374624	0.00616263	0.0045843
32	32	0.0194362	0.011403	0.0165535	-0.00256842	0.0101026	0.00923635	0.0270543	0.030007	0.0279896	0.0199283	0.0283749	0.0233965	0.0196152	0.0193016	0.0197903	-0.00362364	0.00646625	0.00498741
32.2	32.2	0.0192379	0.0112174	0.0164261	-0.00221506	0.0108186	0.00971048	0.0276983	0.0304526	0.0286239	0.0186473	0.0270496	0.0221816	0.0193023	0.0189544	0.0195151	-0.00350542	0.00668879	0.00534591
32.4	32.4	0.0191307	0.0111618	0.0164019	-0.00200788	0.0112243	0.00990109	0.0284613	0.0309742	0.0292754	0.0171044	0.0254826	0.0206974	0.0189726	0.0185981	0.0191768	-0.00337029	0.00690885	0.00563358
32.6	32.6	0.0190741	0.0112572	0.0162866	-0.00216561	0.0114488	0.0098086	0.0286972	0.0310525	0.0293709	0.0159933	0.0242076	0.0194719	0.0184628	0.0181147	0.0185263	-0.00322819	0.00694198	0.00574223
32.8	32.8	0.0188752	0.0112796	0.0159883	-0.00227945	0.0116286	0.00959308	0.0285447	0.0308916	0.0292313	0.014596	0.0224864	0.0177414	0.0179301	0.0174763	0.0176985	-0.00294938	0.00701759	0.00593219
33	33	0.0186154	0.0112924	0.015548	-0.00280583	0.0115257	0.00905398	0.0281891	0.0305625	0.0288383	0.0138562	0.0214648	0.0166473	0.0173954	0.01691	0.0168765	-0.00283506	0.00696506	0.00596622
33.2	33.2	0.0185596	0.0114732	0.0154269	-0.00332465	0.0110883	0.00831875	0.0277561	0.0301081	0.028218	0.0128697	0.0200754	0.0153469	0.0170579	0.016597	0.0164442	-0.00290568	0.00676853	0.00585154
33.4	33.4	0.0184194	0.0115699	0.015182	-0.00347583	0.0109443	0.00787244	0.0273417	0.0297098	0.0278124	0.0125632	0.0191162	0.0145461	0.0165915	0.0162292	0.0159753	-0.00287656	0.00662061	0.00575565
33.6	33.6	0.0182943	0.0117545	0.0147402	-0.00417035	0.00998066	0.00677196	0.0266658	0.0290649	0.0270604	0.0122818	0.0183785	0.0138329	0.0162585	0.0160269	0.0156754	-0.00277726	0.00645231	0.00563801
33.8	33.8	0.0185785	0.0123286	0.0146425	-0.00448977	0.00949949	0.00629024	0.0262479	0.0287201	0.0265826	0.0123245	0.0181037	0.0134597	0.0161462	0.0160602	0.0154988	-0.00294932	0.00631999	0.00546192
34	34	0.0188876	0.0129357	0.0146271	-0.00476723	0.00876828	0.00562881	0.0253871	0.0279321	0.0257279	0.01246	0.0181845	0.0134285	0.016159	0.0162005	0.0151263	-0.00293845	0.00635998	0.0055486
34.2	34.2	0.0190597	0.0133078	0.0145593	-0.004861	0.00851208	0.00545329	0.0246302	0.0272814	0.0249747	0.0128774	0.0185848	0.0137199	0.0162288	0.016335	0.0150311	-0.00277323	0.00612891	0.00537569
34.4	34.4	0.0194287	0.0138873	0.0146413	-0.00486477	0.00807476	0.00512094	0.0239869	0.0267335	0.02427	0.0134111	0.0192423	0.0143092	0.0163717	0.0165451	0.0150374	-0.00281558	0.00611882	0.00532914
34.6	34.6	0.0197921	0.0144044	0.0147798	-0.00464798	0.00779016	0.00504268	0.0235539	0.0263251	0.0239127	0.0140337	0.0198478	0.0149029	0.0166365	0.0168189	0.0152754	-0.0026928	0.00616048	0.00535738
34.8	34.8	0.0201055	0.0147931	0.0149705	-0.00442661	0.00767022	0.00507124	0.0230349	0.0258547	0.0233515	0.0148853	0.0205509	0.0155999	0.0169201	0.0170687	0.0155563	-0.00256512	0.00636431	0.00556049
35	35	0.0205305	0.015287	0.0152954	-0.0039676	0.00767736	0.00532711	0.0227298	0.0255808	0.0230677	0.0156229	0.0212908	0.0163483	0.01732	0.0173683	0.0159524	-0.00219886	0.006617	0.00589664
35.2	35.2	0.0208735	0.0156629	0.0156069	-0.00351239	0.00765098	0.00556729	0.0224815	0.0253497	0.0226821	0.0163013	0.0219946	0.0171584	0.0177718	0.0176999	0.0164185	-0.00177788	0.00686396	0.0061415
35.4	35.4	0.021105	0.0159054	0.0158654	-0.00316563	0.00767732	0.00579169	0.0222811	0.025172	0.0224081	0.0168268	0.0223861	0.01764	0.0179639	0.0178156	0.0166957	-0.00133748	0.00724763	0.00656963
35.6	35.6	0.0213569	0.0161615	0.016211	-0.002674	0.00786204	0.00617353	0.0221908	0.0250769	0.022192	0.0171576	0.02281	0.0181817	0.0183267	0.0180336	0.0171363	-0.000779236	0.00774871	0.00704319
35.8	35.8	0.0215232	0.0163291	0.0164451	-0.00230319	0.00819393	0.00656009	0.0212899	0.0241863	0.0213036	0.017493	0.023063	0.0185441	0.0186582	0.0181994	0.0173396	-0.000392747	0.00800594	0.00738955
36	36	0.0216126	0.0164216	0.016749	-0.00182329	0.00853508	0.0068937	0.0210672	0.0239873	0.0210164	0.0175884	0.0230154	0.0186136	0.0188257	0.0182866	0.017579	0.000143284	0.00828663	0.00778933
36.2	36.2	0.021721	0.0165651	0.0170106	-0.0013871	0.00888644	0.00723098	0.0211487	0.024097	0.0211421	0.0176816	0.0230578	0.0187268	0.018977	0.0183961	0.0177856	0.000550121	0.00865707	0.00818635
36.4	36.4	0.021689	0.0165844	0.0171758	-0.00096095	0.00923529	0.00753577	0.0213919	0.0244173	0.0213745	0.0177563	0.0228723	0.0186529	0.0191317	0.0185688	0.0179804	0.000893664	0.00881291	0.00825137
36.6	36.6	0.0218021	0.0167851	0.0173229	-0.000746252	0.00943753	0.00764033	0.0216051	0.0247059	0.0215663	0.0176612	0.0226559	0.0184993	0.0191602	0.0186093	0.0179988	0.00114687	0.00908946	0.00853778
36.8	36.8	0.0218837	0.01699	0.0174978	-0.000416483	0.0098601	0.00784272	0.0218823	0.0250986	0.0216962	0.0175793	0.0225549	0.0184132	0.019319	0.0187896	0.0181201	0.00144888	0.00916615	0.00862278
37	37	0.0220804	0.0173288	0.0177368	-0.00016529	0.0101349	0.00793927	0.0220808	0.0254489	0.0218414	0.0178788	0.0227095	0.018549	0.0194672	0.0189625	0.0182472	0.00169555	0.00936791	0.00888435
37.2	37.2	0.022163	0.0175181	0.0178152	-0.000117827	0.0101019	0.00785425	0.0229838	0.0264417	0.0227849	0.0181811	0.0228686	0.018639	0.0196702	0.0192011	0.0184846	0.00199788	0.00943413	0.00908606
37.4	37.4	0.0222699	0.0177537	0.0178918	-1.49903e-05	0.0101502	0.00785504	0.0234946	0.0269815	0.0231021	0.0183542	0.0230706	0.0187268	0.0197383	0.0193188	0.0186877	0.00233264	0.00965484	0.00940229
37.6	37.6	0.0224476	0.0180544	0.0179476	3.59341e-05	0.0101471	0.0078296	0.0237624	0.0272951	0.0232471	0.0188112	0.0232089	0.0187833	0.0201565	0.0197033	0.0189467	0.0024997	0.00972092	0.00953095
37.8	37.8	0.0225066	0.018194	0.0180707	0.000127093	0.0100767	0.00781065	0.0240058	0.0275532	0.0235299	0.0194998	0.0236433	0.0190925	0.0203499	0.0198856	0.0193846	0.00280469	0.00988226	0.00978118
38	38	0.022603	0.0183435	0.0182296	0.00035049	0.0101032	0.00786824	0.0243476	0.0279001	0.0238369	0.020204	0.0240863	0.0194482	0.0206511	0.0202109	0.0197564	0.00309712	0.010214	0.0102303
38.2	38.2	0.0229245	0.0187016	0.0183531	0.00041647	0.0102046	0.00796575	0.0248244	0.0283055	0.0241485	0.0207	0.0247565	0.020018	0.020915	0.0205227	0.0200008	0.00350176	0.0106837	0.0107697
38.4	38.4	0.0230406	0.0188336	0.0183523	0.000731382	0.0103302	0.00818322	0.0253187	0.0287733	0.0246573	0.0211265	0.0253542	0.0205495	0.0213605	0.0211938	0.0203202	0.00385111	0.0111414	0.0112958
38.6	38.6	0.0232229	0.0190026	0.0185695	0.00103323	0.0104762	0.00844119	0.0257519	0.0291882	0.0250808	0.021434	0.025898	0.0211131	0.0219394	0.0218673	0.0209574	0.00436306	0.0114968	0.0117025
38.8	38.8	0.0236174	0.0193375	0.0188949	0.00134137	0.0106099	0.00858809	0.0263401	0.0296287	0.0255566	0.0218169	0.0262377	0.0214443	0.0224024	0.022304	0.0215365	0.00481111	0.0120613	0.0122831
39	39	0.0239959	0.0196492	0.0190896	0.00150401	0.0108315	0.00877604	0.0270045	0.0302375	0.0260153	0.0221491	0.0268697	0.021987	0.0230024	0.022791	0.0221555	0.00527816	0.0125415	0.0127269
39.2	39.2	0.0242662	0.0198703	0.0194186	0.00187721	0.0112139	0.0090802	0.0274983	0.0307437	0.0265216	0.0227532	0.0276659	0.0227445	0.0235626	0.0232296	0.0223576	0.00573591	0.01323	0.0133614
39.4	39.4	0.0246575	0.0202635	0.0196176	0.00220477	0.0115387	0.00933757	0.0282385	0.0313153	0.0271439	0.0233462	0.0282168	0.0232444	0.0239436	0.023587	0.0226796	0.00612371	0.0136637	0.0137406
39.6	39.6	0.0250903	0.0208016	0.019995	0.00265589	0.0119821	0.00972107	0.0290124	0.0319685	0.0278405	0.0239468	0.0287662	0.0237726	0.0245179	0.0239504	0.0232282	0.00661713	0.0140955	0.0140945
39.8	39.8	0.0253779	0.021084	0.0202508	0.00297433	0.0124556	0.0101476	0.0295373	0.0324346	0.028495	0.0246481	0.0294628	0.0245434	0.0249546	0.0242482	0.0238625	0.00716142	0.0146323	0.0145906
40	40	0.0257939	0.0213314	0.0206603	0.00336037	0.0128376	0.0104502	0.0298965	0.0327985	0.0286689	0.0252199	0.0300773	0.0251706	0.0254504	0.0247253	0.0243249	0.00749542	0.0151507	0.0151028
40.2	40.2	0.0263065	0.0216391	0.0211379	0.00382095	0.013557	0.0109465	0.0299225	0.0327721	0.0285945	0.0258469	0.0308733	0.0259586	0.0260179	0.0252679	0.0249026	0.00785119	0.015799	0.0157192
40.4	40.4	0.0267728	0.0219859	0.0217201	0.00449432	0.0143478	0.0115491	0.030068	0.0329513	0.0288668	0.0265639	0.0317228	0.0267169	0.0266181	0.0258783	0.025527	0.00827302	0.0162232	0.0161624
40.6	40.6	0.0274355	0.0225585	0.0222064	0.0049818	0.0150541	0.0121984	0.0311025	0.0340795	0.0298787	0.0273772	0.0326287	0.0276453	0.0270382	0.0263631	0.0259774	0.00864313	0.0167706	0.0168106
40.8	40.8	0.0280986	0.0231906	0.0228468	0.00559432	0.0157484	0.0128584	0.0320878	0.0349829	0.0308341	0.0280494	0.033343	0.0283572	0.0276229	0.0269531	0.0265967	0.00915354	0.0172679	0.017348
41	41	0.0286449	0.0237211	0.0233629	0.00617512	0.0164343	0.0134743	0.0331233	0.0358364	0.0319861	0.0289328	0.0342076	0.0291663	0.0283216	0.0276056	0.0272519	0.00968389	0.0178927	0.0179719
41.2	41.2	0.0293244	0.0244212	0.0239798	0.00682202	0.0170776	0.0140733	0.0337543	0.0363963	0.032518	0.0294972	0.0348449	0.0297862	0.0288995	0.0281271	0.0277995	0.0102407	0.0186788	0.0187908
41.4	41.4	0.0299252	0.0250396	0.0245716	0.0074002	0.017671	0.0147644	0.0345923	0.0371732	0.0333346	0.0302055	0.035769	0.0306491	0.0294894	0.028643	0.0284975	0.0108812	0.0192098	0.019391
41.6	41.6	0.0308714	0.0259672	0.0254821	0.00816105	0.0181562	0.0152506	0.0358163	0.0383075	0.0344955	0.031035	0.0365936	0.0315225	0.0301601	0.0292608	0.0289484	0.0114025	0.0198273	0.020052
41.8	41.8	0.0315612	0.0266513	0.0261484	0.00880485	0.018799	0.015908	0.0369873	0.0394015	0.0356151	0.0317895	0.0374104	0.0323312	0.0307633	0.0298984	0.0296011	0.0121055	0.0203935	0.0205869
42	42	0.0323605	0.0274804	0.0269271	0.00976255	0.0199037	0.0169559	0.0375747	0.0400145	0.0361375	0.0323846	0.0380985	0.0330123	0.0312744	0.0304164	0.0303569	0.0129392	0.0211497	0.021301
42.2	42.2	0.0329612	0.0280915	0.0275147	0.0104638	0.0206115	0.017592	0.0383109	0.0407935	0.0368135	0.033108	0.0388819	0.033809	0.0319973	0.0310661	0.0309788	0.0135652	0.0219498	0.0220464
42.4	42.4	0.0337646	0.0289057	0.0282755	0.0114087	0.0214922	0.0184163	0.0390284	0.0414863	0.0373275	0.0337027	0.0395337	0.034499	0.0327063	0.0317208	0.0318149	0.0144405	0.0226677	0.0229372
42.6	42.6	0.0344783	0.0296032	0.0291399	0.0123306	0.0222704	0.0191474	0.0395956	0.042043	0.0380057	0.0345339	0.0403556	0.0353756	0.0333565	0.0322816	0.0324948	0.0153254	0.023175	0.0234726
42.8	42.8	0.0352965	0.0304188	0.0297401	0.013036	0.0230701	0.0199006	0.0403569	0.0428629	0.0387135	0.0352463	0.041181	0.0362834	0.0339475	0.0327389	0.0330224	0.0160043	0.0239479	0.0242094
43	43	0.036187	0.0313323	0.0306135	0.0140141	0.0238084	0.0206394	0.0411459	0.0436473	0.039348	0.0360546	0.0418028	0.0369886	0.0347665	0.0334302	0.0344194	0.0170677	0.0247217	0.0249779
43.2	43.2	0.0370335	0.0321955	0.0314292	0.0148374	0.0245641	0.0213722	0.0417181	0.0441529	0.0399001	0.0366574	0.04259	0.0377574	0.0354662	0.0340874	0.03494	0.0174763	0.0253257	0.0255811
43.4	43.4	0.0376862	0.0328478	0.0322207	0.0158298	0.0254893	0.0222478	0.0424103	0.0446814	0.0405578	0.0373897	0.0434031	0.0385041	0.0360401	0.0346528	0.0356662	0.0184053	0.026228	0.0265223
43.6	43.6	0.0384979	0.033647	0.0327929	0.0165788	0.0264462	0.0231042	0.0428988	0.0450995	0.0411389	0.03804	0.0438823	0.0389649	0.0366975	0.0353122	0.0359546	0.0192599	0.0268371	0.027182
43.8	43.8	0.039103	0.0342509	0.0335401	0.0175821	0.0275343	0.0239803	0.0436885	0.0458805	0.0416414	0.0385875	0.0446387	0.0397312	0.0378017	0.0363536	0.0363881	0.0201027	0.0277066	0.0280579
44	44	0.0399085	0.0350687	0.03415	0.0184533	0.0282261	0.0248026	0.0445585	0.0467292	0.0421819	0.0391934	0.0454844	0.0405932	0.0384747	0.0369572	0.0371367	0.0209811	0.0286372	0.0289502
44.2	44.2	0.0407268	0.0359099	0.0349558	0.0194055	0.0287486	0.0254695	0.0451689	0.0473114	0.0430356	0.0403279	0.0460818	0.0412063	0.039285	0.0377241	0.0376672	0.0216861	0.0295328	0.0298349
44.4	44.4	0.0413769	0.0365658	0.0357756	0.0202916	0.0294446	0.0263071	0.0451583	0.0472593	0.0427171	0.041095	0.0468561	0.0419833	0.0400859	0.0385171	0.0381485	0.0223623	0.030129	0.0304617
44.6	44.6	0.0422626	0.0374455	0.0364368	0.0208832	0.030003	0.026848	0.0455609	0.0476263	0.0429975	0.0422469	0.0474186	0.042539	0.0406569	0.039061	0.0388978	0.0232729	0.0309256	0.0313109
44.8	44.8	0.0431605	0.0383292	0.0372979	0.0218168	0.0313219	0.0278475	0.0465789	0.0486249	0.0441642	0.0431843	0.0482316	0.0432927	0.0414135	0.03974	0.0394286	0.0239329	0.0315151	0.0319267
45	45	0.0440373	0.0392483	0.0379288	0.0225854	0.0319933	0.0284728	0.0480127	0.0500312	0.0453276	0.0436818	0.0490418	0.0440075	0.0420712	0.0403289	0.0401402	0.0247834	0.0323	0.0328659
45.2	45.2	0.0446671	0.0400211	0.0387694	0.0234955	0.0327694	0.0292665	0.049179	0.0511443	0.0463931	0.0442212	0.0496379	0.0445646	0.0429719	0.0412103	0.0409177	0.0256501	0.0328902	0.0335525
45.4	45.4	0.0455251	0.0409973	0.0396685	0.0244599	0.0335912	0.0301177	0.0499215	0.0518609	0.0470984	0.044569	0.0505005	0.045423	0.0438198	0.0420837	0.0417138	0.0265488	0.0339511	0.0345175
45.6	45.6	0.0464332	0.0417534	0.0405924	0.0254179	0.0342324	0.030776	0.0505979	0.0525262	0.04773	0.0452927	0.0514025	0.0462845	0.044458	0.0427424	0.0426031	0.0274481	0.0346635	0.035179
45.8	45.8	0.0470905	0.042266	0.0412405	0.0260307	0.0350665	0.0315813	0.0510745	0.0529993	0.0479551	0.0458513	0.0520067	0.0468483	0.045426	0.0436389	0.0435226	0.0284239	0.0353546	0.0358778
46	46	0.0477679	0.0428324	0.0421154	0.0268165	0.0356891	0.0321593	0.0521513	0.0540384	0.0492544	0.0466828	0.0527181	0.0475715	0.0463449	0.0444682	0.0441269	0.0290953	0.0365007	0.0369918
46.2	46.2	0.0489208	0.0439085	0.0427984	0.027473	0.0365518	0.0330319	0.0534199	0.0552249	0.0504912	0.0471199	0.0534394	0.0483201	0.0470077	0.0450425	0.0448722	0.0297108	0.0371837	0.0375624
46.4	46.4	0.0495955	0.044576	0.0436954	0.028371	0.0374144	0.0339515	0.0546491	0.0563881	0.0516928	0.0479785	0.0540753	0.0489521	0.0480019	0.0460004	0.0460828	0.0305836	0.0381932	0.0384728
46.6	46.6	0.0502094	0.045198	0.0443001	0.029046	0.0382882	0.0348171	0.0556567	0.0573996	0.0523967	0.0484949	0.054894	0.0497891	0.0489281	0.04694	0.0471292	0.031212	0.0388774	0.0391289
46.8	46.8	0.0510509	0.0460114	0.0451319	0.0298816	0.0389652	0.0354827	0.05643	0.0581742	0.0533523	0.0492223	0.0558408	0.0506937	0.0495009	0.0475254	0.0481974	0.0324795	0.0397448	0.0399921
47	47	0.0519164	0.0468476	0.0460052	0.0307162	0.039883	0.0364138	0.0575733	0.0591482	0.0543612	0.049953	0.0569204	0.0516156	0.0505906	0.0484454	0.0486086	0.0331461	0.0404489	0.0407278
47.2	47.2	0.0526125	0.0475219	0.0469293	0.0315709	0.0405776	0.03709	0.0585097	0.0599745	0.0551869	0.0505947	0.0576832	0.0523331	0.0514252	0.0491202	0.0496407	0.0339055	0.0413868	0.0416862
47.4	47.4	0.053479	0.0483764	0.0475717	0.0322038	0.0416047	0.0379538	0.0595568	0.0609213	0.0560503	0.0513603	0.0584825	0.053195	0.05248	0.0500023	0.0500374	0.0345909	0.0422995	0.0425715
47.6	47.6	0.054376	0.0493466	0.048499	0.0330723	0.0426466	0.0388532	0.0602553	0.0615938	0.0567585	0.0519639	0.0590746	0.0538501	0.053562	0.051001	0.0507463	0.0356138	0.0429556	0.0432351
47.8	47.8	0.0550331	0.0500899	0.0494277	0.0340084	0.0433597	0.0395573	0.0612224	0.0625467	0.0577214	0.0528197	0.0599275	0.0548047	0.054448	0.0518657	0.0518054	0.0365348	0.0438384	0.0441189
48	48	0.0558904	0.050862	0.050079	0.034715	0.0443388	0.0404822	0.0623258	0.0635789	0.0587659	0.0537113	0.0608374	0.055818	0.0550851	0.0525295	0.0524795	0.037231	0.0448077	0.0450808
48.2	48.2	0.0567758	0.0517626	0.0510653	0.0356076	0.0449624	0.0411138	0.0634838	0.0647664	0.0595715	0.0543921	0.0618433	0.0569265	0.0558945	0.0533915	0.0532385	0.0381523	0.0458235	0.0460074
48.4	48.4	0.0576113	0.0526486	0.0517282	0.0362772	0.0460873	0.0422654	0.0642782	0.0655523	0.0605847	0.0553198	0.0625683	0.0577418	0.0568992	0.0542328	0.0539638	0.0391082	0.0465229	0.0466805
48.6	48.6	0.0582474	0.0532995	0.0528915	0.0374131	0.0468348	0.0429715	0.0652655	0.0664382	0.0615863	0.0561756	0.0634489	0.0587059	0.0578303	0.0551023	0.0549971	0.0402467	0.0474995	0.047603
48.8	48.8	0.0591588	0.0541932	0.053522	0.0381143	0.0478253	0.0439209	0.066304	0.0673876	0.0625973	0.0569211	0.0640784	0.0593825	0.0588362	0.0561489	0.055702	0.0409222	0.0481562	0.0481865
49	49	0.0600091	0.0550754	0.0544275	0.0390777	0.0485126	0.0445974	0.0668927	0.0678732	0.0631195	0.0575281	0.0649731	0.0603388	0.0594995	0.0568722	0.0566548	0.0418387	0.0491841	0.0492491
49.2	49.2	0.0606942	0.0557918	0.0554221	0.0401117	0.0495059	0.0456012	0.067009	0.0680348	0.0631861	0.0583273	0.0655425	0.0609546	0.0605412	0.0578025	0.0576565	0.0427571	0.0502758	0.0502317
49.4	49.4	0.0613766	0.0564931	0.0561467	0.0408852	0.0505277	0.0466129	0.0678394	0.0687802	0.0639276	0.0588964	0.0663879	0.0618419	0.061506	0.0587125	0.0583405	0.0435266	0.0513755	0.051107
49.6	49.6	0.0622352	0.0573911	0.057014	0.0418106	0.0511967	0.0472499	0.0696304	0.0705343	0.0655739	0.059811	0.0673772	0.062748	0.0622385	0.0594087	0.0593358	0.0445729	0.0521212	0.0518024
49.8	49.8	0.0631458	0.0583597	0.0579181	0.0427036	0.052175	0.0482423	0.0710166	0.0719374	0.0668964	0.0607828	0.0683455	0.0637083	0.0632168	0.0603417	0.0603622	0.0454961	0.0530325	0.0527833
50	50	0.0640397	0.0592966	0.0587195	0.0435952	0.0532023	0.0493096	0.07181	0.0726663	0.0679247	0.0617298	0.0690627	0.0644045	0.0641542	0.0613858	0.0611118	0.046265	0.0537367	0.0534722
50.2	50.2	0.0649422	0.0601883	0.0596249	0.0446609	0.0540294	0.0500982	0.0727801	0.0735745	0.0686147	0.0623579	0.0700136	0.0653653	0.0650682	0.0622659	0.0619797	0.0472197	0.054621	0.0543945
50.4	50.4	0.0655605	0.0608499	0.0603683	0.0454435	0.0550706	0.0511075	0.0737184	0.0745145	0.069505	0.0631894	0.0708013	0.0661705	0.065732	0.0628194	0.0626751	0.0478753	0.0554964	0.055264
50.6	50.6	0.0663975	0.061751	0.0613383	0.046331	0.055726	0.0517129	0.0747857	0.0756238	0.0705548	0.0644204	0.0714775	0.0667878	0.0666119	0.06368	0.0636933	0.0487689	0.0564417	0.0562305
50.8	50.8	0.0672319	0.0626612	0.0622826	0.047353	0.0566946	0.0526831	0.0757494	0.0765152	0.0712321	0.0651191	0.0723068	0.0676713	0.0674392	0.0645981	0.0643238	0.0494826	0.0571498	0.0568947
51	51	0.0678203	0.0632958	0.0629273	0.0481764	0.0577728	0.0536918	0.0762955	0.076988	0.0719573	0.0658863	0.0732368	0.0684985	0.0680883	0.0653199	0.0652104	0.050511	0.0579981	0.0577446
51.2	51.2	0.0687121	0.0642602	0.0638942	0.0491026	0.0587743	0.0546694	0.0770261	0.0777048	0.0726913	0.0664266	0.07392	0.0691219	0.0691154	0.0662253	0.065819	0.051428	0.0586307	0.0583665
51.4	51.4	0.0694844	0.0651079	0.0644836	0.0497757	0.0594302	0.0553419	0.0781259	0.0787788	0.073574	0.0672375	0.0747753	0.0698033	0.069994	0.0669768	0.0663067	0.0522802	0.0594857	0.0592634
51.6	51.6	0.0700087	0.0656924	0.0652989	0.0507152	0.0603364	0.056313	0.0787398	0.0793897	0.0744605	0.0678482	0.07513	0.0699708	0.0708322	0.0678858	0.0671426	0.0532337	0.060486	0.0600117
51.8	51.8	0.0705685	0.0663283	0.0661906	0.0516154	0.0613808	0.0572254	0.0795976	0.0802347	0.0752906	0.0685172	0.0758136	0.0704792	0.0713693	0.0684826	0.0677766	0.0539173	0.0614801	0.0608867
52	52	0.071531	0.0673926	0.0670315	0.0525476	0.062158	0.0579427	0.0804939	0.0810903	0.0759205	0.0690493	0.076533	0.0711328	0.0720692	0.0691906	0.0683323	0.0546099	0.0622201	0.0615688
52.2	52.2	0.0720355	0.0679528	0.0676357	0.0531837	0.0629511	0.0587673	0.0811634	0.0817273	0.0765428	0.069578	0.0772159	0.0717928	0.0729401	0.0700911	0.0691687	0.0554682	0.0631549	0.0623404
52.4	52.4	0.0727759	0.0687782	0.0684842	0.0540143	0.0636427	0.0595317	0.0817426	0.0823033	0.0773508	0.0703676	0.0777839	0.0723715	0.0734141	0.0706689	0.0699598	0.0562686	0.0638668	0.0630316
52.6	52.6	0.0735369	0.0695807	0.0690809	0.0546729	0.0643043	0.060194	0.0825491	0.0831244	0.078201	0.0709233	0.0783283	0.07292	0.0741254	0.0714727	0.0705248	0.0568992	0.0644579	0.0636545
52.8	52.8	0.0740231	0.0701308	0.070085	0.0557626	0.0651741	0.061064	0.0833195	0.0838763	0.0789825	0.0716842	0.0788479	0.0734634	0.0748941	0.0722717	0.071247	0.0577062	0.0652818	0.0644433
53	53	0.0747071	0.0708934	0.0706222	0.0562806	0.0657812	0.061618	0.0841084	0.0846975	0.0797966	0.0723122	0.0794132	0.0741031	0.0754229	0.0728412	0.0720367	0.0583838	0.0661279	0.0652226
53.2	53.2	0.0751555	0.0713829	0.0713556	0.0570502	0.0665838	0.0623867	0.0846553	0.0853205	0.0803793	0.0727134	0.0800277	0.0747243	0.0760975	0.07351	0.0727565	0.0591178	0.0666562	0.0657305
53.4	53.4	0.0757708	0.0720592	0.0718338	0.0576596	0.0674095	0.0632199	0.0853429	0.0860254	0.0811446	0.0733401	0.0805997	0.0752487	0.0765309	0.0739015	0.0731606	0.0596931	0.0673454	0.0664318
53.6	53.6	0.07641	0.0727864	0.0725355	0.0584491	0.0681724	0.0640003	0.0857885	0.086406	0.0818457	0.0740481	0.0811315	0.0758426	0.0771052	0.0745086	0.0737437	0.0603382	0.0680208	0.0670876
53.8	53.8	0.0770282	0.0734826	0.0732485	0.0591445	0.0688782	0.0647079	0.0865073	0.0870839	0.0823283	0.0745002	0.0817406	0.076513	0.0777325	0.0752267	0.0744719	0.0608923	0.0685155	0.0675308
54	54	0.0774207	0.0739401	0.073705	0.0596585	0.0694318	0.0652024	0.0872512	0.0878662	0.0829371	0.0749756	0.0822742	0.0771138	0.0784037	0.0759837	0.0748489	0.0612664	0.0692772	0.0681292
54.2	54.2	0.0779811	0.0745972	0.0743403	0.060352	0.069967	0.0657773	0.0878999	0.088556	0.0838024	0.0757552	0.0827435	0.077578	0.0788208	0.0764345	0.0751408	0.061816	0.0698074	0.0685705
54.4	54.4	0.0783565	0.0750196	0.0749374	0.0610433	0.0706127	0.0665487	0.0883644	0.0890525	0.0842828	0.0761231	0.0832741	0.0781052	0.0792313	0.0767982	0.0756403	0.0623409	0.0701514	0.0688403
54.6	54.6	0.0788705	0.0755702	0.0753359	0.061535	0.0712648	0.0671203	0.0890151	0.0897111	0.0849536	0.0767056	0.0837472	0.0786784	0.0796514	0.0772691	0.0761604	0.0629324	0.0707784	0.0694736
54.8	54.8	0.0794003	0.0761728	0.0759562	0.0621764	0.0716926	0.0674819	0.0888596	0.0895269	0.0846588	0.0772023	0.0841342	0.0791359	0.0802647	0.0778986	0.0766517	0.0634204	0.0714073	0.0701015
55	55	0.0798541	0.0767254	0.0764861	0.0628102	0.0722835	0.0681137	0.0889014	0.0896163	0.0848782	0.0777832	0.0845649	0.0796294	0.0806544	0.0782874	0.0771921	0.0640147	0.0718562	0.0704738
55.2	55.2	0.0802044	0.0771825	0.0770376	0.0634478	0.0729103	0.0688008	0.0896476	0.090397	0.0856673	0.0782712	0.0849907	0.0801047	0.08103	0.0788231	0.0777366	0.0645543	0.0724266	0.0709576
55.4	55.4	0.0806315	0.0776857	0.077366	0.0638704	0.0734224	0.0693899	0.0908537	0.0916046	0.0869779	0.0788081	0.0853517	0.0805057	0.0812594	0.0791926	0.0780205	0.0649821	0.0729319	0.0714479
55.6	55.6	0.0810649	0.0781015	0.0778809	0.0643606	0.0739188	0.069863	0.0909971	0.0918171	0.0873931	0.0792871	0.085811	0.0810391	0.0816492	0.0796375	0.0784292	0.0654734	0.0733167	0.0718082
55.8	55.8	0.0813241	0.0784188	0.0783112	0.0648748	0.0742964	0.0702187	0.0914633	0.0923058	0.0877318	0.0796557	0.086217	0.0814835	0.0821412	0.0801464	0.0790028	0.0658404	0.0738224	0.0722328
56	56	0.0816981	0.0788451	0.0785743	0.0652903	0.0748285	0.0708083	0.0918682	0.0927921	0.0881876	0.0800882	0.0864792	0.0817731	0.0824645	0.0805425	0.0794613	0.0661048	0.0743345	0.072649
56.2	56.2	0.0821375	0.0793316	0.0790652	0.0658596	0.075183	0.0712206	0.0924349	0.0934484	0.0886448	0.0804495	0.0868711	0.0822608	0.0826574	0.0807831	0.079971	0.0665238	0.0746414	0.0729068
56.4	56.4	0.0824417	0.0796547	0.0795404	0.0662954	0.0756132	0.0716699	0.0927813	0.093683	0.0892232	0.0808641	0.0872171	0.0826947	0.0829813	0.0811914	0.0803822	0.0669065	0.0750774	0.0732664
56.6	56.6	0.0828265	0.0800967	0.0798517	0.0665653	0.0760618	0.0720862	0.0931367	0.0940521	0.0896358	0.0813336	0.0874721	0.0829922	0.0831569	0.0814414	0.0806661	0.0671692	0.0754163	0.0735393
56.8	56.8	0.0831885	0.0804935	0.0802267	0.0671044	0.0765791	0.0725858	0.0935642	0.0944983	0.0899556	0.0816946	0.0878372	0.0834158	0.0834193	0.081738	0.0805283	0.0674418	0.0757858	0.0738755
57	57	0.0833901	0.0807122	0.0804243	0.0675191	0.0769149	0.0730178	0.0938338	0.0947703	0.0904073	0.0822318	0.0880646	0.0837053	0.0838173	0.0820128	0.0808217	0.0678504	0.0762411	0.0743146
57.2	57.2	0.0837233	0.0810942	0.0808328	0.0679322	0.0772057	0.0734452	0.0941655	0.0950774	0.0906947	0.0824787	0.0883838	0.0840263	0.0840885	0.082376	0.0811066	0.0681039	0.0765657	0.0746042
57.4	57.4	0.0840162	0.0814315	0.0811488	0.0683769	0.0774571	0.0736769	0.0942988	0.0952501	0.0911134	0.0829675	0.0886742	0.0844369	0.0841549	0.0825923	0.0814778	0.0684341	0.0768879	0.0748966
57.6	57.6	0.0841508	0.0815803	0.0812702	0.0686809	0.0778915	0.0740831	0.0945623	0.0955389	0.0913445	0.0832504	0.0889971	0.0848491	0.0842939	0.0828811	0.0822478	0.0687856	0.077247	0.0751938
57.8	57.8	0.0846377	0.0820683	0.0816366	0.0691263	0.07831	0.0745267	0.0946111	0.0956024	0.0914259	0.0834165	0.0892471	0.085178	0.0846428	0.0831234	0.0823784	0.0689876	0.0776585	0.0755209
58	58	0.0848237	0.0822624	0.0819471	0.0694487	0.078515	0.0747465	0.094811	0.0958328	0.0916623	0.0837614	0.0893456	0.0853236	0.0848579	0.0832849	0.0823775	0.0693571	0.077983	0.0757932
58.2	58.2	0.0850438	0.082493	0.0822768	0.0697302	0.0787754	0.0750539	0.0950858	0.096103	0.0920892	0.0840316	0.0895348	0.0855358	0.0851251	0.0835698	0.0825324	0.0694679	0.0782285	0.0759533
58.4	58.4	0.0852291	0.0827321	0.0824101	0.069898	0.0790798	0.0753274	0.0953559	0.0963889	0.0924356	0.084346	0.0898733	0.0858826	0.0850999	0.0836892	0.0828808	0.069616	0.0783779	0.0760679
58.6	58.6	0.0854108	0.0829477	0.0827035	0.0702737	0.0793719	0.0756047	0.0957249	0.0968494	0.0928276	0.0846213	0.0901376	0.0862205	0.0853501	0.083893	0.0832986	0.0697755	0.0786576	0.0762971
58.8	58.8	0.0857142	0.0833036	0.0829286	0.0705465	0.0796533	0.0760918	0.0960622	0.0971939	0.0932477	0.0849516	0.0902682	0.0864399	0.0855899	0.0840582	0.0837386	0.0700038	0.0789164	0.0765056
59	59	0.0859611	0.0835487	0.0831486	0.0707186	0.0797333	0.0761658	0.0961868	0.0973994	0.0934248	0.0852027	0.0904048	0.0866623	0.0857996	0.084258	0.0838503	0.070272	0.079238	0.0767449
59.2	59.2	0.0861886	0.0839201	0.0834244	0.0709896	0.0798967	0.0763812	0.0964076	0.0976071	0.0936779	0.0854139	0.0905054	0.0867936	0.0858769	0.0845454	0.0836679	0.0705107	0.0794165	0.0768847
59.4	59.4	0.0864197	0.084131	0.0836858	0.0712762	0.0801364	0.0766567	0.0966872	0.0978177	0.0939169	0.085542	0.0906249	0.0869513	0.0859238	0.0847217	0.0837684	0.0706731	0.0796663	0.0771149
59.6	59.6	0.0866477	0.084266	0.0838178	0.0714291	0.0803471	0.0769003	0.0968157	0.0979942	0.0941978	0.0858889	0.0908691	0.0872235	0.0860438	0.0849639	0.0840279	0.0708474	0.079883	0.0773715
59.8	59.8	0.0867912	0.0843987	0.0840691	0.0717157	0.080576	0.0771741	0.0969603	0.098242	0.0944742	0.0860575	0.091083	0.087498	0.0862404	0.0850899	0.0842467	0.0709902	0.0800369	0.0774769
60	60	0.0870506	0.0846459	0.0843029	0.0719096	0.0805558	0.0771823	0.0971911	0.0984471	0.0946737	0.0861963	0.0911916	0.0876694	0.086277	0.0851172	0.0842933	0.0711017	0.080173	0.0775624
60.2	60.2	0.0871612	0.0847173	0.0844113	0.072078	0.0808191	0.0774834	0.0971328	0.0983885	0.0948005	0.0865293	0.0912595	0.0877597	0.0864539	0.0852373	0.0844697	0.071275	0.0803526	0.0777379
60.4	60.4	0.0873113	0.0848831	0.0844963	0.0721956	0.0810832	0.0776659	0.0966135	0.097868	0.0943131	0.0866258	0.0913722	0.0878721	0.0865295	0.0853407	0.0846085	0.0713439	0.0805368	0.0778794
60.6	60.6	0.0875164	0.0850894	0.0847695	0.072419	0.0812584	0.077819	0.0969687	0.0982566	0.0946272	0.0867673	0.0915178	0.0880652	0.0866409	0.0854443	0.0848566	0.0714572	0.0806413	0.0778535
60.8	60.8	0.0878133	0.0853576	0.0848918	0.0724764	0.0812993	0.0780009	0.0978057	0.0991208	0.0955039	0.0869007	0.0916545	0.088243	0.0867454	0.0855401	0.0852104	0.0716108	0.0807665	0.0779457
61	61	0.0879751	0.0855334	0.0851468	0.0726941	0.0815434	0.0782281	0.0979894	0.0994173	0.0958183	0.0871511	0.0917808	0.0883444	0.0868831	0.0856784	0.0854866	0.0716959	0.0809331	0.0780884
61.2	61.2	0.0880923	0.0856836	0.0852884	0.0728483	0.0815063	0.0783008	0.0981461	0.0994906	0.0959749	0.0872127	0.0918393	0.0884253	0.0869084	0.0857059	0.0853059	0.0716698	0.0810389	0.0781296
61.4	61.4	0.0882698	0.0858441	0.0855108	0.0729798	0.081761	0.0785353	0.0982063	0.0995603	0.0960562	0.0872904	0.0918349	0.0885039	0.0870221	0.0858554	0.0852851	0.0717665	0.0812175	0.0783446
61.6	61.6	0.0883746	0.0859277	0.085632	0.073173	0.0818828	0.0787523	0.0983052	0.0996842	0.0961617	0.0874362	0.0917785	0.0885386	0.0871092	0.0858625	0.0852626	0.0719075	0.0813527	0.078418
61.8	61.8	0.0886008	0.0861127	0.0857794	0.0732605	0.0819609	0.0788897	0.0983818	0.0996779	0.0962442	0.087599	0.0919682	0.0886602	0.0872339	0.0859637	0.0853703	0.071987	0.081478	0.0785727
62	62	0.0887642	0.0863084	0.0859174	0.0732958	0.0819528	0.0788947	0.0987306	0.100026	0.0966405	0.0876481	0.0921063	0.0888129	0.087257	0.0860843	0.0856195	0.0720973	0.0815595	0.0785492
62.2	62.2	0.0888506	0.0863677	0.0860339	0.0733652	0.0820096	0.0789826	0.098848	0.100156	0.0968021	0.0877319	0.0920731	0.0888043	0.0874056	0.0861658	0.0857049	0.0722031	0.0816995	0.0786196
62.4	62.4	0.0890177	0.0865019	0.086163	0.0734495	0.0820803	0.0790305	0.0988985	0.100198	0.096907	0.0878111	0.0920364	0.0888155	0.0873927	0.0860962	0.0856532	0.0722633	0.0817063	0.0786555
62.6	62.6	0.0892085	0.0866702	0.0862914	0.073506	0.0822812	0.0792591	0.0990346	0.100389	0.0970259	0.0878505	0.0921591	0.0889425	0.0874184	0.0861439	0.0857844	0.0723602	0.0818169	0.0787657
62.8	62.8	0.0893976	0.0868544	0.0865018	0.0735822	0.0822902	0.0792637	0.0991724	0.100556	0.0971639	0.0879873	0.0922587	0.0890403	0.0875142	0.0864226	0.0861697	0.072472	0.0818883	0.078828
[truncated: 85 more rows]

## Sheet: MfC-D_bkgsub
	Temperature / ℃	7.0			7.5			8.0			8.5			9.0			9.5
[truncated: 300 more rows]

## Sheet: MfC-G_bkgsub
	Temperature / ℃	7.0			7.5			8.0			8.5			9.0			9.5
[truncated: 300 more rows]

[truncated: 3 more sheets: T-A_bkgsub, T-D_bkgsub, T-G_bkgsub]
