# Supplementary material for: An unnatural base pair for the detection of epigenetic cytosine modifications in DNA
Source: Nat Chem. 2025 Aug 20;17(11):1732–41. doi: 10.1038/s41557-025-01925-6 (PMC12580329; doi:10.1038/s41557-025-01925-6)
Supplement: Supplementary file 4 — Unprocessed gels (Fig. 4b–e) and readme file providing context regarding no visible edges on gels in Fig. 4b–e. [file 41557_2025_1925_MOESM4_ESM.zip]

Archive with 11 entries (10 files):
- NCHEM-24102742B_SourceData_Figure4/
- NCHEM-24102742B_SourceData_Figure4/NCHEM-24102742B_SourceData_Figure4D.tif
- __MACOSX/NCHEM-24102742B_SourceData_Figure4/._NCHEM-24102742B_SourceData_Figure4D.tif
- NCHEM-24102742B_SourceData_Figure4/Readme_forFigure4_SourceData_Schmidletal_NatChem2025.rtf
- __MACOSX/NCHEM-24102742B_SourceData_Figure4/._Readme_forFigure4_SourceData_Schmidletal_NatChem2025.rtf
- NCHEM-24102742B_SourceData_Figure4/NCHEM-24102742B_SourceData_Figure4E.tif
- __MACOSX/NCHEM-24102742B_SourceData_Figure4/._NCHEM-24102742B_SourceData_Figure4E.tif
- NCHEM-24102742B_SourceData_Figure4/NCHEM-24102742B_SourceData_Figure4B.tif
- __MACOSX/NCHEM-24102742B_SourceData_Figure4/._NCHEM-24102742B_SourceData_Figure4B.tif
- NCHEM-24102742B_SourceData_Figure4/NCHEM-24102742B_SourceData_Figure4C.tif
- __MACOSX/NCHEM-24102742B_SourceData_Figure4/._NCHEM-24102742B_SourceData_Figure4C.tif
