# Supplementary material for: An unnatural base pair for the detection of epigenetic cytosine modifications in DNA
Source: Nat Chem. 2025 Aug 20;17(11):1732–41. doi: 10.1038/s41557-025-01925-6 (PMC12580329; doi:10.1038/s41557-025-01925-6)
Supplement: Supplementary file 5 — Statistical source data. [file 41557_2025_1925_MOESM5_ESM.xlsx]

## Sheet: Figure5B
	Proportions of dDTP incorporation opposite different template bases [%]
			template base
	pH	MfC			T			C			G			A
	9.5	17.6	17.6	18.2	0.2	0.5	2.6	0	0	0	0	0	0	0	0	0
	9	18.9	19.2	17.7	0	0	0	0	0	0	0	0	0	0	0	0
	8.5	20.6	24.3	20.3	0	0	0	0	0	0	0	0	0	0	0	0
	8	26.9	25.8	25.6	0	0	0	0	0	0	0	0	0	0	0	0
	7.5	26.7	25.2	26.9	0	0	0	0	0	0	0	0	0	0	0	0
	7	27.4	27.2	28.6	0	0	0	0	0	0	0	0	0	0	0	0

## Sheet: Figure5C
	Proportions of dDTP incorporation opposite different template bases [%]
			template base
	pH	MfC			T			C			G			A
	9.5	37.4	34.3	35.7	18.2	22.5	22.2	0.5	0.4	0.4	0	0	0	0	0	0
	9	41.5	36.7	39.3	20.6	18.4	18.9	0.3	0.4	0.4	0	0	0	0	0	0
	8.5	43.1	34.1	43.9	16.7	16.9	13.4	0.7	0	0.4	0	0	0	0	0	0
	8	45	41.8	42.3	4.6	6	1.9	0	0	0	0	0	0	0	0	0
	7.5	52.8	48.9	49.4	1.9	1.1	1.9	0	0	0	0	0	0	0	0	0
	7	55.1	54.5	56.7	0	0	0	0	0	0	0	0	0	0	0	0

## Sheet: Figure5D
	Proportions of dDTP incorporation opposite different template bases [%]
			template base
	pH	MfC			T			C			G			A
	9.5	75.5	71.2	74.2	75.9	73.2	71	8	9.7	8.8	0	0.6	0	2.6	3.3	2.8
	9	78.7	74.6	77.4	71	69	70.9	9.4	7.2	7.1	0.6	0	0	3	2.2	3.1
	8.5	75.2	73.8	74.5	60.8	61.9	60.7	9.5	7.6	9.2	0	0	0.7	2	2.3	2.4
	8	75.7	78.8	74.7	36	36.1	38.2	4.7	4.2	2.8	0.9	0.4	0.4	1.5	2	2.2
	7.5	77.9	80	77.5	22.4	25.9	32.3	2.1	4.1	3.7	0.8	0	0	1.7	2.2	2.2
	7	81.7	80.4	80.7	13.8	15.4	17	1.8	3	2.3	0.9	0	0	1.7	3.4	3.5
