# Supplementary material for: An unnatural base pair for the detection of epigenetic cytosine modifications in DNA
Source: Nat Chem. 2025 Aug 20;17(11):1732–41. doi: 10.1038/s41557-025-01925-6 (PMC12580329; doi:10.1038/s41557-025-01925-6)
Supplement: Supplementary file 6 — Unprocessed gels (Fig. 6c,d). [file 41557_2025_1925_MOESM6_ESM.zip]

Archive with 5 entries (4 files):
- NCHEM-24102742B_SourceData_Figure6/
- NCHEM-24102742B_SourceData_Figure6/NCHEM-24102742B_SourceData_Figure6D.tif
- __MACOSX/NCHEM-24102742B_SourceData_Figure6/._NCHEM-24102742B_SourceData_Figure6D.tif
- NCHEM-24102742B_SourceData_Figure6/NCHEM-24102742B_SourceData_Figure6C.tif
- __MACOSX/NCHEM-24102742B_SourceData_Figure6/._NCHEM-24102742B_SourceData_Figure6C.tif
