# Supplementary material for: An unnatural base pair for the detection of epigenetic cytosine modifications in DNA
Source: Nat Chem. 2025 Aug 20;17(11):1732–41. doi: 10.1038/s41557-025-01925-6 (PMC12580329; doi:10.1038/s41557-025-01925-6)
Supplement: Supplementary file 7 — Statistical source data. [file 41557_2025_1925_MOESM7_ESM.xlsx]

## Sheet: O2_finalresults
	pH	C-A			C-D			C-G			5fC-A			5fC-D			5fC-G			MfC-A			MfC-D			MfC-G			T-A			T-D			T-G
	7	37.06	0.645	3	58.21	0.345	3	67.14	0.145	3	40.5	0.17	3	56.92	0.21	3	66.85	0.13	3	51.04	0.18	3	58.35	0.325	3	60.21	0.54	3	61.08	0.13	3	43.48	0.165	3	51.18	0.41	3
	7.5	36.72	1.015	3	57.87	0.405	3	66.72	0.095	3	40.48	0.27	3	54.25	0.285	3	66.28	0.21	3	51.86	0.31	3	57.47	0.465	3	61.51	2.045	3	61.16	0.11	3	43.92	0.245	3	52.07	0.345	3
	8	37.04	0.895	3	58.07	0.655	3	66.82	0.19	3	40.49	0.07	3	52.87	0.29	3	66.6	0.09	3	49.84	0.25	3	57.7	0.495	3	59.5	0.54	3	60.42	0.68	3	44.14	0.21	3	50.86	0.315	3
	8.5	38.75	0.18	3	58.12	0.29	3	66.4	0.25	3	40.91	0.13	3	53.44	0.235	3	66.26	0.11	3	51.57	0.37	3	58.5	0.165	3	60.26	1.035	3	60.78	0.115	3	45.72	0.15	3	51.3	0.18	3
	9	37.83	0.38	3	57.56	0.23	3	66.11	0.205	3	40.38	0.105	3	53.15	0.16	3	65.6	0.305	3	50.9	0.56	3	58.06	0.275	3	62.23	1.195	3	59.27	0.605	3	45.43	0.19	3	51.09	0.135	3
	9.5	39.12	0.15	3	56.92	0.65	3	66.41	0.165	3	40.67	0.175	3	53.63	0.36	3	65.6	0.185	3	51.77	0.42	3	58.25	0.415	3	59.91	1.48	3	60.71	0.175	3	46.35	0.345	3	51.45	0.095	3

## Sheet: 5fC-A_pH7.0-7.5_raw
oligo 2 F-A 7.0 r1_260.00nm_20.0-80.0C		oligo 2 F-A 7.0 r2_260.00nm_20.0-80.0C		oligo 2 F-A 7.0 r3_260.00nm_20.0-80.0C		oligo 2 F-A 7.5 r1_260.00nm_20.0-80.0C		oligo 2 F-A 7.5 r2_260.00nm_20.0-80.0C		oligo 2 F-A 7.5 r3_260.00nm_20.0-80.0C				Derivative 1(oligo 2 F-A 7.0 r1_260.00nm_20.0-80.0C)		Derivative 1(oligo 2 F-A 7.0 r2_260.00nm_20.0-80.0C)		Derivative 1(oligo 2 F-A 7.0 r3_260.00nm_20.0-80.0C)		Derivative 1(oligo 2 F-A 7.5 r1_260.00nm_20.0-80.0C)		Derivative 1(oligo 2 F-A 7.5 r2_260.00nm_20.0-80.0C)		Derivative 1(oligo 2 F-A 7.5 r3_260.00nm_20.0-80.0C)
Temperature (C)	Abs	Temperature (C)	Abs	Temperature (C)	Abs	Temperature (C)	Abs	Temperature (C)	Abs	Temperature (C)	Abs			Temperature (C)	Abs	Temperature (C)	Abs	Temperature (C)	Abs	Temperature (C)	Abs	Temperature (C)	Abs	Temperature (C)	Abs
20	-0.000291495582398151	20	-0.000241823561683341	20	-8.70176e+09	20	-0.00103305573926138	20	-0.0011516865847458	20	-0.000590856351214851			212000007629395	2.76598e+09	212000007629395	3.01276e+09	212000007629395	3.76949e+09	212000007629395	8.22673e+09	212000007629395	7.51648e+09	212000007629395	-6.59678e+09
202000007629395	-0.000491475110873838	202000007629395	-6.43388e+09	202000007629395	-0.000170063917310526	202000007629395	-0.00166545305352294	202000007629395	-0.00192652757012763	202000007629395	-0.00124794717949732			213999996185303	-7.59336e+08	213999996185303	-1.38507e+09	213999996185303	3.39572e+08	213999996185303	7.56094e+08	213999996185303	-3.07765e+09	213999996185303	-9.61358e+09
203999996185303	-0.000508450279137581	203999996185303	5.04473e+09	203999996185303	-0.000171046633400784	203999996185303	-0.00177876361480903	203999996185303	-0.00208774344088652	203999996185303	-0.0014679723611697			216000003814697	8.15274e+07	216000003814697	-5.22912e+09	216000003814697	5.02292e+09	216000003814697	2.48545e+09	216000003814697	-2.17971e+09	216000003814697	-4.99071e+09
206000003814697	-0.000528446501847924	206000003814697	0.000129746023294755	206000003814697	-0.000168637544824373	206000003814697	-0.00186251425036889	206000003814697	-0.00217863175280148	206000003814697	-0.00158786996192617			217999992370605	-8.31116e+07	217999992370605	-9.31753e+09	217999992370605	5.78837e+09	217999992370605	3.20068e+09	217999992370605	-9.24523e+08	217999992370605	3.70252e+08
207999992370605	-0.000533248948862096	207999992370605	0.000172751146315341	207999992370605	-0.000177022113316417	207999992370605	-0.00189787857945343	207999992370605	-0.00222930157140109	207999992370605	-0.00165985694099884			22	4.18009e+08	22	-0.000138386769641241	22	5.73024e+09	22	4.67885e+09	22	2.29999e+09	22	6.59502e+09
21	-0.000545077557383451	21	0.00019203024741788	21	-0.000181419815998314	21	-0.00191921058897417	21	-0.00225946350729986	21	-0.00172215388694986			222000007629395	4.48736e+08	222000007629395	-0.000187741116316147	222000007629395	6.21364e+09	222000007629395	6.36417e+09	222000007629395	5.80028e+09	222000007629395	0.000120127295829261
212000007629395	-0.000542776904002666	212000007629395	0.000197913065903563	212000007629395	-0.000190493219001724	212000007629395	-0.00193897755841362	212000007629395	-0.00228045435384661	212000007629395	-0.00177046155630414			223999996185303	8.17785e+08	223999996185303	-0.000230883439487258	223999996185303	6.66353e+09	223999996185303	8.35865e+09	223999996185303	0.000113267274197062	223999996185303	0.000185908220599214
213999996185303	-0.000540417890025835	213999996185303	0.000204042685096459	213999996185303	-0.000165287208666122	213999996185303	-0.00193609450331875	213999996185303	-0.00229183183463417	213999996185303	-0.00181477076348336			226000003814697	9.21298e+08	226000003814697	-0.000263386874014554	226000003814697	8.28012e+09	226000003814697	0.000115137758524518	226000003814697	0.000164314338219998	226000003814697	0.000247835082916143
216000003814697	-0.000537290970649062	216000003814697	0.000210022053157219	216000003814697	-0.00015852431156083	216000003814697	-0.00193116031199123	216000003814697	-0.00228797760138567	216000003814697	-0.00182647456717217			227999992370605	-3.53598e+08	227999992370605	-0.000295460927448513	227999992370605	7.62579e+09	227999992370605	0.000141691998295849	227999992370605	0.000240398404990004	227999992370605	0.000310837839495162
217999992370605	-0.000537569354305463	217999992370605	0.000198478265456344	217999992370605	-0.000155690332384066	217999992370605	-0.00193306903775456	217999992370605	-0.00230372280926534	217999992370605	-0.00182727846874118			23	-1.87221e+08	23	-0.000319359139237652	23	5.84146e+09	23	0.000166003584588724	23	0.000306271816326611	23	0.000358488026433571
22	-0.000562840502603714	22	0.000170483008129699	22	-0.000139950873624734	22	-0.00192510860014529	22	-0.00230105150078713	22	-0.00181553932795541			232000007629395	-3.66141e+09	232000007629395	-0.000337318332344008	232000007629395	3.78125e+09	232000007629395	0.0001968747478249	232000007629395	0.000394395662631641	232000007629395	0.000396852423605124
222000007629395	-0.000548602195294845	222000007629395	0.000144146212070318	222000007629395	-0.00012196759710855	222000007629395	-0.00190943184156959	222000007629395	-0.00229870658629687	222000007629395	-0.0017918251310341			233999996185303	-2.51072e+09	233999996185303	-0.000337822927099115	233999996185303	2.07863e+09	233999996185303	0.000235904516241741	233999996185303	0.000458146565568697	233999996185303	0.000406409405266795
223999996185303	-0.000533980654351198	223999996185303	8.60098e+09	223999996185303	-0.000118599301673349	223999996185303	-0.0018952762485733	223999996185303	-0.00228297415778744	223999996185303	-0.00177895576678557			236000003814697	-9.88878e+08	236000003814697	-0.000331475098113729	236000003814697	1.39074e+09	236000003814697	0.000278188660277821	236000003814697	0.000546796433776665	236000003814697	0.000409596839269429
226000003814697	-0.000535283223561414	226000003814697	4.88436e+09	226000003814697	-0.000102221873611356	226000003814697	-0.00188631691124817	226000003814697	-0.00225461852931368	226000003814697	-0.00173222654303839			237999992370605	3.89422e+08	237999992370605	-0.000301157341987283	237999992370605	2.97169e+09	237999992370605	0.000346660605238647	237999992370605	0.000605308799917271	237999992370605	0.000400791775581101
227999992370605	-0.000546766706663687	227999992370605	-1.21454e+09	227999992370605	-9.59307e+09	227999992370605	-0.00185828142034668	227999992370605	-0.00221248680846661	227999992370605	-0.00168551641910805			24	3.95409e+08	24	-0.000242148835340374	24	5.5909e+09	24	0.000413922754483809	24	0.000694923436388506	24	0.000407704034996317
23	-0.000534735264106944	23	-6.80482e+09	23	-7.16227e+09	23	-0.00182038317248879	23	-0.00214557723853133	23	-0.00160780064344006			242000007629395	6.61534e+09	242000007629395	-0.000154822567240372	242000007629395	0.000100597106515247	242000007629395	0.000530813494209629	242000007629395	0.00077082371434885	242000007629395	0.000420618519536341
232000007629395	-0.000546090331974732	232000007629395	-0.000134319636308604	232000007629395	-4.67566e+09	232000007629395	-0.00178258338620664	232000007629395	-0.00209642317636254	232000007629395	-0.00153481635021356			243999996185303	9.21106e+08	243999996185303	-4.40818e+08	243999996185303	0.000141086098318008	243999996185303	0.000651465172109085	243999996185303	0.000833635794820691	243999996185303	0.000424560896092708
233999996185303	-0.00054891468076056	233999996185303	-0.000196481131337517	233999996185303	-4.51335e+09	233999996185303	-0.00173751322845442	233999996185303	-0.00199665461606279	233999996185303	-0.00142998004873164			246000003814697	0.00012299090841624	246000003814697	0.000102141163915024	246000003814697	0.000166529879797118	246000003814697	0.000762177860199416	246000003814697	0.00090619912247305	246000003814697	0.000419229180355781
236000003814697	-0.0005592069029223	236000003814697	-0.0002699865732091	236000003814697	-4.13343e+09	236000003814697	-0.00168681996865656	236000003814697	-0.00192179865221148	236000003814697	-0.00136462498992153			247999992370605	0.000147239534242	247999992370605	0.000256426895466543	247999992370605	0.000162768923403118	247999992370605	0.000833260163800568	247999992370605	0.000973744999223322	247999992370605	0.000358043230912459
237999992370605	-0.00057260391230726	237999992370605	-0.000344672989353924	237999992370605	-6.30571e+09	237999992370605	-0.00163873229753384	237999992370605	-0.00176912929245893	237999992370605	-0.00128618872982434			25	0.000166794803886786	25	0.000427274564195786	25	0.000137687390086919	25	0.000848940827532144	25	0.00106419503937484	25	0.000241225973913849
24	-0.000553676122891898	24	-0.00038430757826365	24	-5.13838e+09	24	-0.00155866174750697	24	-0.00166208157580828	24	-0.00121344216165813			252000007629395	0.000166272243852971	252000007629395	0.000576279278172653	252000007629395	0.00010377140363558	252000007629395	0.000821658164946591	252000007629395	0.00108633569665136	252000007629395	9.23759e+09
242000007629395	-0.000543802157018694	242000007629395	-0.000429884392164494	242000007629395	-3.57439e+09	242000007629395	-0.00146380551673124	242000007629395	-0.00149381675513506	242000007629395	-0.00112537110343293			253999996185303	0.000173366688685834	253999996185303	0.000693807038257686	253999996185303	7.3907e+09	253999996185303	0.000743183276699699	253999996185303	0.00113777309552801	253999996185303	-9.98599e+09
243999996185303	-0.000518384103710507	243999996185303	-0.00044780630540087	243999996185303	-2.90848e+08	243999996185303	-0.00135154722944994	243999996185303	-0.00137620645246387	243999996185303	-0.00106049051850862			256000003814697	0.000194030239289367	256000003814697	0.000773744438666164	256000003814697	4.91587e+09	256000003814697	0.000611507914293313	256000003814697	0.00113313783497701	256000003814697	-0.000303320919086843
246000003814697	-0.00051543777477935	246000003814697	-0.000456442223618651	246000003814697	3.5864e+09	246000003814697	-0.00121898535430943	246000003814697	-0.0011550729388694	246000003814697	-0.000952743756131761			257999992370605	0.000208390892324646	257999992370605	0.000795592549781495	257999992370605	8.67443e+08	257999992370605	0.000446085012698929	257999992370605	0.00111655825137694	257999992370605	-0.000469327674018868
247999992370605	-0.000482761686525446	247999992370605	-0.000422674137395151	247999992370605	7.01483e+09	247999992370605	-0.00104648692386676	247999992370605	-0.00102163789745434	247999992370605	-0.000895801612088924			26	0.000217010691353844	26	0.000763285221029791	26	-4.22801e+07	26	0.000269395239401962	26	0.00110492090501719	26	-0.000571789561887701
25	-0.000432909300278057	25	-0.000343855700518988	25	9.28815e+09	25	-0.000906387557743587	25	-0.000750848488760831	25	-0.000793459013987555			262000007629395	0.000282900774323329	262000007629395	0.000693201903535125	262000007629395	-8.50134e+09	262000007629395	0.000126473056803356	262000007629395	0.00108511187125557	262000007629395	-0.000570714706186348
252000007629395	-0.000438786074772094	252000007629395	-0.00025758654066746	252000007629395	0.000124968116252318	252000007629395	-0.000662038388786662	252000007629395	-0.000591943680263638	252000007629395	-0.000772945252905547			263999996185303	0.00035120152074588	263999996185303	0.000585592362044483	263999996185303	-9.14528e+09	263999996185303	0.000125797919443071	263999996185303	0.0010901383594581	263999996185303	-0.000484715682267072
253999996185303	-0.000368509583966768	253999996185303	-0.000125195622891235	253999996185303	0.000137056063037686	253999996185303	-0.000538610002918387	253999996185303	-0.000353657414748354	253999996185303	-0.000764535793074336			266000003814697	0.000481308182710449	266000003814697	0.00048495779446126	266000003814697	8.83226e+08	266000003814697	0.000251863641793289	266000003814697	0.0013466765631271	266000003814697	-0.000303315125011154
256000003814697	-0.00032778415190077	256000003814697	4.24763e+09	256000003814697	0.000153171253368832	256000003814697	-0.000401236617351806	256000003814697	-0.000111937656017596	256000003814697	-0.000795292763477013			267999992370605	0.000607396161235051	267999992370605	0.000383131760848358	267999992370605	0.000194778349206675	267999992370605	0.000485324716147487	267999992370605	0.00189603102665926	267999992370605	-7.9499e+09
257999992370605	-0.000296539357454612	257999992370605	0.000191172258420884	257999992370605	0.000144082751711779	257999992370605	-0.000305358917816389	257999992370605	0.00012562868848695	257999992370605	-0.000891273536541785			27	0.000688237874739703	27	0.000299888311868902	27	0.000379830741097788	27	0.000723857738511899	27	0.00254818900988151	27	0.000134509722199283
26	-0.000264063645451386	26	0.000366583216460102	26	0.000158958250760023	26	-0.000223535636197245	26	0.000353267355753173	26	-0.00100118764035008			272000007629395	0.000780183660996376	272000007629395	0.000269179346311283	272000007629395	0.000574473093509052	272000007629395	0.00091068278959722	272000007629395	0.00315199058486443	272000007629395	0.000329516081038564
262000007629395	-0.000238154884721369	262000007629395	0.000482517098393234	262000007629395	0.000147659902793999	262000007629395	-0.000158820394136746	262000007629395	0.000527747822737456	262000007629395	-0.00109983129461675			273999996185303	0.000851464202155683	273999996185303	0.000282298463757157	273999996185303	0.000691355306104613	273999996185303	0.000919405679444805	273999996185303	0.00351312577507321	273999996185303	0.000460062509703836
263999996185303	-0.000127409873748708	263999996185303	0.000640110005638723	263999996185303	0.000154653593344938	263999996185303	-0.000139744600422522	263999996185303	0.000842412613397095	263999996185303	-0.00125629017714923			276000003814697	0.000937503821045508	276000003814697	0.00037367914543054	276000003814697	0.000689829605721366	276000003814697	0.0008079910700594	276000003814697	0.00353252565234531	276000003814697	0.000482514443675535
266000003814697	-5.64357e+09	266000003814697	0.000748834540915544	266000003814697	0.000127624827779894	266000003814697	-0.000141834118716283	266000003814697	0.00100920085844417	266000003814697	-0.0013335260105911			277999992370605	0.00094963005620677	277999992370605	0.000479938958811525	277999992370605	0.000556181560966964	277999992370605	0.000814711760569612	277999992370605	0.0031294002490093	277999992370605	0.000432409755088755
267999992370605	1.3645e+09	267999992370605	0.000821265336732093	267999992370605	9.6781e+09	267999992370605	-0.000117543969768465	267999992370605	0.00130432395997049	267999992370605	-0.00137889422606199			28	0.000961610164050346	28	0.000596063386476599	28	0.000378443078190698	28	0.00108501872875582	28	0.00239490721126525	28	0.000355389434924831
27	0.000127498593450269	27	0.000881420917088856	27	0.000128284433869961	27	-4.40548e+09	27	0.00169770039954779	27	-0.00135738573909843			282000007629395	0.00102844070931779	282000007629395	0.00074091141597807	282000007629395	0.000228989232246134	282000007629395	0.00153111678723523	282000007629395	0.0013635836031054	282000007629395	0.000320730148732228
272000007629395	0.000355962059695932	272000007629395	0.00094700347332762	272000007629395	0.000220138929067872	272000007629395	0.000153881411528594	272000007629395	0.00207773606874098	272000007629395	-0.00130841472465375			283999996185303	0.00109149789012348	283999996185303	0.00085269903265121	283999996185303	0.000207521270801148	283999996185303	0.00202361832248032	283999996185303	0.000282054675289498	283999996185303	0.000322103563314826
273999996185303	0.000480279715085123	273999996185303	0.000993286700890254	273999996185303	0.000381845510603419	273999996185303	0.00044839460342771	273999996185303	0.0028327512424425	273999996185303	-0.00120850782265427			286000003814697	0.00117445695566473	286000003814697	0.000978088078020403	286000003814697	0.000373769481994265	286000003814697	0.00236164630155365	286000003814697	-0.000543916814600087	286000003814697	0.000371544301844694
276000003814697	0.000691657033083435	276000003814697	0.00106181117100493	276000003814697	0.000626546849808428	276000003814697	0.00071945549682401	276000003814697	0.00379404960515812	276000003814697	-0.00110095711918146			287999992370605	0.00124559668985258	287999992370605	0.00108977220302715	287999992370605	0.000723954160677135	287999992370605	0.0023621455395218	287999992370605	-0.00109497550164001	287999992370605	0.000458998039609849
277999992370605	0.000836531210852804	277999992370605	0.0011099260650475	277999992370605	0.000735583607063635	277999992370605	0.000863108474520223	277999992370605	0.00460098991165876	277999992370605	-0.00101580478739044			29	0.00127035262526766	29	0.00114255980374291	29	0.00110336678086642	29	0.00196175435685923	29	-0.00142047676195573	29	0.000556776164319248
28	0.00100098889239715	28	0.00123424395444103	28	0.000782114924478871	28	0.00095830408545973	28	0.0050429540229674	28	-0.000928511446221707			292000007629395	0.00127580444964276	292000007629395	0.00116323189969707	292000007629395	0.00141038005667755	292000007629395	0.00125039345570831	292000007629395	-0.00160148543562702	292000007629395	0.000593612966189719
282000007629395	0.00127847844504458	282000007629395	0.00138286895457733	282000007629395	0.000890558335133581	282000007629395	0.00107879132641202	282000007629395	0.00538563887595447	282000007629395	-0.000839095426380363			293999996185303	0.00126243667889209	293999996185303	0.00112341967597715	293999996185303	0.00165233745065546	293999996185303	0.000408134509311481	293999996185303	-0.0016244461550375	293999996185303	0.000523004027640119
283999996185303	0.00145356750934541	283999996185303	0.00154959378664155	283999996185303	0.00087962248556116	283999996185303	0.00122580251048389	283999996185303	0.00548806094515753	283999996185303	-0.000809615400883283			296000003814697	0.00115924615867486	296000003814697	0.00104018657616434	296000003814697	0.00177334049005046	296000003814697	-0.00027920386250809	296000003814697	-0.0015529752475172	296000003814697	0.000353633574906049
286000003814697	0.00168063017943973	286000003814697	0.00173946323052817	286000003814697	0.000888506558497766	286000003814697	0.0017571389090451	286000003814697	0.00545807287462985	286000003814697	-0.000783581247842178			297999992370605	0.0010179974527201	297999992370605	0.000914313306406768	297999992370605	0.00183700273269726	297999992370605	-0.000462646813223926	297999992370605	-0.00140916789231459	297999992370605	0.000143266328830081
287999992370605	0.00185465692062567	287999992370605	0.00190755216690475	287999992370605	0.000974328288413647	287999992370605	0.00255825967177404	287999992370605	0.0053467537035496	287999992370605	-0.000723517524157123			30	0.000852484688291454	30	0.00076974638067802	30	0.00184649073206158	30	-0.000268054220626203	30	-0.00121350173766134	30	-1.6993e+09
29	0.00217475483947327	29	0.00213858742008951	29	0.00117111822315725	29	0.00317933638055296	29	0.00503052109317272	29	-0.000580465462557811			302000007629395	0.000754307683377722	302000007629395	0.000647391025881707	302000007629395	0.00181225743797464	302000007629395	8.52144e+09	302000007629395	-0.00105429482249988	302000007629395	-7.95015e+09
292000007629395	0.00245100230796938	292000007629395	0.00239216521848906	292000007629395	0.00140199775645838	292000007629395	0.00341367486370794	292000007629395	0.00462352350448032	292000007629395	-0.000430073624656871			303999996185303	0.000685636298314729	303999996185303	0.000575915271744635	303999996185303	0.00174621838531072	303999996185303	0.000406825449053829	303999996185303	-0.000863709015444562	303999996185303	2.85015e+08
293999996185303	0.00263904000850572	293999996185303	0.00258117026922032	293999996185303	0.00177041652160263	293999996185303	0.00346233955115908	293999996185303	0.00438321900350608	293999996185303	-0.000338080659565618			306000003814697	0.000610071785218512	306000003814697	0.000538588414969371	306000003814697	0.00159199335490121	306000003814697	0.000618054418125586	306000003814697	-0.000651080795314337	306000003814697	0.000139422661094606
296000003814697	0.00298131185252016	296000003814697	0.00289212553285397	296000003814697	0.00217195397997	296000003814697	0.00336705408181453	296000003814697	0.00407537896860491	296000003814697	-0.000230414606530468			307999992370605	0.000621911086090634	307999992370605	0.000569308640711818	307999992370605	0.00129378736566279	307999992370605	0.000676704384453618	307999992370605	-0.000469374500353837	307999992370605	0.000330624863057315
297999992370605	0.0031231951813137	297999992370605	0.00305920449949252	297999992370605	0.00256181829076131	297999992370605	0.00324354132276283	297999992370605	0.00376076608451925	297999992370605	-0.000137259909846258			31	0.000613421708425523	31	0.000554935142320059	31	0.00081542971578483	31	0.000586481843764524	31	-0.000261797766765279	31	0.000526224987112147
30	0.00333876527930383	30	0.00319251652206688	30	0.00284986360730523	30	0.00315837796217593	30	0.00355362033280259	30	-0.000118006290875257			312000007629395	0.000618589951058428	312000007629395	0.000517103836552598	312000007629395	0.000229167791811385	312000007629395	0.000368869370235058	312000007629395	-4.70317e+08	312000007629395	0.000646441016113119
302000007629395	0.00350852851146995	302000007629395	0.00333835810597585	302000007629395	0.00311809337378333	302000007629395	0.00311764188758399	302000007629395	0.00330118578567523	302000007629395	-0.000204290395471608			313999996185303	0.000583479310013744	313999996185303	0.000457005059776559	313999996185303	-0.000312555582512873	313999996185303	0.000104355184091767	313999996185303	0.000211304784005534	313999996185303	0.000699541351153163
303999996185303	0.00363264122770611	303999996185303	0.00344776472261197	303999996185303	0.00351918543173356	303999996185303	0.00317077929458817	303999996185303	0.00307796526535587	303999996185303	-0.000258082320169273			316000003814697	0.00052445050588156	316000003814697	0.000381238519286515	316000003814697	-0.00064764509063455	316000003814697	-5.94663e+09	316000003814697	0.000417046417213139	316000003814697	0.000684072262286045
306000003814697	0.00373735231374782	306000003814697	0.0035731873483212	306000003814697	0.00390410001361145	306000003814697	0.00338016661998787	306000003814697	0.00294139049678653	306000003814697	-0.000236312661910396			317999992370605	0.000477368029038465	317999992370605	0.000328358286241188	317999992370605	-0.00071695404266767	317999992370605	-3.24973e+09	317999992370605	0.000713135418822239	317999992370605	0.000662796197712611
307999992370605	0.00385658440869286	307999992370605	0.00366382026254323	307999992370605	0.00424313941924428	307999992370605	0.0036124301002316	307999992370605	0.002832496746744	307999992370605	-0.00018585685986626			32	0.000494148546810529	32	0.000299365259885264	32	-0.000573634665248382	32	8.53587e+09	32	0.00120688286254405	32	0.000667683846742979
31	0.00399153005967407	31	0.00377867262297156	31	0.00444682147925702	31	0.00361835417757071	31	0.0027946271319053	31	-6.65927e+08			322000007629395	0.000535235467181968	322000007629395	0.000299150751542234	322000007629395	-0.000315542410310056	322000007629395	0.000183767674039499	322000007629395	0.00175074986266951	322000007629395	0.000673299144222107
312000007629395	0.00414142409588016	312000007629395	0.00388292776254802	312000007629395	0.00458337326435223	312000007629395	0.00374501745135912	312000007629395	0.0027535572918129	312000007629395	6.36409e+09			324000015258789	0.000611942797936517	324000015258789	0.000327626192023661	324000015258789	2.61719e+09	324000015258789	0.000335627664786906	324000015258789	0.00225799050612639	324000015258789	0.000700047585741012
313999996185303	0.00426005503837784	313999996185303	0.00402016723333659	313999996185303	0.00461814755110443	313999996185303	0.00380649598426363	313999996185303	0.00279593781112419	313999996185303	0.000259430926466479			325999984741211	0.000726264211281291	325999984741211	0.000414790007360013	325999984741211	0.000320173808143926	325999984741211	0.000426661084546604	325999984741211	0.00267968143983534	325999984741211	0.000749556905720228
316000003814697	0.00433329221382691	316000003814697	0.00410444022224094	316000003814697	0.00442276926867769	316000003814697	0.00380184035390721	316000003814697	0.00277116742748637	316000003814697	0.000314809012555655			327999992370605	0.00083311651445236	327999992370605	0.000498075108091118	327999992370605	0.000488495861144882	327999992370605	0.000458236100436415	327999992370605	0.00280239981716002	327999992370605	0.000832784393660994
317999992370605	0.0044986924107192	317999992370605	0.00417729562513189	317999992370605	0.0042313142015748	317999992370605	0.00379531230604049	317999992370605	0.00292196034428904	317999992370605	0.000463693204167952			33	0.000957131525746585	33	0.000585211957289044	33	0.000669332425259701	33	0.000477185971163364	33	0.00261996412459584	33	0.000998267932626108
32	0.0045813344347454	32	0.00420683579135875	32	0.00403262096453837	32	0.00374124228445283	32	0.00314914834814592	32	0.000605223709759177			332000007629395	0.00106278471033518	332000007629395	0.000717333026234732	332000007629395	0.000830004111907859	332000007629395	0.000456133543335226	332000007629395	0.00211410371013761	332000007629395	0.00122438264739753
322000007629395	0.00463581185034779	322000007629395	0.00425835751443004	322000007629395	0.00396957239129785	322000007629395	0.00370191863511296	322000007629395	0.00336989889462742	322000007629395	0.000729368003400941			334000015258789	0.00111781902767052	334000015258789	0.000865618728215281	334000015258789	0.00102927709689771	334000015258789	0.000479817137459151	334000015258789	0.00142394956329622	334000015258789	0.00145343594244279
324000015258789	0.00472836084237786	324000015258789	0.00431041003955047	324000015258789	0.0039713130183114	324000015258789	0.00377673727158372	324000015258789	0.00378146868385228	324000015258789	0.0008984452149274			335999984741211	0.00122069980170314	335999984741211	0.00105877324215928	335999984741211	0.00131921847487887	335999984741211	0.000672563988983461	335999984741211	0.000763414658494234	335999984741211	0.00159476970105576
325999984741211	0.00488415163039598	325999984741211	0.00440764541633796	325999984741211	0.00406105130022868	325999984741211	0.00395542090545179	325999984741211	0.00409542776770509	325999984741211	0.000988088430897269			337999992370605	0.00133769669326847	337999992370605	0.0012511971923963	337999992370605	0.00162513022037605	337999992370605	0.000975691881536195	337999992370605	0.000249556269582612	337999992370605	0.00165368007282324
327999992370605	0.00506917070945125	327999992370605	0.00452181006729284	327999992370605	0.00420955795327483	327999992370605	0.00410577154100721	327999992370605	0.00483060649540132	327999992370605	0.00119267503942332			34	0.00145194070650781	34	0.00145187146912537	34	0.00194723243538395	34	0.00132640895924933	34	9.75609e+08	34	0.00172150923978989
33	0.00527226230158154	33	0.00462468905447503	33	0.00427352540958596	33	0.00414293296455086	33	0.00555913965475107	33	0.00138373167962825			342000007629395	0.00153909264216697	342000007629395	0.00163148723242479	342000007629395	0.00214874965902391	342000007629395	0.00158366212999389	342000007629395	0.000143429091339916	342000007629395	0.00168246693576275
332000007629395	0.00541189867370268	332000007629395	0.00472347225095015	332000007629395	0.00438153506948005	332000007629395	0.00419357186696646	332000007629395	0.00594276660009703	332000007629395	0.00152186778553116			344000015258789	0.00162717935537057	344000015258789	0.00181294456433431	344000015258789	0.00228937719633596	344000015258789	0.00170145925993736	344000015258789	0.000306813689946055	344000015258789	0.00160057616659189
334000015258789	0.00565639335834372	334000015258789	0.00488414462791258	334000015258789	0.00457841777636198	334000015258789	0.00428847517446553	334000015258789	0.00635986209698171	334000015258789	0.00179426406861408			345999984741211	0.00173317129296295	345999984741211	0.00196405260066765	345999984741211	0.00241934611235019	345999984741211	0.00170069896059667	345999984741211	0.000577255525265115	345999984741211	0.00151215099191032
335999984741211	0.00591601979930304	335999984741211	0.00509407923797371	335999984741211	0.00475861698025995	335999984741211	0.00436669106091984	335999984741211	0.00661024668999561	335999984741211	0.0020955246539808			347999992370605	0.00178234994977991	347999992370605	0.00202675368268321	347999992370605	0.00255047224011015	347999992370605	0.00165056890926348	347999992370605	0.000872049204770869	347999992370605	0.00152482668036236
337999992370605	0.00612294610468411	337999992370605	0.00528067103974767	337999992370605	0.00506920308125439	337999992370605	0.0045542720338477	337999992370605	0.00655145336920603	337999992370605	0.00250559523725394			35	0.00179130022976773	35	0.00202095363071514	35	0.00263408971671772	35	0.00158035914244403	35	0.00104570610741133	35	0.00163389173739489
34	0.00641231877693627	34	0.00556842284152481	34	0.00551413191345677	34	0.00479032495793847	34	0.00649630439935095	34	0.00285204111518431			352000007629395	0.00185490402148746	352000007629395	0.00204931588629664	352000007629395	0.00266934684948736	352000007629395	0.00155336472601381	352000007629395	0.00121704727469412	352000007629395	0.00177698150178956
342000007629395	0.00673352513733102	342000007629395	0.00593324806175639	342000007629395	0.00584634117642739	342000007629395	0.00501065567229914	342000007629395	0.00648754591891361	342000007629395	0.00321882807280335			354000015258789	0.00191826847050829	354000015258789	0.00206366799398129	354000015258789	0.00255599519678554	354000015258789	0.0015610401635872	354000015258789	0.00151576081038659	354000015258789	0.00198953691334603
344000015258789	0.00700788167406849	344000015258789	0.00622415612217186	344000015258789	0.00630425467715296	344000015258789	0.00538323638583427	344000015258789	0.00661596777283057	344000015258789	0.00348615078151905			355999984741211	0.00200299651473026	355999984741211	0.00205479001239703	355999984741211	0.00241231028242767	355999984741211	0.00164387139505602	355999984741211	0.00188667406815139	355999984741211	0.00212390743196588
345999984741211	0.00742422392301651	345999984741211	0.00662651522324662	345999984741211	0.00684798351470508	345999984741211	0.00582888849801231	345999984741211	0.006758841919673	345999984741211	0.00371627125355627			357999992370605	0.00213037099670213	357999992370605	0.0020891218422114	357999992370605	0.00232178859980569	357999992370605	0.00177741383458183	357999992370605	0.00230205550852039	357999992370605	0.00226031163471174
347999992370605	0.00771384109825818	347999992370605	0.00696732366084353	347999992370605	0.0072690826792751	347999992370605	0.00615479117160579	347999992370605	0.00692733987561512	347999992370605	0.00410961789770974			36	0.00227714127458461	36	0.00219755253905783	36	0.00219992745415712	36	0.00180658842686303	36	0.00282713286779816	36	0.00248001248989936
35	0.00806845597558002	35	0.00742902139310563	35	0.00781757738225396	35	0.00651239676410973	35	0.00708245508346443	35	0.00447623037418387			362000007629395	0.00242224446206075	362000007629395	0.00234221931238021	362000007629395	0.00224770664127124	362000007629395	0.0018443442274429	362000007629395	0.0033251050308338	362000007629395	0.00262028596910202
352000007629395	0.00844264126844625	352000007629395	0.0078601125263501	352000007629395	0.00825137776675345	352000007629395	0.00671486909894567	352000007629395	0.00726925048770388	352000007629395	0.00470796218063405			364000015258789	0.00260462695116264	364000015258789	0.00252888766833684	364000015258789	0.0023683072292706	364000015258789	0.00179447684087427	364000015258789	0.00367730816141856	364000015258789	0.00265001489773151
354000015258789	0.00887849128959389	354000015258789	0.00830872816189416	354000015258789	0.00883947913021487	354000015258789	0.00694927329181129	354000015258789	0.00759408785030541	354000015258789	0.00510143181546567			365999984741211	0.0027339632561457	365999984741211	0.00267629390979744	365999984741211	0.00265279896932031	365999984741211	0.00184894217268883	365999984741211	0.00389520155651711	365999984741211	0.00272438488377692
355999984741211	0.00922051298420071	355999984741211	0.00864841102466848	355999984741211	0.00943435150315714	355999984741211	0.00730857904690979	355999984741211	0.00788803850609007	355999984741211	0.0054523486877866			367999992370605	0.00277829004872679	367999992370605	0.00273575205858223	367999992370605	0.00300607404034821	367999992370605	0.00209461214799486	367999992370605	0.0038448611693042	367999992370605	0.00275274364104857
357999992370605	0.009572659940011	357999992370605	0.00900102975758627	357999992370605	0.00994862705835325	357999992370605	0.00772855670085554	357999992370605	0.00834817039891013	357999992370605	0.00601538654920164			37	0.00285599538168818	37	0.00283269926182085	37	0.00319728320248989	37	0.00236539138801078	37	0.00371197524592687	37	0.00286227164108455
36	0.0100495986699521	36	0.00947517705818199	36	0.0102786125590565	36	0.00806014138774953	36	0.00875350182142929	36	0.00645407006077401			372000007629395	0.00292763347926672	372000007629395	0.00294410818645275	372000007629395	0.00333456562677097	372000007629395	0.00258576144072009	372000007629395	0.00341696161018931	372000007629395	0.0028725021567145
362000007629395	0.0105659863553103	362000007629395	0.00998230800521497	362000007629395	0.0107065509899443	362000007629395	0.00848937228640758	362000007629395	0.00939575967404076	362000007629395	0.00695796187229767			374000015258789	0.00301207160105988	374000015258789	0.00305450843174462	374000015258789	0.0035076389675996	374000015258789	0.00284882588717682	374000015258789	0.00313189308630311	374000015258789	0.00288858534472317
364000015258789	0.0110086913256787	364000015258789	0.0103981555131234	364000015258789	0.0110905742465657	364000015258789	0.00881703228891609	364000015258789	0.0101725202584721	364000015258789	0.00750883491630329			375999984741211	0.00316452823584032	375999984741211	0.00320303267472805	375999984741211	0.00355845308427134	375999984741211	0.00298914717661409	375999984741211	0.0028591004232057	375999984741211	0.00295413667468886
365999984741211	0.0115691140926037	365999984741211	0.0109218090664738	365999984741211	0.0116272452656824	365999984741211	0.00916197386546605	365999984741211	0.0108272646858798	365999984741211	0.00793973470165172			377999992370605	0.00329351033695109	377999992370605	0.00331021709869048	377999992370605	0.00356288427674777	377999992370605	0.00308966702878683	377999992370605	0.00268587315674368	377999992370605	0.00308182090284535
367999992370605	0.0121119154580964	367999992370605	0.011483583272541	367999992370605	0.0122559767707049	367999992370605	0.00954714687542973	367999992370605	0.0116894572514193	367999992370605	0.00858863987370232			38	0.00339494966156268	38	0.00339253961760198	38	0.00362051485016186	38	0.00319453207331884	38	0.00275494670167649	38	0.00326625704559198
37	0.0127366547441268	37	0.0121070792232035	37	0.0128035210731361	37	0.00987844146725733	37	0.0126078401411752	37	0.00919513565017446			382000007629395	0.00351557692417464	382000007629395	0.00346174347457669	382000007629395	0.00360218749638453	382000007629395	0.00317764952150949	382000007629395	0.00300615566757804	382000007629395	0.00344728379386416
372000007629395	0.0132474843444558	372000007629395	0.0125975957850453	372000007629395	0.0135894547509524	372000007629395	0.0104603864575727	372000007629395	0.0132298308921034	372000007629395	0.00965778451553479			384000015258789	0.00360624320360374	384000015258789	0.0034644071460015	384000015258789	0.00362628268852673	384000015258789	0.0031996556396197	384000015258789	0.00310282504670941	384000015258789	0.00345376353828346
374000015258789	0.0138973045196267	374000015258789	0.0132590205883162	374000015258789	0.0142070936761613	374000015258789	0.0109536518895822	374000015258789	0.013786144308641	374000015258789	0.0102428222431701			385999984741211	0.00363664439077603	385999984741211	0.0034097311867814	385999984741211	0.00353420338344412	385999984741211	0.00314433715749051	385999984741211	0.00312081335595712	385999984741211	0.00338158466030731
375999984741211	0.0144100909268731	375999984741211	0.0137905391371614	375999984741211	0.0149388161365074	375999984741211	0.0116960753835051	375999984741211	0.0144095317966621	375999984741211	0.0109074638117458			387999992370605	0.0036171853337623	387999992370605	0.00330403529366005	387999992370605	0.00342315944913988	387999992370605	0.00317453252743331	387999992370605	0.00314921584210189	387999992370605	0.0033019954874918
377999992370605	0.015082058939403	377999992370605	0.0144429605724201	377999992370605	0.0156057891198266	377999992370605	0.0123355276755112	377999992370605	0.0149068054814301	377999992370605	0.0114442879593342			39	0.00354075163643132	39	0.00314702240182606	39	0.00331794340751961	39	0.00323663831372276	39	0.00312312107435471	39	0.00306728921525507
38	0.0158209192736114	38	0.0152014945793723	38	0.0161903675149245	38	0.01278046285159	38	0.0155931788120974	38	0.012116210324889			392000007629395	0.0034720183021314	392000007629395	0.00301838867407117	392000007629395	0.00320531969479236	392000007629395	0.00321062604778288	392000007629395	0.00322643082863267	392000007629395	0.00284077977452226
382000007629395	0.0164184479986445	382000007629395	0.0158237785617339	382000007629395	0.017149360128175	382000007629395	0.0134097605578631	382000007629395	0.0160288235310313	382000007629395	0.0126434125360028			394000015258789	0.0033070916503655	394000015258789	0.00282711625082638	394000015258789	0.00326484518604176	394000015258789	0.00317956193089405	394000015258789	0.00335755418689734	394000015258789	0.0026991871409804
384000015258789	0.0172076250728608	384000015258789	0.0165628247713456	384000015258789	0.0178801887105305	384000015258789	0.0141435413295316	384000015258789	0.016607565666567	384000015258789	0.0133937875037958			395999984741211	0.00320567244103555	395999984741211	0.00271483449788695	395999984741211	0.00329967056907078	395999984741211	0.00312635905164653	395999984741211	0.00348552323578076	395999984741211	0.00265980870768186
385999984741211	0.0179943294056529	385999984741211	0.0173082179269177	385999984741211	0.018412759757672	385999984741211	0.0147092185127703	385999984741211	0.0172051062785781	385999984741211	0.0141731827911073			397999992370605	0.00311653113317514	397999992370605	0.00264532745405858	397999992370605	0.00317333698004214	397999992370605	0.00289369958219776	397999992370605	0.00364257781580713	397999992370605	0.00271538548168829
387999992370605	0.0185393485317889	387999992370605	0.0178150258066754	387999992370605	0.0191452810907743	387999992370605	0.0154565904647396	387999992370605	0.0179847173852287	387999992370605	0.0149047922365274			40	0.00306333262681494	40	0.00261432805590198	40	0.00322997782329455	40	0.0027823891932933	40	0.00375507529785396	40	0.00275226845396064
39	0.0193190925537971	39	0.0185318764755207	39	0.0199560055190167	39	0.0161143964560703	39	0.0186970006571417	39	0.0154695368951939			402000007629395	0.00308495101558346	402000007629395	0.00266322101741453	402000007629395	0.00322667512727051	402000007629395	0.00257354738340531	402000007629395	0.00371508436880588	402000007629395	0.00277215576240515
392000007629395	0.020095901405579	392000007629395	0.0192059030354619	392000007629395	0.0204980831627322	392000007629395	0.0165721745111759	392000007629395	0.0193276498498233	392000007629395	0.0161015711550344			404000015258789	0.00314878525846455	404000015258789	0.00275279320043811	404000015258789	0.00310543770111558	404000015258789	0.0023391817590902	404000015258789	0.00349386962003076	404000015258789	0.00281565491318094
394000015258789	0.0207846667805052	394000015258789	0.0197892085483979	394000015258789	0.0211821201676575	394000015258789	0.0172547780686859	394000015258789	0.0197051414780813	394000015258789	0.01649461991761			405999984741211	0.00312068246086358	405999984741211	0.00276145530715205	405999984741211	0.00295694494292079	405999984741211	0.00225223418303144	405999984741211	0.00306534386345275	405999984741211	0.00274941820601051
395999984741211	0.0213570646577661	395999984741211	0.0202831349490042	395999984741211	0.0217497537981353	395999984741211	0.017837247100909	395999984741211	0.0204060578625234	395999984741211	0.0170804762249718			407999992370605	0.0030030826939008	407999992370605	0.00269642143551831	407999992370605	0.00277107128635171	407999992370605	0.0022514171819186	407999992370605	0.00273665054116199	407999992370605	0.00268622531993522
397999992370605	0.0220566262566906	397999992370605	0.0208776617225616	397999992370605	0.0224244244570543	397999992370605	0.0185994400182809	397999992370605	0.0211872825060018	397999992370605	0.0176972873863458			41	0.00290547722535878	41	0.0026333541970718	41	0.0025972869140461	41	0.00231230818011271	41	0.00251910493636768	41	0.00259366470572245
40	0.0225592875151009	40	0.0212862052876048	40	0.0231275032127059	40	0.0192665044248064	40	0.0219363789788034	40	0.0180998031659349			412000007629395	0.00270521268817087	412000007629395	0.00245768423575714	412000007629395	0.00250772464290043	412000007629395	0.00230954524414592	412000007629395	0.00241885357947592	412000007629395	0.0024388174134484
402000007629395	0.0232572331818462	402000007629395	0.0218820529856668	402000007629395	0.023713480510322	402000007629395	0.0196586596021061	402000007629395	0.022857067705008	402000007629395	0.018756515257749			414000015258789	0.00255530136533199	414000015258789	0.00233737050916547	414000015258789	0.00236778146245275	414000015258789	0.00210619082478317	414000015258789	0.00239518999131145	414000015258789	0.00231274955020543
404000015258789	0.0237775725477263	404000015258789	0.0223553254759201	404000015258789	0.0244344575046287	404000015258789	0.0200956651918913	404000015258789	0.0235677736926981	404000015258789	0.0194030078873986			415999984741211	0.0024238331320213	415999984741211	0.00226180482996597	415999984741211	0.00238848446014392	415999984741211	0.00194277354795455	415999984741211	0.00231543712674755	415999984741211	0.00219744788128816
405999984741211	0.0244704978667587	405999984741211	0.0229755166576087	405999984741211	0.0250033723935414	405999984741211	0.0205433738823768	405999984741211	0.0240690566396472	405999984741211	0.0198111328991795			417999992370605	0.00233821986964442	417999992370605	0.00222497287471227	417999992370605	0.00241042644257355	417999992370605	0.00178010622129999	417999992370605	0.00225158714147214	417999992370605	0.00207731941935561
407999992370605	0.0251180260355637	407999992370605	0.0235378175563219	407999992370605	0.0254403025736929	407999992370605	0.0209138020915841	407999992370605	0.0247364745787287	407999992370605	0.020401866823991			42	0.00225158422621393	42	0.00217525985106575	42	0.0023798310992046	42	0.00158229851796702	42	0.00221475504045553	42	0.00199987310708602
41	0.0257752298568423	41	0.0241107380972721	41	0.0262529357398774	41	0.0215997745498261	41	0.0251860265014382	41	0.0208805655764001			422000007629395	0.00221274846823084	422000007629395	0.00216009219989736	422000007629395	0.00242377817940407	422000007629395	0.00150612748540059	422000007629395	0.00210749277909894	422000007629395	0.00193148187833683
412000007629395	0.026231026004735	412000007629395	0.0245416340605704	412000007629395	0.0265542302815798	412000007629395	0.021877900214153	412000007629395	0.0256990299679073	412000007629395	0.0214812657806595			424000015258789	0.00211435719183881	424000015258789	0.00208065345440539	424000015258789	0.00230146866704308	424000015258789	0.00142191340120072	424000015258789	0.00196741491372204	424000015258789	0.00189327552460089
414000015258789	0.0268116435060561	414000015258789	0.0250850402261105	414000015258789	0.0270847489728034	414000015258789	0.0224015574355689	414000015258789	0.0261632597143387	414000015258789	0.0219754867298653			425999984741211	0.00205473039536668	425999984741211	0.00202933674721856	425999984741211	0.00225896580575994	425999984741211	0.00155612256027874	425999984741211	0.0018813315659591	425999984741211	0.00186580635837147
415999984741211	0.0272123557015185	415999984741211	0.0254545137458481	415999984741211	0.0275361229156481	415999984741211	0.0228652277308369	415999984741211	0.0265781865408373	415999984741211	0.022348848767866			427999992370605	0.00199800107402764	427999992370605	0.00198529448383859	427999992370605	0.0021907698993107	427999992370605	0.00170024869896641	427999992370605	0.00190716833335485	427999992370605	0.00185334683631556
417999992370605	0.0277199935561862	417999992370605	0.0259281283935758	417999992370605	0.0280327291099092	417999992370605	0.0232352257159779	417999992370605	0.0271366175628924	417999992370605	0.022767064200557			43	0.00196091971843423	43	0.00196606121357308	43	0.00215195673457872	43	0.00179908265731736	43	0.00206986656174642	43	0.00193492377794031
42	0.0282394410627561	42	0.0263990052741229	42	0.0284725089177348	42	0.0234840280783889	42	0.0276125398415183	42	0.0231982366387159			432000007629395	0.00192379069836912	432000007629395	0.00196061434513693	432000007629395	0.00202655631970252	432000007629395	0.00182289157110351	432000007629395	0.00215651546960175	432000007629395	0.00202572080670006
422000007629395	0.0286189375295175	422000007629395	0.026764662536176	422000007629395	0.0290276473599893	422000007629395	0.0237882194905831	422000007629395	0.0280201659840957	422000007629395	0.0235789509551879			434000015258789	0.0018839125898137	434000015258789	0.00195214391665017	434000015258789	0.00190680888201778	434000015258789	0.00180826892745713	434000015258789	0.00216393844581431	434000015258789	0.00212929176811346
424000015258789	0.0291083877327922	424000015258789	0.0272720712693347	424000015258789	0.0293974937154405	424000015258789	0.0240337792803846	424000015258789	0.0283373675788726	424000015258789	0.0239180975856143			435999984741211	0.00194055911781962	435999984741211	0.00201914864859555	435999984741211	0.00180506826547038	435999984741211	0.00172596564924981	435999984741211	0.00211523337269328	435999984741211	0.0021791648394356
425999984741211	0.0295464444226375	425999984741211	0.0277221330572948	425999984741211	0.0300516167923187	425999984741211	0.024503662793844	425999984741211	0.0287660883858876	425999984741211	0.0243919661077757			437999992370605	0.0019844067877142	437999992370605	0.00204539180298552	437999992370605	0.00189111735894938	437999992370605	0.00168340608619452	437999992370605	0.00208275316912983	437999992370605	0.00207940601541811
427999992370605	0.0298445930202324	427999992370605	0.0280125154656769	427999992370605	0.0303900696717126	427999992370605	0.0247149678379877	427999992370605	0.029238388831368	427999992370605	0.0247805748542157			44	0.00194147028177259	44	0.00196110367122717	44	0.00199323448109437	44	0.00161768246446872	44	0.00200841116956321	44	0.00183536042198568
43	0.0302674593555991	43	0.028421280108908	43	0.0307204651543984	43	0.0249598736633476	43	0.0295273412984619	43	0.0250514886703251			442000007629395	0.00193076764007583	442000007629395	0.00190576332466142	442000007629395	0.00214007895229825	442000007629395	0.00158537513571701	442000007629395	0.0018645870516259	442000007629395	0.00159256474551001
432000007629395	0.0307222408918455	432000007629395	0.0288567552451602	432000007629395	0.0311895357229352	432000007629395	0.025397552365807	432000007629395	0.0299049916507978	432000007629395	0.0254489064074812			444000015258789	0.0019552294259377	444000015258789	0.00187722455019542	444000015258789	0.00233722897337946	444000015258789	0.00164362432692288	444000015258789	0.00182998687229347	444000015258789	0.00144915532305282
434000015258789	0.0310475085408275	434000015258789	0.02917953505249	434000015258789	0.0316117765890805	434000015258789	0.0258395652430107	434000015258789	0.0302896187516549	434000015258789	0.0258174522052445			445999984741211	0.00189746066928454	445999984741211	0.00180889672831226	445999984741211	0.00246673203113203	445999984741211	0.00169557845531692	445999984741211	0.00188708847210569	445999984741211	0.00136229447592575
435999984741211	0.0314642128925671	435999984741211	0.0296321287882934	435999984741211	0.0320685141633746	435999984741211	0.0262645681750731	435999984741211	0.0308809404253009	435999984741211	0.0263191712490155			447999992370605	0.00185534947294166	447999992370605	0.00174961174586504	447999992370605	0.00246210376720073	447999992370605	0.00169383061225821	447999992370605	0.00195930962132586	447999992370605	0.00134403125782901
437999992370605	0.0318666004499881	437999992370605	0.0300723011103539	437999992370605	0.0324065460636126	437999992370605	0.026494134486199	437999992370605	0.0313724612090829	437999992370605	0.0267737950294832			45	0.00181550649324765	45	0.00171721083732485	45	0.00223830595389026	45	0.00158698304638173	45	0.00197650396000058	45	0.00139284740228777
44	0.0321603997579168	44	0.0303904605038701	44	0.0327598963900327	44	0.0268169672830893	44	0.0317400985030686	44	0.0272276249897209			452000007629395	0.00173843683233856	452000007629395	0.00164279362409646	452000007629395	0.00193549895838479	452000007629395	0.0015053406572102	452000007629395	0.00189848771475128	452000007629395	0.00144768166002858
442000007629395	0.0325769428811661	442000007629395	0.030812702910008	442000007629395	0.0329970130927322	442000007629395	0.0271217770397537	442000007629395	0.0319705577621166	442000007629395	0.0275423640369549			454000015258789	0.00170738452224547	454000015258789	0.00158664050354227	454000015258789	0.00160202548721008	454000015258789	0.00141705585221135	454000015258789	0.0017007540589768	454000015258789	0.00155508020970641
444000015258789	0.0330302633188713	444000015258789	0.031210384761144	444000015258789	0.0334813055847029	444000015258789	0.0274224055824554	444000015258789	0.0323729014896612	444000015258789	0.0279002634395838			455999984741211	0.0016663419137988	455999984741211	0.00151494657876904	455999984741211	0.00139337302334271	455999984741211	0.00132158653912137	455999984741211	0.00156482518908178	455999984741211	0.00163303071588311
445999984741211	0.0334658124293567	445999984741211	0.0316071169385642	445999984741211	0.0340538879455486	445999984741211	0.0277379978610223	445999984741211	0.0327797815472671	445999984741211	0.0280531981533156			457999992370605	0.00166851582184463	457999992370605	0.00146694568626819	457999992370605	0.00132914259687114	457999992370605	0.00126246845520656	457999992370605	0.00152787778960304	457999992370605	0.00165263422394106
447999992370605	0.0337651400391527	447999992370605	0.0319026182120766	447999992370605	0.0346483114093523	447999992370605	0.0281545516459216	447999992370605	0.0331656437233546	447999992370605	0.0281582930303555			46	0.00163867451001122	46	0.00142187491979237	46	0.00133992569969444	46	0.00125298628635866	46	0.00162848684867694	46	0.00166929463307494
45	0.0340632957813616	45	0.0321998844037382	45	0.0351294640616896	45	0.0285500420275794	45	0.0335180433144013	45	0.0285565148708577			462000007629395	0.00168363726617042	462000007629395	0.00146642327199729	462000007629395	0.00139730570666553	462000007629395	0.0012868191697307	462000007629395	0.0018020941190464	462000007629395	0.00180770453346803
452000007629395	0.0344873981801987	452000007629395	0.0326191099498095	452000007629395	0.0354984162978472	452000007629395	0.0287892987896571	452000007629395	0.0339486928775007	452000007629395	0.0290118479306021			464000015258789	0.00178839750716985	464000015258789	0.00157230282638574	464000015258789	0.00151794754556854	464000015258789	0.00138166490908995	464000015258789	0.00196972336093419	464000015258789	0.00185801693420214
454000015258789	0.0348746045422314	454000015258789	0.0329694559439157	454000015258789	0.035853506883894	454000015258789	0.02907396063186	454000015258789	0.034421101235708	454000015258789	0.0292901054849074			465999984741211	0.00186498148606147	465999984741211	0.00168102811007411	465999984741211	0.00172258948871893	465999984741211	0.00153152025897124	465999984741211	0.00210442753085595	465999984741211	0.00187546635797007
455999984741211	0.0351282041711852	455999984741211	0.0332202979335237	455999984741211	0.0361165615231843	455999984741211	0.0293087746185536	455999984741211	0.0347055667314176	455999984741211	0.0295109372187179			467999992370605	0.00187227400446921	467999992370605	0.00177985303112461	467999992370605	0.00194476175405252	467999992370605	0.00162729246738905	467999992370605	0.00202250309045279	467999992370605	0.00182724711262943
457999992370605	0.0355197751768525	457999992370605	0.0335106519856117	457999992370605	0.0363277802630207	457999992370605	0.0295685945078451	457999992370605	0.0348911107865488	457999992370605	0.0297644185084918			47	0.00191989372695935	47	0.00185261743871188	47	0.00208745650095998	47	0.00162345788250493	47	0.00177617718204992	47	0.00173704989824602
46	0.0358666802900744	46	0.0338745133205875	46	0.0365727675856215	46	0.0298421097480852	46	0.035263317610579	46	0.0301521176560899			472000007629395	0.00191380185764464	472000007629395	0.00187500939124594	472000007629395	0.00219906570383078	472000007629395	0.00154081818350039	472000007629395	0.00163400718161993	472000007629395	0.00171567158099093
462000007629395	0.0361454079196451	462000007629395	0.0340919212025082	462000007629395	0.0369569940860134	462000007629395	0.0301574748315022	462000007629395	0.035554298236613	462000007629395	0.0304808458764421			474000015258789	0.00186666869174945	474000015258789	0.00182444248847026	474000015258789	0.00224419113139801	474000015258789	0.00139096953871298	474000015258789	0.00149780908762939	474000015258789	0.00166941736544551
464000015258789	0.0364725870837386	464000015258789	0.0343703737299304	464000015258789	0.0372438500955129	464000015258789	0.0303857033813887	464000015258789	0.035849527095504	464000015258789	0.0309755697992328			475999984741211	0.00174191342351471	475999984741211	0.00169453697932205	475999984741211	0.00213142486254438	475999984741211	0.00114993045107064	475999984741211	0.00136424522095575	475999984741211	0.00166430400254837
465999984741211	0.0368016805164862	465999984741211	0.0346867694542741	465999984741211	0.0375290113061601	465999984741211	0.030613489300679	465999984741211	0.0363450342288678	465999984741211	0.0312457143978416			477999992370605	0.00166507304766369	477999992370605	0.00160612273685876	477999992370605	0.00199499602586666	477999992370605	0.000968978114764228	477999992370605	0.00137228725224881	477999992370605	0.00161629217782924
467999992370605	0.0372764950721703	467999992370605	0.0350740343068063	467999992370605	0.0378786639755267	467999992370605	0.03090463163681	467999992370605	0.0368634346841153	467999992370605	0.0316672957446244			48	0.00163240495570872	48	0.00153730529735954	48	0.00186485394351486	48	0.000880761381044539	48	0.00151193322212217	48	0.00161656081887312
47	0.0376204682573154	47	0.0354392202980947	47	0.0382025098677086	47	0.0312151719517404	47	0.0373145919416036	47	0.0319945219255637			482000007629395	0.00160230549776098	482000007629395	0.00152192993404381	482000007629395	0.0017560629207539	482000007629395	0.000897499336046764	482000007629395	0.00162833306880646	482000007629395	0.00156444197839032
472000007629395	0.0380651691423283	472000007629395	0.0358494907403291	472000007629395	0.0386802416643132	472000007629395	0.0316366251066494	472000007629395	0.0375824387142081	472000007629395	0.032343064727111			484000015258789	0.00156907898809624	484000015258789	0.00151461846645771	484000015258789	0.00170170559925595	484000015258789	0.00103687469707694	484000015258789	0.0016473035285445	484000015258789	0.00148663708936112
474000015258789	0.0383788223468265	474000015258789	0.036161364806035	474000015258789	0.0392035097420776	474000015258789	0.0320449893134538	474000015258789	0.037797061514917	474000015258789	0.0325800098185532			485999984741211	0.00149872112615981	485999984741211	0.00148014203983622	485999984741211	0.00165766523079381	485999984741211	0.00116655850083842	485999984741211	0.00173462600680883	485999984741211	0.00139670283126808
475999984741211	0.0387123493151961	475999984741211	0.0365540334456424	475999984741211	0.0397020029533148	475999984741211	0.0322539567335873	475999984741211	0.0381080720443617	475999984741211	0.0330945488033283			487999992370605	0.00151370584487565	487999992370605	0.00153155524206974	487999992370605	0.0017016012330121	487999992370605	0.00130625709112243	487999992370605	0.00187198510238078	487999992370605	0.00137162898694541
477999992370605	0.0390625449192725	477999992370605	0.0369043426092277	477999992370605	0.0400981647624478	477999992370605	0.0323703747651607	477999992370605	0.03827510776685	477999992370605	0.0333292370166307			49	0.00154257491809663	49	0.00154696092407083	49	0.0017397188171356	49	0.00143829715233065	49	0.00183506598090666	49	0.00127285027273751
48	0.0394632737495267	48	0.037170647983564	48	0.0403810820567315	48	0.0324884114928594	48	0.0386208085204093	48	0.0336242364746764			492000007629395	0.00160176471736336	492000007629395	0.00153921974742484	492000007629395	0.00179346422593566	492000007629395	0.00153680737125758	492000007629395	0.00177256984154313	492000007629395	0.00124343444283958
482000007629395	0.0397517867459333	482000007629395	0.037473215645096	482000007629395	0.0407693513705083	482000007629395	0.0326992870742684	482000007629395	0.0391330378711694	482000007629395	0.0340087535066588			494000015258789	0.00159948892104315	494000015258789	0.00149667753015589	494000015258789	0.00185404547794515	494000015258789	0.00157280308469427	494000015258789	0.00168054359415991	494000015258789	0.00131936511236674
484000015258789	0.0400581240518556	484000015258789	0.0377966777805982	484000015258789	0.0410566948466318	484000015258789	0.0328956370201677	484000015258789	0.0393393929222569	484000015258789	0.0342409558960846			495999984741211	0.00158172596125493	495999984741211	0.00145317298615241	495999984741211	0.00182381177235692	495999984741211	0.00153956170721266	495999984741211	0.00142964481173171	495999984741211	0.00137479787261769
485999984741211	0.0402768388596715	485999984741211	0.0380109110519827	485999984741211	0.0413982610359027	485999984741211	0.0331177368347232	485999984741211	0.0395630549569155	485999984741211	0.0345715067590592			497999992370605	0.00156829930228846	497999992370605	0.00141570331816567	497999992370605	0.00173997346494008	497999992370605	0.00145810778948429	497999992370605	0.00126042092360405	497999992370605	0.00147239240894143
487999992370605	0.0407143777448367	487999992370605	0.038430731555859	487999992370605	0.0418613654796509	487999992370605	0.0334599884981479	487999992370605	0.0399949709466335	487999992370605	0.0348780985170134			50	0.00157668037811114	50	0.0013973402524753	50	0.0016456314821992	50	0.00136400194265828	50	0.00121040493174826	50	0.00149887476026739
49	0.0409695989409795	49	0.0386875388090098	49	0.0421773726788174	49	0.0336773232302863	49	0.0404083214376046	49	0.0351374620854983			502000007629395	0.00150562110504983	502000007629395	0.00133170379696993	502000007629395	0.00152150430634542	502000007629395	0.00121323149322545	502000007629395	0.00124307499150251	502000007629395	0.00147033890105959
492000007629395	0.041289522452597	492000007629395	0.0390355354739252	492000007629395	0.0424817477252232	492000007629395	0.0339348642100724	492000007629395	0.0406722674612875	492000007629395	0.0353473029671558			504000015258789	0.00146423114358765	504000015258789	0.00131910157302473	504000015258789	0.00145056178937535	504000015258789	0.00114191604184909	504000015258789	0.00124399810801413	504000015258789	0.00141616655269495
494000015258789	0.0415296279873758	494000015258789	0.0392590254502113	494000015258789	0.0427519335762759	494000015258789	0.0342206742249052	494000015258789	0.0410688814901501	494000015258789	0.0355958478232428			505999984741211	0.00139563715863009	505999984741211	0.00127018222842539	505999984741211	0.00138508217476157	505999984741211	0.00113381351894821	505999984741211	0.00132660122052816	505999984741211	0.00143886956327983
495999984741211	0.041899779673156	495999984741211	0.0395752142581036	495999984741211	0.0431174590832449	495999984741211	0.0345111949095297	495999984741211	0.0415887296683347	495999984741211	0.0358708967435558			507999992370605	0.00138386184767563	507999992370605	0.00125619715174914	507999992370605	0.00143830181674379	507999992370605	0.00118501193953324	507999992370605	0.00142177201117763	507999992370605	0.00145342850853436
497999992370605	0.0423038147421668	497999992370605	0.0399519856939455	497999992370605	0.0436423828060928	497999992370605	0.0349907159757802	497999992370605	0.0417811518430308	497999992370605	0.0361235430766463			51	0.00141055395182967	51	0.00126970368879052	51	0.00155836337350045	51	0.00126851105665755	51	0.0014362965563853	51	0.00144197256411661
50	0.042530606051389	50	0.0401500325620159	50	0.0439613568637566	50	0.0352556918322201	50	0.0417996724908068	50	0.0364297095636832			512000007629395	0.00142840043376555	512000007629395	0.00126421003046013	512000007629395	0.00164055791257661	512000007629395	0.00123921693878982	512000007629395	0.00141590694895151	512000007629395	0.00147818094563958
502000007629395	0.0428610506183759	502000007629395	0.0404465983905702	502000007629395	0.0443210347403753	502000007629395	0.0354436484408118	502000007629395	0.0420878960227098	502000007629395	0.0367945349546724			514000015258789	0.00145359875961371	514000015258789	0.00126946099354469	514000015258789	0.00175197674908642	514000015258789	0.00118094559162157	514000015258789	0.00141380315286558	514000015258789	0.00153706041567005
504000015258789	0.0431189293895947	504000015258789	0.0406644985764942	504000015258789	0.0445325752875229	504000015258789	0.0356172079540975	504000015258789	0.0423598386120977	504000015258789	0.0371327244545106			515999984741211	0.00150169745902745	515999984741211	0.00129724777715589	515999984741211	0.0017222124000697	515999984741211	0.00112171650925048	515999984741211	0.00143236256119628	515999984741211	0.00159318278025014
505999984741211	0.0434428483908541	505999984741211	0.0409831053876269	505999984741211	0.0447364245223937	505999984741211	0.0358611500591563	505999984741211	0.0426320717477245	505999984741211	0.0373436340668254			517999992370605	0.00156547908149787	517999992370605	0.00134583594842278	517999992370605	0.00167247168147021	517999992370605	0.00115830212518559	517999992370605	0.00145129045816448	517999992370605	0.00156435262572624
507999992370605	0.0437526743581971	507999992370605	0.0412488432021699	507999992370605	0.0449966502829166	507999992370605	0.0360814594620384	507999992370605	0.0430353092469699	507999992370605	0.0376122448934427			52	0.00160343705523448	52	0.00137011713403865	52	0.00158712254148699	52	0.001199817807158	52	0.0014437690919874	52	0.00144341561692965
51	0.0439646154163739	51	0.0414210823931667	51	0.0453550385282386	51	0.0363339490047758	51	0.0432642492069146	51	0.0378191240492459			522000007629395	0.00158656864242744	522000007629395	0.00136779790037114	522000007629395	0.00157573219037893	522000007629395	0.00128145392852438	522000007629395	0.00139945075365511	522000007629395	0.00128237689927309
512000007629395	0.0442586647391103	512000007629395	0.0417175232767163	512000007629395	0.0457518866066539	512000007629395	0.0366090539904211	512000007629395	0.0435418784483014	512000007629395	0.0381705751024317			524000015258789	0.00160397317121896	524000015258789	0.00141998743586549	524000015258789	0.00159227788410232	524000015258789	0.00136484780482738	524000015258789	0.00130873447754773	524000015258789	0.00120279895020168
514000015258789	0.0445823423976951	514000015258789	0.042008967198904	514000015258789	0.0461023521789265	514000015258789	0.0369405000951987	514000015258789	0.0436974915577288	514000015258789	0.038533670760215			525999984741211	0.00159200472440822	525999984741211	0.00142814666053853	525999984741211	0.00162489262683208	525999984741211	0.00143277171768579	525999984741211	0.00122927503372248	525999984741211	0.00117519786853834
515999984741211	0.0448200193806737	515999984741211	0.0422033249389752	515999984741211	0.0463418404936952	515999984741211	0.0371276089866628	515999984741211	0.0440315306631559	515999984741211	0.0389110687021986			527999992370605	0.00155738923997019	527999992370605	0.00140124859339209	527999992370605	0.00161637409658489	527999992370605	0.00138883586123042	527999992370605	0.00130257249627312	527999992370605	0.0011950026022941
517999992370605	0.0451504651900923	517999992370605	0.0424718225218522	517999992370605	0.0467303475691599	517999992370605	0.0373164456704867	517999992370605	0.0443481590956784	517999992370605	0.0390900617225922			53	0.0015616507644189	53	0.00141187208582849	53	0.00164663928696177	53	0.00126432066450913	53	0.0014282485488129	53	0.00114773176333003
52	0.0454973432640497	52	0.0427666268414445	52	0.0470228001618564	52	0.0374796117331592	52	0.0447423513455437	52	0.0393715032443825			532000007629395	0.00153006233834133	532000007629395	0.00139302260930609	532000007629395	0.00165834725545161	532000007629395	0.00112334431655247	532000007629395	0.00159945218878973	532000007629395	0.00118107736129258
522000007629395	0.0458144019618667	522000007629395	0.0430530166657033	522000007629395	0.047401437227456	522000007629395	0.0377242579903113	522000007629395	0.044984612632533	522000007629395	0.0397224160552958			534000015258789	0.0014715306586151	534000015258789	0.0013696865504013	534000015258789	0.00170309486555505	534000015258789	0.00106012650501951	534000015258789	0.0016604407023709	534000015258789	0.00130273458462949
524000015258789	0.0460793731200632	524000015258789	0.0432897988281291	524000015258789	0.0477558042556668	524000015258789	0.038058799575085	524000015258789	0.0451585331633283	524000015258789	0.0399952380356943			535999984741211	0.0014359983254706	535999984741211	0.00136285989025522	535999984741211	0.0016924481968159	535999984741211	0.00104149035251649	535999984741211	0.00164552609561498	535999984741211	0.00143810299613399
525999984741211	0.0464707908758594	525999984741211	0.0436278786390577	525999984741211	0.0479455205422705	525999984741211	0.0383493616596941	525999984741211	0.0454991463190693	525999984741211	0.0402704431549012			537999992370605	0.00149216441892381	537999992370605	0.00142377202407134	537999992370605	0.00163099484531343	537999992370605	0.00109224922504518	537999992370605	0.00158135120481227	537999992370605	0.00158635203874257
527999992370605	0.046742909796203	527999992370605	0.0438611009759876	527999992370605	0.0483287932503687	527999992370605	0.0386956668747205	527999992370605	0.0457055070474559	527999992370605	0.0404154655244044			54	0.00150010062634392	54	0.00142890491919847	54	0.00158933799196229	54	0.00116704520319627	54	0.00138695391629413	54	0.00166753556627213
53	0.0470501980238073	53	0.0441585862481455	53	0.0485885638807656	53	0.0388737006874375	53	0.045932104432354	53	0.0405604859142243			542000007629395	0.00153449615455014	542000007629395	0.00143652511262882	542000007629395	0.00149063274226124	542000007629395	0.00122913014538954	542000007629395	0.00120578286274065	542000007629395	0.00169065312657421
532000007629395	0.0473577400400896	532000007629395	0.0444492549532184	532000007629395	0.0490226879305022	532000007629395	0.0391439707380099	532000007629395	0.0462947773641524	532000007629395	0.0408670555938671			544000015258789	0.00155855213646943	544000015258789	0.00139659263450781	544000015258789	0.00140096785402664	544000015258789	0.00135879456268393	544000015258789	0.0012080794302756	544000015258789	0.00165211982663022
534000015258789	0.0477007091164738	534000015258789	0.0447468099383351	534000015258789	0.0493368331154949	534000015258789	0.0393462444610651	534000015258789	0.0465271270050509	534000015258789	0.0411776084122033			545999984741211	0.00158185598177102	545999984741211	0.00135345905711133	545999984741211	0.00132610620968441	545999984741211	0.00144407184155231	545999984741211	0.00126405318956853	545999984741211	0.00157446376153255
535999984741211	0.0479492625904974	535999984741211	0.0449629711168633	535999984741211	0.0496901122062445	535999984741211	0.0395661397205742	535999984741211	0.0469560601003725	535999984741211	0.0414479825492372			547999992370605	0.00156947269371725	547999992370605	0.00131342877207744	547999992370605	0.00126575803256867	547999992370605	0.00138830222321541	547999992370605	0.00125810052383326	547999992370605	0.00136791961240133
537999992370605	0.0482774423297448	537999992370605	0.0452784545136672	537999992370605	0.0499547992735432	537999992370605	0.0397387048161944	537999992370605	0.0473392498836708	537999992370605	0.041724218952431			55	0.00152761497907557	55	0.00128442384782396	55	0.00125238705503397	55	0.00131405817632459	55	0.0013559499994873	55	0.00116415625519343
54	0.0485586481214983	54	0.0455632367750237	54	0.0502969711289886	54	0.0399470887419603	54	0.0475987527164605	54	0.0419437772323637			552000007629395	0.00143330302349423	552000007629395	0.00124134507728178	552000007629395	0.00129112005016522	552000007629395	0.00118629465314484	552000007629395	0.00138154348858558	552000007629395	0.000981893510322441
542000007629395	0.0487846007840848	542000007629395	0.0457776789936182	542000007629395	0.0506267448715884	542000007629395	0.0402354330555193	542000007629395	0.0478778716961657	542000007629395	0.0423440490142106			554000015258789	0.00134868255230015	554000015258789	0.00120538522152106	554000015258789	0.00131802278172479	554000015258789	0.00101892246414956	554000015258789	0.00143546322982649	554000015258789	0.000953135945727919
544000015258789	0.0491297427107341	544000015258789	0.046119037488103	544000015258789	0.0509435337409523	544000015258789	0.0405098216603887	544000015258789	0.0480521301160119	544000015258789	0.042726814129518			555999984741211	0.00131701585153969	555999984741211	0.00121606920556528	555999984741211	0.00138015917822543	555999984741211	0.000928540786803025	555999984741211	0.0014132768029961	555999984741211	0.000996953661344408
545999984741211	0.0495093962419916	545999984741211	0.0464436165873476	545999984741211	0.0511878420945828	545999984741211	0.0407211749595843	545999984741211	0.0482894272602289	545999984741211	0.0430649193356638			557999992370605	0.00133969233327487	557999992370605	0.00125906489124852	557999992370605	0.00138774774110422	557999992370605	0.00085157702264834	557999992370605	0.00145476573747444	557999992370605	0.00113456492675137
547999992370605	0.04984524840512	547999992370605	0.0467258360013576	547999992370605	0.0514802925420556	547999992370605	0.0410600260754057	547999992370605	0.0484800319201563	547999992370605	0.0433974606943233			56	0.00139848405403328	56	0.00131243277411062	56	0.00144397111938122	56	0.000934456720284871	56	0.00138817016201858	56	0.00130032191693641
55	0.0500665863431501	55	0.0468938256518191	55	0.051682127895858	55	0.0412889452272984	55	0.0487364425831428	55	0.0436245584553975			562000007629395	0.00148961662901278	562000007629395	0.00136504720848882	562000007629395	0.0014389420074463	562000007629395	0.00104488743002502	562000007629395	0.00145483876469256	562000007629395	0.00142316667070442
552000007629395	0.0504044869357754	552000007629395	0.0471512902649867	552000007629395	0.0518998323372866	552000007629395	0.0416147760322128	552000007629395	0.049140260855789	552000007629395	0.0437923233501463			564000015258789	0.00157229335179657	564000015258789	0.00141344107779613	564000015258789	0.00143155474314679	564000015258789	0.00119443376253624	564000015258789	0.00147857727499298	564000015258789	0.0014791180553906
554000015258789	0.0506674183366322	554000015258789	0.0473749311279101	554000015258789	0.0521531536396743	554000015258789	0.0418874486042764	554000015258789	0.0495592354907634	554000015258789	0.0439420836467283			565999984741211	0.00162401659174053	565999984741211	0.00145211197792754	565999984741211	0.00151057383721969	565999984741211	0.0012965673558901	565999984741211	0.00150530888089573	565999984741211	0.00144759711754055
555999984741211	0.0509662520282338	555999984741211	0.0476928364525029	555999984741211	0.052514900599984	555999984741211	0.0420015676640065	555999984741211	0.0496636956129811	555999984741211	0.0442001549052962			567999992370605	0.00170607863233112	567999992370605	0.00155743151121421	567999992370605	0.00165624127292203	567999992370605	0.00133840787050835	567999992370605	0.00146049640629716	567999992370605	0.00146535891122548
557999992370605	0.0512259586090072	557999992370605	0.0479565798023449	557999992370605	0.0527517766101236	557999992370605	0.0420760266757185	557999992370605	0.0497308209958193	557999992370605	0.0443095917405471			57	0.00169671117889371	57	0.00158428293422932	57	0.00171226612211506	57	0.00133334392123784	57	0.00137527145631361	57	0.00138270230372333
56	0.0514444476502855	56	0.0481475474799219	56	0.05308901622117	56	0.0423992575823143	56	0.0503223242786469	56	0.0446497073495415			572000007629395	0.00164235487773613	572000007629395	0.00155220051764838	572000007629395	0.00176991783115115	572000007629395	0.00142951085561704	572000007629395	0.00147761640588757	572000007629395	0.00139362563046645
562000007629395	0.0517350175424555	562000007629395	0.0484118342589233	562000007629395	0.0533062771761509	562000007629395	0.0424721284105055	562000007629395	0.050474081644056	562000007629395	0.0448875903898023			574000015258789	0.00161502739305562	574000015258789	0.00153184516449854	574000015258789	0.00171803133674754	574000015258789	0.00143760171748509	574000015258789	0.0014177945786413	574000015258789	0.00132506794047357
564000015258789	0.0520685108817737	564000015258789	0.048689905870068	564000015258789	0.0535645037516441	564000015258789	0.0426837138527274	564000015258789	0.0508685741948307	564000015258789	0.0452076560365923			575999984741211	0.00157822182088871	575999984741211	0.00148156701804837	575999984741211	0.00170807485538917	575999984741211	0.00141397952598718	575999984741211	0.00145974805951512	575999984741211	0.00133985923180729
565999984741211	0.052357557143951	565999984741211	0.0489613260731982	565999984741211	0.0539314197065914	565999984741211	0.0430679808102496	565999984741211	0.0510954726438798	565999984741211	0.0454772590982484			577999992370605	0.0015577590404739	577999992370605	0.00142014631743784	577999992370605	0.00178176485745753	577999992370605	0.00144967846613827	577999992370605	0.00148090583748676	577999992370605	0.00126799738816127
567999992370605	0.0527311442964738	567999992370605	0.0493154140543212	567999992370605	0.0541783688698643	567999992370605	0.0432521571963134	567999992370605	0.0514639609892387	567999992370605	0.045831224561332			58	0.00157602123823027	58	0.00142723695421467	58	0.00179583199865234	58	0.00141689755369065	58	0.00154839144127358	58	0.00129946905814761
57	0.053101413169825	57	0.0496367502879988	57	0.0545928095870095	57	0.0436254895605445	57	0.0515798148297964	57	0.0460758895999662			582000007629395	0.00163713685706932	582000007629395	0.00147361259026446	582000007629395	0.00186300683591416	582000007629395	0.00138069893828268	582000007629395	0.00148539548089026	582000007629395	0.0013865501530323
572000007629395	0.0534344291168665	572000007629395	0.0499407162364609	572000007629395	0.0548414223995806	572000007629395	0.0438041087136122	572000007629395	0.0520601179290302	572000007629395	0.0463420017799353			584000015258789	0.00165318360435039	584000015258789	0.00148036185030511	584000015258789	0.00188940974645394	584000015258789	0.00127007290624258	584000015258789	0.00155877398761908	584000015258789	0.00141466082183043
574000015258789	0.0536580976187398	574000015258789	0.0501805157415277	574000015258789	0.0552378587910576	574000015258789	0.0440561605991504	574000015258789	0.0521404876883355	574000015258789	0.0465862605374606			585999984741211	0.00162156704603111	585999984741211	0.00147777485017118	585999984741211	0.00192439459410694	585999984741211	0.00122385833820879	585999984741211	0.00154545184065937	585999984741211	0.00142175743488658
575999984741211	0.0540486799405238	575999984741211	0.0505340020084503	575999984741211	0.0556853440248133	575999984741211	0.0443463680791344	575999984741211	0.0526093522286424	575999984741211	0.0468392462360339			587999992370605	0.0016758800556043	587999992370605	0.00154027725733986	587999992370605	0.00185913172894095	587999992370605	0.00117187381824792	587999992370605	0.00153086301400821	587999992370605	0.00141944184529183
577999992370605	0.0544116128814479	577999992370605	0.0508912187152296	577999992370605	0.0559866633711042	577999992370605	0.0446820675508138	577999992370605	0.0529033222939199	577999992370605	0.0472237675548818			59	0.00168512069530965	59	0.00156520286078265	59	0.00171987334264637	59	0.00119420156221995	59	0.00147327208810575	59	0.00140190860785042
58	0.0546158058615411	58	0.0510759036975647	58	0.0562290749174628	58	0.0449579103980357	58	0.0530769080485468	58	0.0473664203610488			592000007629395	0.00165859067951199	592000007629395	0.00155347565158863	592000007629395	0.0015197227920544	592000007629395	0.0012691908948717	592000007629395	0.00141743935442864	592000007629395	0.0013594678415671
582000007629395	0.0549824111983685	582000007629395	0.0513929193395781	582000007629395	0.0566306182188015	582000007629395	0.0453390520603548	582000007629395	0.0534669026207734	582000007629395	0.0477108504464922			594000015258789	0.00165554962791214	594000015258789	0.00153676364238446	594000015258789	0.00136684052957557	594000015258789	0.0014276533988497	594000015258789	0.00151078767140926	594000015258789	0.00132130638280757
584000015258789	0.0553270396875453	584000015258789	0.0516957001670838	584000015258789	0.0569554444736997	584000015258789	0.0454975122004284	584000015258789	0.0536683963382397	584000015258789	0.0478688507944343			595999984741211	0.00163579583829356	595999984741211	0.00150485249722324	595999984741211	0.00124467532249589	595999984741211	0.00150381845513681	595999984741211	0.00163343870626934	595999984741211	0.00128732904839131
585999984741211	0.0556119266056381	585999984741211	0.0519390488067694	585999984741211	0.0574695806854134	585999984741211	0.0456786216667648	585999984741211	0.054104876474057	585999984741211	0.0482459890043011			597999992370605	0.00160582479746988	597999992370605	0.00145075682014948	597999992370605	0.00132413243411457	597999992370605	0.00156765896582303	597999992370605	0.00176303374041837	597999992370605	0.00135406586810736
587999992370605	0.0559856468207171	587999992370605	0.0522647851212584	587999992370605	0.0578657412212646	587999992370605	0.0460376320040321	587999992370605	0.0543995766993063	587999992370605	0.0483920344812318			60	0.00161041020710552	60	0.00143725698820198	60	0.00148828333567127	60	0.00157946284630793	60	0.00183433454262223	60	0.00136468790291466
59	0.0563118715570444	59	0.052646750785866	59	0.0581233788306735	59	0.0462320321494874	59	0.0546885908569716	59	0.0489085125757866			602000007629395	0.00163464183333185	602000007629395	0.00147305723357581	602000007629395	0.00173980117317998	602000007629395	0.00148924230985885	602000007629395	0.00186681868178426	602000007629395	0.00149308083034155
592000007629395	0.056678522236378	592000007629395	0.0529459253714128	592000007629395	0.0585239023797156	592000007629395	0.0464497726276346	592000007629395	0.0548973646996426	592000007629395	0.0491767157373743			604000015258789	0.0016366058427867	604000015258789	0.00146621687171615	604000015258789	0.00199202843877365	604000015258789	0.00135283373422567	604000015258789	0.00178879281618288	604000015258789	0.00153747715183091
594000015258789	0.0569263047065823	594000015258789	0.0531592213827732	594000015258789	0.0588079711709322	594000015258789	0.0467385551508985	594000015258789	0.0553440443418409	594000015258789	0.0492651105113709			605999984741211	0.0016278239189604	605999984741211	0.00146168102147005	605999984741211	0.00208582789196199	605999984741211	0.00122414782334886	605999984741211	0.0017568191387331	605999984741211	0.00154300404410487
595999984741211	0.057276696452943	595999984741211	0.0535140370939014	595999984741211	0.0590294354995661	595999984741211	0.0470444222471555	595999984741211	0.055550275520493	595999984741211	0.0495802621438552			607999992370605	0.00165795748542918	607999992370605	0.00149680711338324	607999992370605	0.00205184880839081	607999992370605	0.00114765035474457	607999992370605	0.00160241860977945	607999992370605	0.00160671016138771
597999992370605	0.0576762483014736	597999992370605	0.0538488169749997	597999992370605	0.0592359640643983	597999992370605	0.0472456608455597	597999992370605	0.0557382592597351	597999992370605	0.0498346024082382			61	0.00174585339498306	61	0.00158511290824119	61	0.00198616264773298	61	0.00113771034459507	61	0.00145936062169926	61	0.00153820494604258
60	0.0579327809110282	60	0.0540942079902161	60	0.059600268174645	60	0.0476607060666465	60	0.0562437505258395	60	0.0501030999807976			612000007629395	0.00177040992673669	612000007629395	0.00162741534552252	612000007629395	0.00187732031642756	612000007629395	0.00121550459293181	612000007629395	0.00148659948253023	612000007629395	0.00143065524022666
602000007629395	0.0582881487211121	602000007629395	0.0544294851911981	602000007629395	0.0598275604392932	602000007629395	0.0480038345333746	602000007629395	0.0566513473066281	602000007629395	0.0504690320644403			614000015258789	0.00179321599169923	614000015258789	0.00167040345153442	614000015258789	0.00166252671538176	614000015258789	0.00132272655084368	614000015258789	0.00149905871306032	614000015258789	0.00136506018138784
604000015258789	0.0585689210343699	604000015258789	0.0546538177517308	604000015258789	0.0601730351857886	604000015258789	0.0483287895230764	604000015258789	0.0571005642515686	604000015258789	0.050671016362722			615999984741211	0.00174010625495147	615999984741211	0.00163788505808845	615999984741211	0.00155540467794498	615999984741211	0.00152292738963974	615999984741211	0.00157225574496568	615999984741211	0.00128894789127431
605999984741211	0.0589080320497463	605999984741211	0.0549754091119958	605999984741211	0.0605852012703326	605999984741211	0.0485242186842947	605999984741211	0.0573989261282281	605999984741211	0.0510711036955581			617999992370605	0.00167978387787086	617999992370605	0.00159037159676	617999992370605	0.00151962352751242	617999992370605	0.00165304760755497	617999992370605	0.00165496409830103	617999992370605	0.00129812191732961
607999992370605	0.059251352250548	607999992370605	0.0552621561985552	607999992370605	0.0611446001896761	607999992370605	0.0487519042023229	607999992370605	0.0576038557567446	607999992370605	0.0513478361586221			62	0.00163580968577005	62	0.00153132799769241	62	0.00164483138958397	62	0.00171398831090153	62	0.0016697980981675	62	0.0012761914501699
61	0.0595996998319876	61	0.0555890470057839	61	0.0615756654662495	61	0.0489092149155198	61	0.0580019339559862	61	0.051581969857657			622000007629395	0.00157931926984117	622000007629395	0.00145967955094723	622000007629395	0.00177105930050256	622000007629395	0.00166524927502237	622000007629395	0.0017069144368594	622000007629395	0.00131474369929224
612000007629395	0.0599552308414083	612000007629395	0.0559230958575536	612000007629395	0.0619804438717467	612000007629395	0.0491917953274517	612000007629395	0.0582984419617806	612000007629395	0.051957758235707			624000015258789	0.00154260829780311	624000015258789	0.00141253822232906	624000015258789	0.00182799706280348	624000015258789	0.00156200467676537	624000015258789	0.00167823325202993	624000015258789	0.00140850539988678
614000015258789	0.0602396111158631	614000015258789	0.0561913233434636	614000015258789	0.0621725524083733	614000015258789	0.0494251006712465	614000015258789	0.0585350184961917	614000015258789	0.0522781104508952			625999984741211	0.00156206269040372	625999984741211	0.00140922663476748	625999984741211	0.00181223324133152	625999984741211	0.00147668906225155	625999984741211	0.0016603216140731	625999984741211	0.00146295411472956
615999984741211	0.0606473755733136	615999984741211	0.0565543285639297	615999984741211	0.0624550533941381	615999984741211	0.0497312786506505	615999984741211	0.0589352933658014	615999984741211	0.0525817996835399			627999992370605	0.00160819096679455	627999992370605	0.00145117224444414	627999992370605	0.00183843820583896	627999992370605	0.00140874095275	627999992370605	0.00169522031584605	627999992370605	0.00157066445127275
617999992370605	0.0609989862967954	617999992370605	0.0568742568002759	617999992370605	0.062846527365878	617999992370605	0.0500841077836073	617999992370605	0.0591748806305156	617999992370605	0.052783810744366			63	0.00170374657152749	63	0.00155561705450544	63	0.00191756020852661	63	0.00137780700214017	63	0.00164283983093906	63	0.00164522159689513
62	0.0613970095157755	62	0.0572773133580777	62	0.0632416944888741	62	0.0503927504944455	62	0.0595197505241632	62	0.0528820793598952			632000007629395	0.00178484803453849	632000007629395	0.00165147351388547	632000007629395	0.00191264275098107	632000007629395	0.00134835808406158	632000007629395	0.00164125028640105	632000007629395	0.00160422942241546
622000007629395	0.0616399698785967	622000007629395	0.0574931248164399	622000007629395	0.0634703932943917	622000007629395	0.050647924265273	622000007629395	0.0598943020642699	622000007629395	0.0532281545925897			634000015258789	0.00180603817187624	634000015258789	0.00166683342633269	634000015258789	0.00181341625311239	634000015258789	0.00133198366175791	634000015258789	0.0017341997960588	634000015258789	0.00158728798239031
624000015258789	0.0619478949985212	624000015258789	0.0577932531861502	624000015258789	0.0637933537022197	624000015258789	0.0510681254040136	624000015258789	0.0601648525936441	624000015258789	0.0535807201755025			635999984741211	0.00177327066961637	635999984741211	0.00162744989133229	635999984741211	0.00176196252878978	635999984741211	0.00138885349854258	635999984741211	0.0017620692272402	635999984741211	0.00156925958834223
625999984741211	0.0622179699350825	625999984741211	0.0580398429652086	625999984741211	0.0642592140242634	625999984741211	0.0514986149299474	625999984741211	0.060611476355604	625999984741211	0.0538587958262275			637999992370605	0.00171564140806848	637999992370605	0.00155495456207764	637999992370605	0.00175853389361115	637999992370605	0.00145216430681238	637999992370605	0.00172193530477701	637999992370605	0.00153158002176451
627999992370605	0.0625722364359587	627999992370605	0.0583293712268393	627999992370605	0.0645731686682752	627999992370605	0.0516581911305131	627999992370605	0.0609570355304943	627999992370605	0.0541433837562331			64	0.00162371646590799	64	0.00144736637485337	64	0.00169067090964928	64	0.00141215063875028	64	0.00163658718513417	64	0.00148311283371326
63	0.0629270432438566	63	0.0586486546550743	63	0.0650434310859277	63	0.051892232162026	63	0.0611542638855561	63	0.0544165541442816			641999969482422	0.00160296172238364	641999969482422	0.00141453415386128	641999969482422	0.00166294009899568	641999969482422	0.00143367865451436	641999969482422	0.00147469808665828	641999969482422	0.00137745250674205
632000007629395	0.0632248660192849	632000007629395	0.0589255466752093	632000007629395	0.0653366611196122	632000007629395	0.052126005469847	632000007629395	0.0615092926717525	632000007629395	0.054784861811391			644000015258789	0.0015902259796125	644000015258789	0.00139637063759526	644000015258789	0.00159615080463188	644000015258789	0.00150690848307456	644000015258789	0.00133349070448863	644000015258789	0.00135448391613441
634000015258789	0.0636187263851206	634000015258789	0.0593051484446435	634000015258789	0.0656503352522127	634000015258789	0.052413849473989	634000015258789	0.0618602997968556	634000015258789	0.0550421314647084			645999984741211	0.00163040465128918	645999984741211	0.0014323768459615	645999984741211	0.00153505180276462	645999984741211	0.0015796584601337	645999984741211	0.001210316672306	645999984741211	0.00139869220346934
635999984741211	0.0640078044401318	635999984741211	0.0596561011604038	635999984741211	0.0660921337689397	635999984741211	0.0528089984419252	635999984741211	0.0622685608624584	635999984741211	0.0553819415698916			648000030517578	0.00169753444781169	648000030517578	0.00150758773823706	648000030517578	0.00154686297139503	648000030517578	0.00165837305548675	648000030517578	0.00128013739791757	648000030517578	0.00141380446473178
637999992370605	0.0642799641073852	637999992370605	0.0599426464333295	637999992370605	0.0664846834708732	637999992370605	0.0530269827031771	637999992370605	0.0625789484877674	637999992370605	0.0558521060592474			65	0.00170461881678338	65	0.00156061992911649	65	0.00156032082362433	65	0.00165470755557871	65	0.0014629532401521	65	0.00137326269764527
64	0.0647218424255661	64	0.0603185322476306	64	0.0668206752518618	64	0.0533252875847679	64	0.062851565653289	64	0.0560687137028278			651999969482422	0.00174452651520961	651999969482422	0.00161824306862215	651999969482422	0.00160696961936823	651999969482422	0.00162369955741039	651999969482422	0.00175828857463293	651999969482422	0.00127816828676086
641999969482422	0.0649849880729399	641999969482422	0.0605250536383522	641999969482422	0.0670440609424183	641999969482422	0.053578570473426	641999969482422	0.0632810495006189	641999969482422	0.0562107504343182			654000015258789	0.00167473727438669	654000015258789	0.00155536969484648	654000015258789	0.00163975709114682	654000015258789	0.00152332707154008	654000015258789	0.00202604891901139	654000015258789	0.00120455626784956
644000015258789	0.0653157095491721	644000015258789	0.0608107395096297	644000015258789	0.0674119174481689	644000015258789	0.0538532602221454	644000015258789	0.0636468975234555	644000015258789	0.056539743822275			655999984741211	0.0016003495052662	655999984741211	0.00149115209551103	655999984741211	0.00172822176757712	655999984741211	0.00145379539377985	655999984741211	0.00210807947481333	655999984741211	0.00127020686235725
645999984741211	0.0655698621745877	645999984741211	0.061045555256393	645999984741211	0.0677910542571145	645999984741211	0.0541634983175607	645999984741211	0.0637317513011772	645999984741211	0.0568845466936805			658000030517578	0.00149258567373489	658000030517578	0.00138288071752567	658000030517578	0.0018548723909359	658000030517578	0.00139983250671747	658000030517578	0.00202339807472269	658000030517578	0.00141393856660935
648000030517578	0.0659290985322289	648000030517578	0.0613832275408622	648000030517578	0.0680791839123626	648000030517578	0.0544972159884093	648000030517578	0.0639318595265982	648000030517578	0.057163256212256			66	0.00147723960876416	66	0.00133668859698008	66	0.00192952092990311	66	0.00130795275105921	66	0.00179015074345625	66	0.00147974279522461
65	0.0662250018692643	65	0.0616519263457821	65	0.0683395405026952	65	0.0548155567970783	65	0.0643278355229159	65	0.0573929659071529			661999969482422	0.00153109448550993	661999969482422	0.00134971090963308	661999969482422	0.00193459391647406	661999969482422	0.00124309452373251	661999969482422	0.00160833891614861	661999969482422	0.00150930497108459
651999969482422	0.0667148983750811	651999969482422	0.0620780857261959	651999969482422	0.0686937982443514	651999969482422	0.0552359541732062	651999969482422	0.064544557171334	651999969482422	0.0576162273989991			664000015258789	0.00164621788638778	664000015258789	0.00142192025205751	664000015258789	0.00187966899420298	664000015258789	0.00127943001051335	664000015258789	0.00141752724946362	664000015258789	0.00153360233638352
654000015258789	0.0669804355069758	654000015258789	0.0623135884967683	654000015258789	0.0690049361468591	654000015258789	0.0555365607394978	654000015258789	0.0648513424007151	654000015258789	0.0580347752905217			665999984741211	0.00170991117653449	665999984741211	0.0014715657874765	665999984741211	0.00171576239128412	665999984741211	0.00133332030764636	665999984741211	0.00129640570482246	665999984741211	0.00153727993461313
655999984741211	0.0673202672252087	655999984741211	0.0626304499290949	655999984741211	0.0692994533405629	655999984741211	0.0557503480352484	655999984741211	0.0652989758985717	655999984741211	0.0582812993706894			668000030517578	0.00172638092778157	668000030517578	0.00151849707174078	668000030517578	0.00156453264292059	668000030517578	0.00136632103056288	668000030517578	0.00135954917727111	668000030517578	0.00146075047105
658000030517578	0.0676462196189588	658000030517578	0.0629662458719378	658000030517578	0.0696916154780644	658000030517578	0.0560620006462985	658000030517578	0.0659350326441986	658000030517578	0.0583140171795145			67	0.00170473761355536	67	0.00154412117105025	67	0.00143331264384632	67	0.00137777697498062	67	0.00151058156265395	67	0.00131335938893209
66	0.0678839395076187	66	0.0632006955894387	66	0.0700594254731633	66	0.0563332049218769	66	0.0663191467171331	66	0.0585915369535349			671999969482422	0.00164472862673213	671999969482422	0.00151742265332816	671999969482422	0.00133125834551572	671999969482422	0.0013839873495415	671999969482422	0.00161641651359182	671999969482422	0.00125703091559668
661999969482422	0.068220005014959	661999969482422	0.0634756787418999	661999969482422	0.0704915392357298	661999969482422	0.0565866693281841	661999969482422	0.0666417147671562	661999969482422	0.0590420407360574			674000015258789	0.00159634117099288	674000015258789	0.00146256070063437	674000015258789	0.00131297063925003	674000015258789	0.00135768516117281	674000015258789	0.00163220351136654	674000015258789	0.00126220141755469
664000015258789	0.0684718893463381	664000015258789	0.0636844711214169	664000015258789	0.0708178916810654	664000015258789	0.0568431089891316	664000015258789	0.0667606907843126	664000015258789	0.0593709101974759			675999984741211	0.00155030909812291	675999984741211	0.00139809938571271	675999984741211	0.00140469705232654	675999984741211	0.00130428608504788	675999984741211	0.00159194262940838	675999984741211	0.00131481162480849
665999984741211	0.0688353299884602	665999984741211	0.0640126231088674	665999984741211	0.071207730084721	665999984741211	0.0571720292476314	665999984741211	0.0670205958267182	665999984741211	0.0597280491722719			678000030517578	0.00152476618875454	678000030517578	0.00135718155031734	678000030517578	0.00159045380704147	678000030517578	0.00127401331499966	678000030517578	0.0016532089670968	678000030517578	0.00131287472725498
668000030517578	0.0691717490964979	668000030517578	0.0642767215345402	668000030517578	0.0716100987146414	668000030517578	0.0573535473042955	668000030517578	0.0673735456277623	668000030517578	0.0599941208573632			68	0.00152034111832036	68	0.00133138501348486	68	0.00172232638666564	68	0.00123694828485222	68	0.00172970942384075	68	0.00127773245565874
67	0.0696033262904472	67	0.0646566733065544	67	0.0718684954664013	67	0.0575386293384153	67	0.0675355870951939	67	0.0601326908334673			681999969482422	0.00156845658046879	681999969482422	0.00134549442592369	681999969482422	0.00177901081302827	681999969482422	0.00121092545110133	681999969482422	0.00171832257104254	681999969482422	0.00122088492059936
671999969482422	0.0699398474323931	671999969482422	0.0649891863272276	671999969482422	0.0721023817140981	671999969482422	0.0579092151679229	671999969482422	0.0680402087603705	671999969482422	0.0604570087128045			684000015258789	0.00159161670354071	684000015258789	0.00137414354291287	684000015258789	0.00178439514917585	684000015258789	0.00126880243671546	684000015258789	0.00173571981168854	684000015258789	0.00121665684873859
674000015258789	0.0702039153207502	674000015258789	0.0652368593269714	674000015258789	0.0723351512894005	674000015258789	0.0582729292218795	674000015258789	0.0683329014718115	674000015258789	0.0607255383378247			685999984741211	0.0015648632332014	685999984741211	0.00139730862192374	685999984741211	0.00170738175275017	685999984741211	0.00131763621848639	685999984741211	0.00165325765190887	685999984741211	0.00126291142869129
675999984741211	0.0705181961645696	675999984741211	0.065534198556464	675999984741211	0.0725941800385273	675999984741211	0.0585315453149246	675999984741211	0.0685902538872173	675999984741211	0.0609510792961627			688000030517578	0.00151031160974387	688000030517578	0.00138556931440816	688000030517578	0.00157048749509951	688000030517578	0.00131590557545111	688000030517578	0.00147518172799501	688000030517578	0.00132427615634423
678000030517578	0.070757217827252	678000030517578	0.0657594222546379	678000030517578	0.0729718062207207	678000030517578	0.0587152713285883	678000030517578	0.068972635681128	678000030517578	0.0612883859284728			69	0.0014343108282568	69	0.00132407616963115	69	0.00145535243318884	69	0.00127448179699371	69	0.00141566541980897	69	0.00141437206550491
68	0.0711304507972995	68	0.0660581122821499	68	0.0732125712323057	68	0.0589164427229439	68	0.0692162162125325	68	0.0615090034033538			691999969482422	0.00141497945955258	691999969482422	0.00129380762670733	691999969482422	0.00132746005559629	691999969482422	0.00129916412213903	691999969482422	0.00122371359563875	691999969482422	0.00132329590077173
681999969482422	0.0714602020325832	681999969482422	0.0663383773393223	681999969482422	0.0735735194650848	681999969482422	0.0592296846100214	681999969482422	0.0695881099770987	681999969482422	0.0617374524184457			694000015258789	0.00141412004143281	694000015258789	0.00126821034777338	694000015258789	0.00125419772190707	694000015258789	0.00129868835199946	694000015258789	0.00119796508768525	694000015258789	0.00122106792593338
684000015258789	0.0717679850734242	684000015258789	0.0665975323399317	684000015258789	0.0739861803103508	684000015258789	0.0594347832246408	684000015258789	0.0698908831470471	684000015258789	0.0619840577366865			695999984741211	0.00144288052128554	695999984741211	0.00126153965394144	695999984741211	0.00125675863048004	695999984741211	0.00123394513160907	695999984741211	0.00127255014690498	695999984741211	0.00113189506040287
685999984741211	0.0720835151409787	685999984741211	0.0668930853361439	685999984741211	0.0744247439990789	685999984741211	0.0596950076473843	685999984741211	0.0703442803296235	685999984741211	0.0623021095597177			698000030517578	0.00145979907653377	698000030517578	0.00126835713102416	698000030517578	0.00137467790974243	698000030517578	0.00121633726355752	698000030517578	0.00151234471081825	698000030517578	0.00112538077017379
688000030517578	0.072330935117157	688000030517578	0.0671299555540314	688000030517578	0.0746834491041601	688000030517578	0.0600186850407464	688000030517578	0.0707319886975979	688000030517578	0.0624150575844307			70	0.0014503188026037	70	0.00125839306999445	70	0.00147897681113041	70	0.00117890243290637	70	0.00167814360784003	70	0.00106030193068219
69	0.0726731039935433	69	0.0674254718669087	69	0.0748925244556335	69	0.0602923972215209	69	0.0709325578870975	69	0.0627616965808104			701999969482422	0.00147710230010256	701999969482422	0.00127990417726091	701999969482422	0.00154487651445198	701999969482422	0.00111888171216886	701999969482422	0.00173995859712322	701999969482422	0.00117466634408553
691999969482422	0.0729917407840842	691999969482422	0.0676825260268455	691999969482422	0.0752582987806181	691999969482422	0.060477859621553	691999969482422	0.0711279742612423	691999969482422	0.0630296133840186			704000015258789	0.0014597323171208	704000015258789	0.00128880183683808	704000015258789	0.00162711944681439	704000015258789	0.00109545112601667	704000015258789	0.0017595008847588	704000015258789	0.0013121859975033
694000015258789	0.0732644702163369	694000015258789	0.0679929622409341	694000015258789	0.0755263396442678	694000015258789	0.060746476318256	694000015258789	0.0713732314059695	694000015258789	0.0633000903007392			705999984741211	0.00137784475473396	705999984741211	0.00127850951773412	705999984741211	0.00162972758257034	705999984741211	0.00116338859482576	705999984741211	0.00163723859958078	705999984741211	0.00138866400675905
695999984741211	0.0735017691763981	695999984741211	0.0682260455628277	695999984741211	0.0757200388490248	695999984741211	0.0609794565250523	695999984741211	0.0716513648203945	695999984741211	0.0636415537256213			708000030517578	0.0012784965448351	708000030517578	0.00123076327303776	708000030517578	0.00155630301476183	708000030517578	0.00117849779506708	708000030517578	0.00144598541704016	708000030517578	0.00142993721212999
698000030517578	0.0737666546887894	698000030517578	0.0683945742229209	698000030517578	0.0759736897663464	698000030517578	0.0612499474135119	698000030517578	0.0718751653454467	698000030517578	0.063820861042396			71	0.00123805083550655	71	0.00118435651660659	71	0.00150007540936042	71	0.00120544855550563	71	0.00126749406883163	71	0.00136255801526777
70	0.0740810690206122	70	0.0686622517181315	70	0.0762971016677248	70	0.0615240954007915	70	0.0723146912992624	70	0.0639784959420778			711999969482422	0.00122711978332918	711999969482422	0.00113055520773039	711999969482422	0.00138671165833703	711999969482422	0.00117500225471257	711999969482422	0.0011978306214004	711999969482422	0.00120031821122943
701999969482422	0.074401566349506	701999969482422	0.0689671838620675	701999969482422	0.0765683073197302	701999969482422	0.0618198957458412	701999969482422	0.0724031265392582	701999969482422	0.0640308750106709			714000015258789	0.00127158577948971	714000015258789	0.00113801440602619	714000015258789	0.00128463607862151	714000015258789	0.00113385877833189	714000015258789	0.00110637416123397	714000015258789	0.00106806621074947
704000015258789	0.0747159143136815	704000015258789	0.0692248841858425	704000015258789	0.0768386994539274	704000015258789	0.0618959160502197	704000015258789	0.0730095743295242	704000015258789	0.0644350556011752			715999984741211	0.00131762834728923	715999984741211	0.00115264725307629	715999984741211	0.00116951092858874	715999984741211	0.00104565013445373	715999984741211	0.00120807607772866	715999984741211	0.00108391282555455
705999984741211	0.0750049483672912	705999984741211	0.0694900794241956	705999984741211	0.0772286445163655	705999984741211	0.0621376779293599	705999984741211	0.073332484190064	705999984741211	0.0647230131200388			718000030517578	0.00135528080196562	718000030517578	0.00118622789373187	718000030517578	0.0012157676949851	718000030517578	0.00106867287598259	718000030517578	0.00129554716128015	718000030517578	0.0010220388751741
708000030517578	0.0752230866682584	708000030517578	0.0697134826720193	708000030517578	0.0776506663475544	708000030517578	0.0624141373493212	708000030517578	0.0736754312639436	708000030517578	0.0650569001209506			72	0.00132430472587467	72	0.00117298628078016	72	0.00125551104572985	72	0.00113602423212892	72	0.00139755656463435	72	0.00102643646929967
71	0.0754885343977833	71	0.0699492921098678	71	0.0778852559590494	71	0.0625693747619663	71	0.0738219049762806	71	0.0652438882500463			721999969482422	0.00126805146620103	721999969482422	0.00115956967945451	721999969482422	0.00122208294596001	721999969482422	0.00112164304474364	721999969482422	0.00142243931378148	721999969482422	0.00104251258780718
711999969482422	0.0757593698235083	711999969482422	0.0702075013281717	711999969482422	0.0781025152660653	711999969482422	0.0628789999309204	711999969482422	0.0741368001336538	711999969482422	0.0656481652594991			724000015258789	0.00121902054009378	724000015258789	0.00115492523584016	724000015258789	0.00117046341632681	724000015258789	0.0010888346559874	724000015258789	0.00136540505643387	724000015258789	0.00111867764409429
714000015258789	0.0759514732943828	714000015258789	0.0704130511275639	714000015258789	0.078401604021995	714000015258789	0.0632069126661088	714000015258789	0.0743632490176795	714000015258789	0.0657856007181528			725999984741211	0.00115720387453712	725999984741211	0.00109601063694828	725999984741211	0.00122327718148499	725999984741211	0.00108760339668318	725999984741211	0.00126632417571269	725999984741211	0.00114533199565452
715999984741211	0.0761946509433502	715999984741211	0.0706256165759876	715999984741211	0.0786566608975581	715999984741211	0.0634135212650983	715999984741211	0.0744388552113258	715999984741211	0.0658980878552886			728000030517578	0.00110638006463184	728000030517578	0.0010584984061917	728000030517578	0.00127842555829773	728000030517578	0.00105908889174177	728000030517578	0.00116072375729767	728000030517578	0.00110660745477208
718000030517578	0.0765040459193353	718000030517578	0.0708882004177476	718000030517578	0.0789076414730008	718000030517578	0.063477822528695	718000030517578	0.0747726601129113	718000030517578	0.0661693349583765			73	0.00110008901030006	73	0.00105397552884463	73	0.00129439723767994	73	0.000955671783080298	73	0.00121394376368716	73	0.00111626752725213
72	0.0768106346533899	72	0.0711230095705707	72	0.0791757285358259	72	0.0637270299259425	72	0.075123776211914	72	0.0663875480937083			731999969482422	0.00112292036512755	731999969482422	0.00107070947536682	731999969482422	0.00132061269711693	731999969482422	0.000887094196450153	731999969482422	0.00124452460364653	731999969482422	0.00109547444808234
721999969482422	0.0770252259185453	721999969482422	0.0712855081061966	721999969482422	0.079312955282693	721999969482422	0.0638910480235407	721999969482422	0.0754046491082179	721999969482422	0.0665837252852646			734000015258789	0.00110956593168319	734000015258789	0.00104525511696652	734000015258789	0.00127348463292361	734000015258789	0.000864620470923347	734000015258789	0.00117699308454293	734000015258789	0.000999124654132034
724000015258789	0.0773247428916596	724000015258789	0.0716255070287585	724000015258789	0.0796427115229796	724000015258789	0.0642122351355831	724000015258789	0.0756202482417137	724000015258789	0.066899146560791			735999984741211	0.00114148800906268	735999984741211	0.00107133078977244	735999984741211	0.00124498025850446	735999984741211	0.000901615389110884	735999984741211	0.00116269891761516	735999984741211	0.000956454165501916
725999984741211	0.0775223198872755	725999984741211	0.0718235179488465	725999984741211	0.0798339610901263	725999984741211	0.0644784041733615	725999984741211	0.0758930788987093	725999984741211	0.0670450063852261			738000030517578	0.00116983233580619	738000030517578	0.00107220194180649	738000030517578	0.00117453311678542	738000030517578	0.000936480346770074	738000030517578	0.00113663512448644	738000030517578	0.000915592303064149
728000030517578	0.0777543051023463	728000030517578	0.0720374400260909	728000030517578	0.0802246420169634	728000030517578	0.0647453232768853	728000030517578	0.0762018978372053	728000030517578	0.0671419051463751			74	0.00118695969642358	74	0.00105285913071381	74	0.00109832352992919	74	0.00097733630580997	74	0.0011040205275196	74	0.000861804477257163
73	0.0779190525516683	73	0.0721917047552501	73	0.0803153061612066	73	0.0648727756454535	73	0.076427026997237	73	0.0675104695422765			741999969482422	0.00118472026794951	741999969482422	0.00101267783530474	741999969482422	0.00102435570375359	741999969482422	0.000995339993044729	741999969482422	0.00109222619450534	741999969482422	0.000936215641324772
731999969482422	0.0781686651122455	731999969482422	0.0724440133601085	731999969482422	0.0805704557306296	731999969482422	0.0649143570886237	731999969482422	0.076594087954666	731999969482422	0.067728332203815			744000015258789	0.0011884927578338	744000015258789	0.0010027092556248	744000015258789	0.00111421540411795	744000015258789	0.000974489774814055	744000015258789	0.00102938051568265	744000015258789	0.00101114419084288
734000015258789	0.0784519206787434	734000015258789	0.0726562918968212	734000015258789	0.0808601295008957	734000015258789	0.0651089003465368	734000015258789	0.0767372955831884	734000015258789	0.0679424636962262			745999984741211	0.00116025913802074	745999984741211	0.000965740647642596	745999984741211	0.00116595030509474	745999984741211	0.000962098979970402	745999984741211	0.00100270284205675	745999984741211	0.00103414667132719
735999984741211	0.0786525683431941	735999984741211	0.0728203600671363	735999984741211	0.0812372301302014	735999984741211	0.0654482866326211	735999984741211	0.0771387778249562	735999984741211	0.068173604611771			748000030517578	0.001113387179261	748000030517578	0.000941345912719515	748000030517578	0.00123175839642712	748000030517578	0.000984534151207404	748000030517578	0.00110040968870296	748000030517578	0.00100679025270897
738000030517578	0.0788397902249821	738000030517578	0.0731013577494916	738000030517578	0.0814007437237598	738000030517578	0.0656231257734235	738000030517578	0.077412514108204	738000030517578	0.0682532929847335			75	0.00105641924403763	75	0.00094705121879582	75	0.00120798497590965	75	0.000948193708487603	75	0.00116863875621431	75	0.00104452397020791
74	0.0790985722889955	74	0.0733164813142229	74	0.0815929408870902	74	0.0657195074040106	74	0.0776533144881493	74	0.068499932996208			751999969482422	0.00102089128378045	751999969482422	0.000967854064080611	751999969482422	0.00119421817919174	751999969482422	0.000887706473555325	751999969482422	0.0011550099240911	751999969482422	0.001057817037467
741999969482422	0.0793374531164548	741999969482422	0.0735198462814628	741999969482422	0.0818735796570829	741999969482422	0.0659169348545934	741999969482422	0.0777078084856657	741999969482422	0.0686295527603652			754000015258789	0.000998649394162647	754000015258789	0.000987666741914997	754000015258789	0.00119270064153148	754000015258789	0.000816218657537416	754000015258789	0.000997457636607146	754000015258789	0.000954850773487421
744000015258789	0.0795342220786891	744000015258789	0.0736423244220431	744000015258789	0.0820069588488772	744000015258789	0.0661625698437643	744000015258789	0.0778957399422327	744000015258789	0.0687593540236219			755999984741211	0.000960289624963499	755999984741211	0.000936946350794651	755999984741211	0.00110638611379262	755999984741211	0.000747602079328738	755999984741211	0.000897965631597162	755999984741211	0.00092279248066815
745999984741211	0.0798390821473292	745999984741211	0.0738969947049456	745999984741211	0.0822244754727469	745999984741211	0.0662926158874413	745999984741211	0.0782705142121789	745999984741211	0.0691001715895016			758000030517578	0.000990540384812248	758000030517578	0.000935595055733707	758000030517578	0.00101825093442131	758000030517578	0.000733920262387595	758000030517578	0.00086746598157889	758000030517578	0.0009339088703861
748000030517578	0.080075942263688	748000030517578	0.0741116695052935	748000030517578	0.0824576176160234	748000030517578	0.06651671167695	748000030517578	0.0783599219970795	748000030517578	0.0693159643804901			76	0.000997252548192201	76	0.000921328729521826	76	0.000913203977777103	76	0.000751757123971391	76	0.000814370092307614	76	0.000790989284189335
75	0.0802521078870119	75	0.0742662455329132	75	0.0826913415783162	75	0.0667627443474707	75	0.0786222070914408	75	0.0694261570626203			761999969482422	0.00100533918293585	761999969482422	0.000902238452671426	761999969482422	0.000897130920290707	761999969482422	0.000757888495034821	761999969482422	0.000824860940495545	761999969482422	0.000787394333529926
751999969482422	0.0804675558443871	751999969482422	0.0744653570555384	751999969482422	0.0831086808680884	751999969482422	0.0669711062755011	751999969482422	0.0789080232126065	751999969482422	0.0697016900480114			764000015258789	0.000988806316348572	764000015258789	0.000892699509169918	764000015258789	0.000989700134515198	764000015258789	0.000807042590801371	764000015258789	0.000842080641916671	764000015258789	0.000817460630415553
754000015258789	0.0806391976401166	754000015258789	0.0746559700790725	754000015258789	0.0833286362309815	754000015258789	0.0670591820293248	754000015258789	0.0790173804752256	754000015258789	0.0698771038015652			765999984741211	0.000943772209244722	765999984741211	0.00087658133806275	765999984741211	0.00102180856977565	765999984741211	0.000814867216713563	765999984741211	0.000923033864047786	765999984741211	0.000830705523032746
755999984741211	0.0808305489600453	755999984741211	0.0748233543311714	755999984741211	0.0833375317332021	755999984741211	0.0671757477982579	755999984741211	0.0792877749183074	755999984741211	0.0699799206299389			768000030517578	0.000906235708963562	768000030517578	0.00082508198994918	768000030517578	0.000997887127022665	768000030517578	0.000836715327828894	768000030517578	0.000989647732748906	768000030517578	0.000917452456445329
758000030517578	0.0810845493192408	758000030517578	0.0750463960962255	758000030517578	0.0836407902148268	758000030517578	0.067397679232983	758000030517578	0.0795107140297611	758000030517578	0.0702386532178653			77	0.000920579216636505	77	0.000820709831451473	77	0.00103610929603439	77	0.00084722906079376	77	0.000893438162718414	77	0.000979050477636376
76	0.0812520813709361	76	0.0752204891963819	76	0.083854280053119	76	0.0675604729706345	76	0.0796431674126967	76	0.070584356501749			771999969482422	0.000886341476780803	771999969482422	0.000788662762376303	771999969482422	0.00106556644971742	771999969482422	0.00085474824052719	771999969482422	0.000879752555941601	771999969482422	0.000962557768730913
761999969482422	0.0814490015612719	761999969482422	0.0754564070169271	761999969482422	0.0841034894640598	761999969482422	0.0676906725279803	761999969482422	0.0797256661366072	761999969482422	0.0705255414708031			774000015258789	0.000862305537261693	774000015258789	0.000792135855242609	774000015258789	0.00104939755311743	774000015258789	0.000787882857924161	774000015258789	0.000857996202578371	774000015258789	0.000831542785190133
764000015258789	0.0816492832042463	764000015258789	0.0755884850125262	764000015258789	0.0842783353666537	764000015258789	0.067776942038484	764000015258789	0.0798480819183571	764000015258789	0.0706761361373302			775999984741211	0.000844413285771941	775999984741211	0.000766528591549294	775999984741211	0.00100912267791987	775999984741211	0.000728001340766086	775999984741211	0.000859644125161996	775999984741211	0.000762382219799809
765999984741211	0.081808740040806	765999984741211	0.0756897944967818	765999984741211	0.0843939915814089	765999984741211	0.0679881485577925	765999984741211	0.0801295690241326	765999984741211	0.0709715138442347			778000030517578	0.000864312328130744	778000030517578	0.000747023764981691	778000030517578	0.000898580678197631	778000030517578	0.000743584416229144	778000030517578	0.000890675226751618	778000030517578	0.000713865107951745
768000030517578	0.0820626728481897	768000030517578	0.0759425074681831	768000030517578	0.0845700886102438	768000030517578	0.0682343961459407	768000030517578	0.0803272123389804	768000030517578	0.0710052604960949			78	0.000886483449855541	78	0.000773795747210627	78	0.000833031680438502	78	0.000705597581436276	78	0.000850706162140103	78	0.000580461689801736
77	0.0822178233222645	77	0.0761090763298267	77	0.084767364113302	77	0.0682825348910987	77	0.0805252957547227	77	0.0711233723679543			781999969482422	0.000896339573450098	781999969482422	0.000813037309136292	781999969482422	0.000799761587663548	781999969482422	0.000641206014067248	781999969482422	0.000833328599487005	781999969482422	0.000609649291422692
771999969482422	0.0824181298190236	771999969482422	0.076287284386249	771999969482422	0.0851010879779559	771999969482422	0.0684566089570832	771999969482422	0.080654542286197	771999969482422	0.0716318715854803			784000015258789	0.000895191982056451	784000015258789	0.000830197247764151	784000015258789	0.000798083273513103	784000015258789	0.000635520240220937	784000015258789	0.000834404475528731	784000015258789	0.00075190106484542
774000015258789	0.0825272718828909	774000015258789	0.0764214438095667	774000015258789	0.0853126816046258	774000015258789	0.0687363659503827	774000015258789	0.0808590317475679	774000015258789	0.0716085812768267			785999984741211	0.000840538251680182	785999984741211	0.000810592500721463	785999984741211	0.000817487960961255	785999984741211	0.000672565227968199	785999984741211	0.00090538438068532	785999984741211	0.000693167867895544
775999984741211	0.0827181235365131	775999984741211	0.0765580859463742	775999984741211	0.0854704337724677	775999984741211	0.0688220499838475	775999984741211	0.0811231728983672	775999984741211	0.0718333032958916
778000030517578	0.0829148381009274	778000030517578	0.0766792081999253	778000030517578	0.0856367557758019	778000030517578	0.0689670598337531	778000030517578	0.0810625224785135	778000030517578	0.0720356376130715
78	0.0831219426041527	78	0.0769003359413859	78	0.0857986361902853	78	0.069071645263896	78	0.0812102138235103	78	0.0719663459437932
781999969482422	0.0832175303945442	781999969482422	0.0770050989413567	781999969482422	0.0860093040047532	781999969482422	0.0692719466286832	781999969482422	0.081723219838468	781999969482422	0.0721336009779691
784000015258789	0.0834228609557785	784000015258789	0.0772175596241958	784000015258789	0.0861242915180787	784000015258789	0.0693233899990501	784000015258789	0.0817493470392585	784000015258789	0.0723742266993009
785999984741211	0.0836089782868746	785999984741211	0.0773500903916871	785999984741211	0.0863469774591177	785999984741211	0.0695390434356197	785999984741211	0.0818701602530953	785999984741211	0.0724830537684502
788000030517578	0.0838116735408609	788000030517578	0.0775015656690111	788000030517578	0.0864317170292357	788000030517578	0.0696610387292907	788000030517578	0.0819818671929638	788000030517578	0.0725901612051312
79	0.0839022523378928	79	0.0776567758818364	79	0.0866526262273084	79	0.069682267419697	79	0.0821307800401601	79	0.0727306350170478
791999969482422	0.0840948184876532	791999969482422	0.0778373423770635	791999969482422	0.0867671743743134	791999969482422	0.0698951177767587	791999969482422	0.0824203818651228	791999969482422	0.0729877221747448
794000015258789	0.0841814226381782	794000015258789	0.0779006091822521	794000015258789	0.0869145055785278	794000015258789	0.0699897660679203	794000015258789	0.0826156205362116	794000015258789	0.0729821491063844
795999984741211	0.0842682873207052	795999984741211	0.0780089350692421	795999984741211	0.0871517038017541	795999984741211	0.0700951331492885	795999984741211	0.0827672865005227	795999984741211	0.0730346570300502
796999969482422	0.0843633196676657	796999969482422	0.0780862389811401	796999969482422	0.0872171909458896	796999969482422	0.0701474658647838	796999969482422	0.0827714441099756	796999969482422	0.0732542636192144

## Sheet: 5fC-A_pH8.0-8.5_raw
oligo 2 F-A 8.0 r1_260.00nm_20.0-80.0C		oligo 2 F-A 8.0 r2_260.00nm_20.0-80.0C		oligo 2 F-A 8.0 r3_260.00nm_20.0-80.0C		oligo 2 F-A 8.5 r1_260.00nm_20.0-80.0C		oligo 2 F-A 8.5 r2_260.00nm_20.0-80.0C		oligo 2 F-A 8.5 r3_260.00nm_20.0-80.0C				Derivative 1(oligo 2 F-A 8.0 r1_260.00nm_20.0-80.0C)		Derivative 1(oligo 2 F-A 8.0 r2_260.00nm_20.0-80.0C)		Derivative 1(oligo 2 F-A 8.0 r3_260.00nm_20.0-80.0C)		Derivative 1(oligo 2 F-A 8.5 r1_260.00nm_20.0-80.0C)		Derivative 1(oligo 2 F-A 8.5 r2_260.00nm_20.0-80.0C)		Derivative 1(oligo 2 F-A 8.5 r3_260.00nm_20.0-80.0C)
Temperature (C)	Abs	Temperature (C)	Abs	Temperature (C)	Abs	Temperature (C)	Abs	Temperature (C)	Abs	Temperature (C)	Abs			Temperature (C)	Abs	Temperature (C)	Abs	Temperature (C)	Abs	Temperature (C)	Abs	Temperature (C)	Abs	Temperature (C)	Abs
20	-0.000113844264805903	20	-0.00147024332900208	20	-0.000489024075001916	20	-0.00169468307614622	20	-0.000638317496077145	20	-7.83964e+09			212000007629395	-7.38124e+09	212000007629395	0.000120183168574857	212000007629395	0.000123350368863489	212000007629395	1.41245e+09	212000007629395	-1.84173e+09	212000007629395	-0.000135728136147025
202000007629395	-3.30553e+09	202000007629395	-0.00177525804159514	202000007629395	-0.000749658959287182	202000007629395	-0.00209137212637458	202000007629395	-0.000701425000664618	202000007629395	-0.000364948529187959			213999996185303	-5.97989e+08	213999996185303	4.10061e+09	213999996185303	2.44889e+09	213999996185303	-5.50361e+09	213999996185303	-4.52002e+09	213999996185303	-0.000104677611649591
203999996185303	2.85994e+09	203999996185303	-0.00177974792774172	203999996185303	-0.000713850513720571	203999996185303	-0.00214189113218397	203999996185303	-0.000676374334647922	203999996185303	-0.000536994973784283			216000003814697	-3.69892e+09	216000003814697	2.47739e+09	216000003814697	1.82262e+08	216000003814697	-5.58419e+09	216000003814697	-3.52499e+09	216000003814697	-7.16425e+08
206000003814697	2.25517e+09	206000003814697	-0.00177664210497092	206000003814697	-0.000663892197485355	206000003814697	-0.00216898909647863	206000003814697	-0.000658108122182724	206000003814697	-0.000693532673525941			217999992370605	-1.95376e+09	217999992370605	1.55613e+09	217999992370605	-3.60611e+08	217999992370605	-5.44327e+09	217999992370605	-2.08661e+09	217999992370605	-4.37682e+09
207999992370605	2.302e+08	207999992370605	-0.00175958692139511	207999992370605	-0.000648617904366683	207999992370605	-0.00219664452320782	207999992370605	-0.000672734735051797	207999992370605	-0.000738426779066001			22	-8.80254e+08	22	1.63329e+09	22	-1.40215e+09	22	-5.65927e+09	22	-1.25304e+08	22	9.1686e+08
21	2.51677e+07	21	-0.00173869796067188	21	-0.000618232498547166	21	-0.00221602077646054	21	-0.000677166445910082	21	-0.000772319658492839			222000007629395	1.40568e+09	222000007629395	1.53015e+09	222000007629395	-1.22623e+09	222000007629395	-6.07279e+09	222000007629395	-7.46994e+07	222000007629395	5.29687e+09
212000007629395	-2.12732e+09	212000007629395	-0.00172846489234128	212000007629395	-0.00062071469667128	212000007629395	-0.00223687748760453	212000007629395	-0.000705887636642175	212000007629395	-0.000849639268319694			223999996185303	2.53228e+09	223999996185303	6.61862e+07	223999996185303	-3.66572e+08	223999996185303	-7.61278e+07	223999996185303	-1.94241e+09	223999996185303	6.82117e+09
213999996185303	-1.84071e+09	213999996185303	-0.00172897470107578	213999996185303	-0.000612473751017079	213999996185303	-0.00225196606579178	213999996185303	-0.000691001395301181	213999996185303	-0.000847351603781994			226000003814697	3.54956e+08	226000003814697	-2.07976e+09	226000003814697	-7.56603e+09	226000003814697	-9.81315e+08	226000003814697	-2.5551e+09	226000003814697	9.75671e+09
216000003814697	-6.0747e+08	216000003814697	-0.00173222606494443	216000003814697	-0.00060806918512069	216000003814697	-0.0022630575386659	216000003814697	-0.000716698133798866	216000003814697	-0.000883050507453519			227999992370605	4.31713e+09	227999992370605	-5.44157e+09	227999992370605	-0.000118924287199113	227999992370605	-0.000115738183283037	227999992370605	-4.13082e+09	227999992370605	0.000114190654903955
217999992370605	-2.95045e+08	217999992370605	-0.00172672397950051	217999992370605	-0.000600520038273777	217999992370605	-0.00226681087542474	217999992370605	-0.000706214085108434	217999992370605	-0.000898920254603058			23	2.61736e+09	23	-8.60389e+09	23	-0.000155356660764473	23	-0.000125720373574733	23	-6.26146e+09	23	0.00011652337164068
22	-5.35102e+09	22	-0.00170945929940907	22	-0.000605270811568956	22	-0.00227093147817241	22	-0.000697061206352776	22	-0.000906912023578403			232000007629395	-1.59637e+08	232000007629395	-0.000113192834900753	232000007629395	-0.000199768906851791	232000007629395	-0.000137367440498572	232000007629395	-9.19485e+09	232000007629395	0.00012489204850579
222000007629395	-4.20019e+09	222000007629395	-0.00170451792848219	222000007629395	-0.000614512619184861	222000007629395	-0.00228770367853704	222000007629395	-0.000717350403993582	222000007629395	-0.000885529969936935			233999996185303	-4.77925e+09	233999996185303	-0.000131852591885079	233999996185303	-0.000231689399059635	233999996185303	-0.000142109618144352	233999996185303	-0.000133632812530264	233999996185303	0.000144804300628349
223999996185303	-2.98088e+08	223999996185303	-0.00171773092117282	223999996185303	-0.000623324743919908	223999996185303	-0.00231731304010257	223999996185303	-0.000742626209124724	223999996185303	-0.000892963304693907			236000003814697	-6.08788e+08	236000003814697	-0.000133847074898383	236000003814697	-0.000226649154482434	236000003814697	-0.000123048275231667	236000003814697	-0.000146898631235282	236000003814697	0.000179845795392407
226000003814697	-2.32117e+09	226000003814697	-0.00171985156514023	226000003814697	-0.000630553256469867	226000003814697	-0.0023296266126624	226000003814697	-0.000715840066277187	226000003814697	-0.000854536243513965			237999992370605	-5.16994e+09	237999992370605	-0.000108344924483836	237999992370605	-0.000185546109089031	237999992370605	-8.11377e+09	237999992370605	-0.000141969312232901	237999992370605	0.000227324255401991
227999992370605	-7.26631e+07	227999992370605	-0.00171244391243508	227999992370605	-0.000631947627700465	227999992370605	-0.0023363966940382	227999992370605	-0.000721379608932378	227999992370605	-0.000835299324691069			24	-3.76906e+09	24	-6.43674e+09	24	-0.000129461141805642	24	-2.97498e+08	24	-0.000137042680734181	24	0.000263357593889926
23	-1.55119e+07	23	-0.0017229381435604	23	-0.000660836067880274	23	-0.00235842605897892	23	-0.000730412652889391	23	-0.000815543286812128			242000007629395	-2.66785e+09	242000007629395	-2.15967e+09	242000007629395	-8.54406e+09	242000007629395	5.71227e+09	242000007629395	-0.000142968307449569	242000007629395	0.000277993173994599
232000007629395	5.90398e+07	232000007629395	-0.00174742320440411	232000007629395	-0.000688701162173449	232000007629395	-0.00238836083247257	232000007629395	-0.00075390525074407	232000007629395	-0.00079703385120497			243999996185303	-1.43116e+09	243999996185303	1.51294e+08	243999996185303	-4.88252e+09	243999996185303	0.000146262512784077	243999996185303	-0.000153411764471254	243999996185303	0.000274429325496199
233999996185303	-1.64408e+09	233999996185303	-0.00177180026402103	233999996185303	-0.000763857627966833	233999996185303	-0.00242830192002222	233999996185303	-0.000781934426626067	233999996185303	-0.00077736022723154			246000003814697	-1.01464e+09	246000003814697	5.17914e+09	246000003814697	-3.1614e+09	246000003814697	0.000247807807031532	246000003814697	-0.000160302505636821	246000003814697	0.0002550535537654
236000003814697	-2.13006e+09	236000003814697	-0.00181178020230424	236000003814697	-0.000808454864637681	236000003814697	-0.00245386029845506	236000003814697	-0.000797652621308247	236000003814697	-0.000728812882656589			247999992370605	-1.91608e+08	247999992370605	9.29398e+09	247999992370605	1.91764e+08	247999992370605	0.000398488721596644	247999992370605	-0.000155875558505164	247999992370605	0.000209748783157285
237999992370605	-2.22332e+09	237999992370605	-0.00183055181683941	237999992370605	-0.000835834230812041	237999992370605	-0.0024656776098435	237999992370605	-0.00082711715674766	237999992370605	-0.000692770996013325			25	-5.03821e+09	25	0.000147134202318866	25	3.29515e+09	25	0.000550239572364883	25	-0.000144374254491734	25	0.000139641642536949
24	-5.36284e+09	24	-0.00185278084376252	24	-0.000869538176062025	24	-0.00248107220941679	24	-0.00088024218989229	24	-0.000672188057342261			252000007629395	-9.0419e+08	252000007629395	0.000218986471163706	252000007629395	5.4495e+08	252000007629395	0.000686704521803659	252000007629395	-0.000123168046793114	252000007629395	7.04923e+09
242000007629395	-8.46965e+08	242000007629395	-0.0018645282074826	242000007629395	-0.000915308556952611	242000007629395	-0.00248912794284478	242000007629395	-0.000898682737976393	242000007629395	-0.000597311790803319			253999996185303	-0.000121923577725136	253999996185303	0.000355143132046968	253999996185303	8.92331e+09	253999996185303	0.000899726010266167	253999996185303	-6.16494e+08	253999996185303	2.92825e+09
243999996185303	-6.15457e+09	243999996185303	-0.00185344765680594	243999996185303	-0.0009106754743197	243999996185303	-0.00245612146965778	243999996185303	-0.000919543243411265	243999996185303	-0.000535873614016308			256000003814697	-0.000113694523507834	256000003814697	0.000522741945927205	256000003814697	0.000145376374500793	256000003814697	0.00112758186300242	256000003814697	5.16525e+09	256000003814697	3.42642e+08
246000003814697	-4.2185e+09	246000003814697	-0.00183799879535483	246000003814697	-0.000892143438661741	246000003814697	-0.00240744821561717	246000003814697	-0.000920345812582599	246000003814697	-0.000462314767148872			257999992370605	-8.49946e+09	257999992370605	0.000724515712289484	257999992370605	0.000191167382847485	257999992370605	0.00135910358005399	257999992370605	0.000227817462429723	257999992370605	-9.54157e+08
247999992370605	-4.38957e+09	247999992370605	-0.00182232288587436	247999992370605	-0.000898243380653411	247999992370605	-0.00236492002362759	247999992370605	-0.000981777672879719	247999992370605	-0.000436741444228166			26	-5.67198e+09	26	0.000967777830078468	26	0.000196799260857672	26	0.0016082728855502	26	0.000435944870073441	26	-4.47244e+09
25	-7.47576e+09	25	-0.00180545178064244	25	-0.000918050814780874	25	-0.00227833977712229	25	-0.00100765157046672	25	-0.000400635478651298			262000007629395	5.76778e+07	262000007629395	0.00122095853086912	262000007629395	0.000181391210209288	262000007629395	0.00182211101071827	262000007629395	0.000658205249086381	262000007629395	-5.58731e+09
252000007629395	-8.37355e+09	252000007629395	-0.001776962085343	252000007629395	-0.000921581455456928	252000007629395	-0.00211828098894966	252000007629395	-0.00105220343987047	252000007629395	-0.000383713844213004			263999996185303	2.75766e+08	263999996185303	0.00137551444308526	263999996185303	0.000151647049355664	263999996185303	0.0019698383678705	263999996185303	0.000820402417473421	263999996185303	-0.000115967277027289
253999996185303	-0.000100759203374451	253999996185303	-0.00172256882159017	253999996185303	-0.000896061345570171	253999996185303	-0.00199824225129039	253999996185303	-0.00105651823059428	253999996185303	-0.000361070060509609			266000003814697	2.45404e+09	266000003814697	0.00139397108856411	266000003814697	8.51114e+09	266000003814697	0.00195489854413107	266000003814697	0.000818584243810438	266000003814697	-0.000306681118579038
256000003814697	-0.000114145214640581	256000003814697	-0.00163500711469194	256000003814697	-0.000867602055556335	256000003814697	-0.00178009647689385	256000003814697	-0.00105441379799992	256000003814697	-0.000364096729748969			267999992370605	-0.000133910627527321	267999992370605	0.00116438437414822	267999992370605	-0.00013469037710637	267999992370605	0.00165900348007427	267999992370605	0.000524295924315071	267999992370605	-0.000717114892039306
257999992370605	-0.000158638653694957	257999992370605	-0.00151701893171174	257999992370605	-0.000825322653733493	257999992370605	-0.00151485312413086	257999992370605	-0.00103383189820604	257999992370605	-0.000394188602857009			27	-0.000540856996025516	27	0.000612787785528156	27	-0.000464677071921553	27	0.00109908718181682	27	-0.000110884323917338	27	-0.00138602934215341
26	-0.00018246809385586	26	-0.00136986196117534	26	-0.000810601014540556	26	-0.00129382448091653	26	-0.00098937202483107	26	-0.000394046677085447			272000007629395	-0.00108100266904824	272000007629395	-0.000150695326872878	272000007629395	-0.000934049823120465	272000007629395	0.000235071936717851	272000007629395	-0.00092913280286365	272000007629395	-0.00213871606908593
262000007629395	-0.000176581048697715	262000007629395	-0.00115688674433071	262000007629395	-0.000769687321062213	262000007629395	-0.000956170622358241	262000007629395	-0.000912151747828189	262000007629395	-0.000394750526065538			273999996185303	-0.00169451977929862	273999996185303	-0.000992156312437039	273999996185303	-0.00146570159982785	273999996185303	-0.00076583184483754	273999996185303	-0.00174515825166332	273999996185303	-0.00285380631429966
263999996185303	-0.000188779528776818	263999996185303	-0.000878317856846196	263999996185303	-0.00071370597239466	263999996185303	-0.000487391212781275	263999996185303	-0.000775126959655564	263999996185303	-0.000422585615502548			276000003814697	-0.00219344202498431	276000003814697	-0.00169760353943123	276000003814697	-0.00189490063528904	276000003814697	-0.0017205585740882	276000003814697	-0.00232575801538194	276000003814697	-0.00331839468949023
266000003814697	-0.00018203820360895	266000003814697	-0.000650896110845774	266000003814697	-0.000707370042509777	266000003814697	-0.000180573271252009	266000003814697	-0.000590208113628879	266000003814697	-0.000470634009262319			277999992370605	-0.00232836833758154	277999992370605	-0.00201306683692166	277999992370605	-0.00213317037339652	277999992370605	-0.00245447745172815	277999992370605	-0.00248474745228107	277999992370605	-0.00334226715590532
267999992370605	-0.000197121399257901	267999992370605	-0.000346236790781764	267999992370605	-0.000728522346438096	267999992370605	0.000216556469027159	267999992370605	-0.000407478267712069	267999992370605	-0.00056408136770134			28	-0.00205348558011179	28	-0.00182103819569766	28	-0.00187123005050487	28	-0.00270460427378283	28	-0.00212184736475307	28	-0.00283969121710733
27	-0.000237349151883765	27	-7.48561e+09	27	-0.000771732746121855	27	0.000575826778090759	27	-0.000292206029856922	27	-0.000721463609409556			282000007629395	-0.0012840001150434	282000007629395	-0.00111802834320987	282000007629395	-0.00117366815967505	282000007629395	-0.00246117729814217	282000007629395	-0.0013778494191471	282000007629395	-0.00194784770062879
272000007629395	-0.000296497090115048	272000007629395	3.88768e+09	272000007629395	-0.000835095236433776	272000007629395	0.000731118639551399	272000007629395	-0.000317140279047722	272000007629395	-0.000936448757451861			283999996185303	-0.00017695453340336	283999996185303	-8.33969e+09	283999996185303	-0.000126587699332392	283999996185303	-0.00186996570301998	283999996185303	-0.000459766902521527	283999996185303	-0.000884172306029557
273999996185303	-0.000558293819859885	273999996185303	-7.98152e+09	273999996185303	-0.00101583042166177	273999996185303	0.000763081238494745	273999996185303	-0.000535741337474271	273999996185303	-0.00142644282864806			286000003814697	0.00101628444699698	286000003814697	0.00101762575729856	286000003814697	0.00094408166390352	286000003814697	-0.00110099623865444	286000003814697	0.000371266915026187	286000003814697	3.88671e+09
276000003814697	-0.00086901856288048	276000003814697	-0.000309289082878449	276000003814697	-0.0013495218677902	276000003814697	0.000516701014207964	276000003814697	-0.00101856733586574	276000003814697	-0.00210847320749165			287999992370605	0.00201101813921587	287999992370605	0.00183724863472712	287999992370605	0.00188154088149844	287999992370605	-0.000413044277863504	287999992370605	0.000902041745623829	287999992370605	0.000664629239192455
277999992370605	-0.00146775582616012	277999992370605	-0.000804422925914277	277999992370605	-0.00185485426930061	277999992370605	-2.39223e+09	277999992370605	-0.00165722402081666	277999992370605	-0.00290958084330495			29	0.00258773011458807	29	0.00233508859080302	29	0.00259131471608084	29	5.24768e+09	29	0.00111270267663372	29	0.000960719261141929
28	-0.00205326478714227	28	-0.00133667706290076	28	-0.00224465526245609	28	-0.000531520898969959	28	-0.00226052171889685	28	-0.00367605083048525			292000007629395	0.00272029914939817	292000007629395	0.00251544366358403	292000007629395	0.00299075202625769	292000007629395	0.000297412729259613	292000007629395	0.00107105850465579	292000007629395	0.000969656058060538
282000007629395	-0.00240265479831071	282000007629395	-0.00166580920787474	282000007629395	-0.00269629704055389	282000007629395	-0.00121590157830513	282000007629395	-0.00259054284358243	282000007629395	-0.00414258330921208			293999996185303	0.00246433802109147	293999996185303	0.00252984124929673	293999996185303	0.00303064791788818	293999996185303	0.000277621915861789	293999996185303	0.000920828616976214	293999996185303	0.000843823310392062
283999996185303	-0.00265614881960501	283999996185303	-0.00186516165247842	283999996185303	-0.00292500700038435	283999996185303	-0.00172152778937381	283999996185303	-0.00277556162217812	283999996185303	-0.00446740080107799			296000003814697	0.00193175984820698	296000003814697	0.00241827286004085	296000003814697	0.00281453516250318	296000003814697	0.000160151932550369	296000003814697	0.000742859828801502	296000003814697	0.000701098682087969
286000003814697	-0.00251235362746881	286000003814697	-0.00172929531513508	286000003814697	-0.00282715008356296	286000003814697	-0.00200624275971299	286000003814697	-0.00272138969419517	286000003814697	-0.00445230065095542			297999992370605	0.00138421517697046	297999992370605	0.00228460900001067	297999992370605	0.00241442734293845	297999992370605	8.97062e+08	297999992370605	0.000634202179103567	297999992370605	0.000667047664520501
287999992370605	-0.00209373631960506	287999992370605	-0.00129669962298369	287999992370605	-0.00250464570277533	287999992370605	-0.00204337078084047	287999992370605	-0.00248905673539685	287999992370605	-0.00424195769662402			30	0.000910147548190199	30	0.00210945547668759	30	0.00192739526938062	30	0.000130167517979664	30	0.000637131430551139	30	0.000740625866436579
29	-0.00163178908456753	29	-0.000843117652085224	29	-0.00175222482854715	29	-0.0019601719913666	29	-0.00217588727624131	29	-0.00397702134529587			302000007629395	0.000522911504632737	302000007629395	0.00175025237385628	302000007629395	0.00142359477637229	302000007629395	0.000248367554827866	302000007629395	0.000723611472074764	302000007629395	0.000897090908371799
292000007629395	-0.000951446628509123	292000007629395	-0.000236205157293189	292000007629395	-0.00126244305674277	292000007629395	-0.00188115592041419	292000007629395	-0.00200555501895908	292000007629395	-0.00384402066392846			303999996185303	0.000374036045916675	303999996185303	0.00122853834797328	303999996185303	0.000856747378843445	303999996185303	0.000411810431267622	303999996185303	0.00080391743400221	303999996185303	0.00104247468945048
293999996185303	-0.000434872955760875	293999996185303	0.000266406237121868	293999996185303	-0.000685830862998674	293999996185303	-0.00185608472751304	293999996185303	-0.00183442960022133	293999996185303	-0.00371148459200328			306000003814697	0.000334503541221834	306000003814697	0.000551921822113909	306000003814697	0.000464935072272976	306000003814697	0.000626399198983571	306000003814697	0.000904272209678903	306000003814697	0.00119753472269227
296000003814697	1.6001e+09	296000003814697	0.000640004918475308	296000003814697	-0.000260736463599623	296000003814697	-0.00185396030832346	296000003814697	-0.00172038775484905	296000003814697	-0.0036046730075095			307999992370605	0.000419683268262431	307999992370605	-0.000158508091328235	307999992370605	0.000273102518604205	307999992370605	0.000871013996581147	307999992370605	0.00106311187518759	307999992370605	0.0014093024314809
297999992370605	0.000265833314980487	297999992370605	0.00089934340890584	297999992370605	0.000356011380182326	297999992370605	-0.00186225419932454	297999992370605	-0.00160370039643776	297999992370605	-0.00346255556931153			31	0.000621433566796135	31	-0.000683907623078738	31	0.000364972325943827	31	0.00109435812283297	31	0.00124722150901491	31	0.00164150930709285
30	0.000515056078068941	30	0.00151234837229861	30	0.000896884626748209	30	-0.00183807071700159	30	-0.00144296994791518	30	-0.00329338105249567			312000007629395	0.000855601901011999	312000007629395	-0.000835036576389718	312000007629395	0.000620966833957006	312000007629395	0.00131811825643111	312000007629395	0.0014583207490964	312000007629395	0.00187790016128517
302000007629395	0.000594175575840472	302000007629395	0.00191447107993426	302000007629395	0.00120516198990839	302000007629395	-0.00180087447483484	302000007629395	-0.00132404004969377	302000007629395	-0.00317355333568466			313999996185303	0.00110604867265502	313999996185303	-0.000758682319844906	313999996185303	0.000920742908384894	313999996185303	0.00150686592030472	313999996185303	0.00160099304851566	313999996185303	0.00204571612546118
303999996185303	0.000647785593227402	303999996185303	0.00233023847082774	303999996185303	0.00146704139575924	303999996185303	-0.00174014361005992	303999996185303	-0.00116862710721357	303999996185303	-0.00298022009930935			316000003814697	0.00131988913002966	316000003814697	-0.000458934377658728	316000003814697	0.00119641016183847	316000003814697	0.0016443011041159	316000003814697	0.00170294662467517	316000003814697	0.00214207590417085
306000003814697	0.000755082355808126	306000003814697	0.0025286795159918	306000003814697	0.00154568563673709	306000003814697	-0.00164198904049039	306000003814697	-0.000987177012573947	306000003814697	-0.00271222060144216			317999992370605	0.00144973575096206	317999992370605	-0.000117178803677515	317999992370605	0.00129776494396202	317999992370605	0.00167129916461888	317999992370605	0.00165376009666105	317999992370605	0.00209795726102582
307999992370605	0.00085742079736957	307999992370605	0.00256247711231248	307999992370605	0.00152887477753742	307999992370605	-0.0014604439556549	307999992370605	-0.000812218524946374	307999992370605	-0.00248460386178921			32	0.00141864131538787	32	0.000161801021237277	32	0.00119519668560931	32	0.00155130946897705	32	0.00145320884382837	32	0.00186547707995686
31	0.000924698757456584	31	0.00241731623478891	31	0.00155569964736764	31	-0.00129555348807261	31	-0.000572860538192264	31	-0.00218628259909443			322000007629395	0.00120084820517168	322000007629395	0.000314589849690536	322000007629395	0.00094867581931378	322000007629395	0.0012782417512677	322000007629395	0.00114607575090488	322000007629395	0.00153056070173202
312000007629395	0.00101921910251589	312000007629395	0.00212256923917376	312000007629395	0.00158151971481508	312000007629395	-0.00108731998097466	312000007629395	-0.000317099634650296	312000007629395	-0.0018241489792909			324000015258789	0.000863517993150472	324000015258789	0.000360295595844821	324000015258789	0.000632059682964926	324000015258789	0.00092783616889411	324000015258789	0.000768754172546868	324000015258789	0.00115467605414481
313999996185303	0.00127012857140327	313999996185303	0.00190595878836627	313999996185303	0.00181832978779302	313999996185303	-0.000783389328533442	313999996185303	-4.7493e+09	313999996185303	-0.0014825881355485			325999984741211	0.000483250874339648	325999984741211	0.000348128692831555	325999984741211	0.000328294697171523	325999984741211	0.00056437693484178	325999984741211	0.000355099257410935	325999984741211	0.000734455649557526
316000003814697	0.00146796558634314	316000003814697	0.00181986142629576	316000003814697	0.00211725663984028	316000003814697	-0.000420738510956652	316000003814697	0.000296661324444481	316000003814697	-0.00105450898520198			327999992370605	4.59594e+09	327999992370605	0.000287286270127339	327999992370605	3.17249e+09	327999992370605	0.000223348207613319	327999992370605	-1.42213e+09	327999992370605	0.000322183878678461
317999992370605	0.00178099818882192	317999992370605	0.00181770428356079	317999992370605	0.00235903254300189	317999992370605	-0.000111012614356115	317999992370605	0.000713203108278726	317999992370605	-0.000547897721798697			33	-0.000313206486789302	33	0.000181366266531244	33	-0.000242133730658783	33	-7.8352e+08	33	-0.000286325728988474	33	1.0888e+09
32	0.00213318979608624	32	0.00190614616626183	32	0.00257930911324118	32	0.000177824700011901	32	0.00099815669139035	32	-0.000169134405535703			332000007629395	-0.000495075817565094	332000007629395	0.000152201003076308	332000007629395	-0.000366923799788378	332000007629395	-0.000214885595662633	332000007629395	-0.000411563363134479	332000007629395	-0.000161788886474986
322000007629395	0.00232626310586657	322000007629395	0.00193895592287233	322000007629395	0.00282562811046095	322000007629395	0.000526324604647579	322000007629395	0.00129662716485619	322000007629395	0.000218248687016322			334000015258789	-0.000551426592625795	334000015258789	0.000177910993180734	334000015258789	-0.000322131294708531	334000015258789	-0.00016279290140188	334000015258789	-0.000336133170560203	334000015258789	-0.000138474373150397
324000015258789	0.00265280372402497	324000015258789	0.00199275518154877	324000015258789	0.00301640265845053	324000015258789	0.000777708163322235	324000015258789	0.00146586827650112	324000015258789	0.000474179206065228			335999984741211	-0.000329388684254867	335999984741211	0.000390735264425459	335999984741211	-9.12577e+09	335999984741211	4.82473e+09	335999984741211	-6.74026e+09	335999984741211	8.86454e+09
325999984741211	0.00274496788391419	325999984741211	0.00205785372739667	325999984741211	0.00310650017968534	325999984741211	0.000949352539171929	325999984741211	0.00162393404233486	325999984741211	0.000648020720458616			337999992370605	9.91788e+09	337999992370605	0.000762627976066758	337999992370605	0.000322172837137997	337999992370605	0.000368359127167172	337999992370605	0.000332218124549537	337999992370605	0.00043166789475623
327999992370605	0.00278035082800155	327999992370605	0.00209795012272617	327999992370605	0.00310421965222727	327999992370605	0.00096954289026629	327999992370605	0.00156609084159288	327999992370605	0.00070221711306213			34	0.000778190498959448	34	0.00132916635622553	34	0.00095574728826789	34	0.000801336410147604	34	0.000819178081907443	34	0.000887762956683108
33	0.00273870596260409	33	0.00215448280011047	33	0.00306656987441069	33	0.000941579401197699	33	0.00156425864456854	33	0.0007382643607853			342000007629395	0.00151082469518851	342000007629395	0.00195108319995113	342000007629395	0.00164997988134251	342000007629395	0.00126531476755811	342000007629395	0.00140982746948419	342000007629395	0.00144506273781727
332000007629395	0.00265628850428431	332000007629395	0.00224710464710951	332000007629395	0.00303594208964403	332000007629395	0.000929429540266394	332000007629395	0.00151762536951232	332000007629395	0.000788807755127425			344000015258789	0.00219939381614211	344000015258789	0.00253833718629281	344000015258789	0.00230127101253657	344000015258789	0.00174925958267349	344000015258789	0.00192300401594165	344000015258789	0.00195569586725101
334000015258789	0.00256848317658733	334000015258789	0.00232414699587688	334000015258789	0.00299285182479408	334000015258789	0.000907943801913942	334000015258789	0.00144118727194753	334000015258789	0.000777844964094443			345999984741211	0.00280339042189916	345999984741211	0.00303378735945256	345999984741211	0.00272555273621512	345999984741211	0.00211467684990134	345999984741211	0.00234591192418959	345999984741211	0.00238771949639009
335999984741211	0.00245083694499677	335999984741211	0.00230907757890607	335999984741211	0.00288694157263131	335999984741211	0.000869887203614514	335999984741211	0.00133174952535074	335999984741211	0.000670899325284791			347999992370605	0.00315632586534581	347999992370605	0.00327183160233765	347999992370605	0.00292993041120894	347999992370605	0.00234630927388337	347999992370605	0.00254967666614514	347999992370605	0.00260562659320222
337999992370605	0.00235842290732728	337999992370605	0.00232339995801429	337999992370605	0.00286453036521306	337999992370605	0.00087622748710566	337999992370605	0.00131476978685148	337999992370605	0.000628864104371591			35	0.00333816713676134	35	0.00329577811631122	35	0.00305932239762377	35	0.00251715346252312	35	0.00265477930422112	35	0.0027899359222168
34	0.00243610096236952	34	0.00247517047056157	34	0.00296730238070631	34	0.000971263398013944	34	0.00142526315338489	34	0.000803739277180062			352000007629395	0.00338238256647888	352000007629395	0.00311658914681348	352000007629395	0.00310350109508789	352000007629395	0.00263002030778493	352000007629395	0.0026335699261792	352000007629395	0.00291150073186851
342000007629395	0.00268506661967297	342000007629395	0.00287768633833888	342000007629395	0.00325963310745963	342000007629395	0.00123247711995086	342000007629395	0.00171112547013033	342000007629395	0.00109065605825979			354000015258789	0.00327806209218016	354000015258789	0.00282925167746386	354000015258789	0.00305819798253288	354000015258789	0.00267238921295341	354000015258789	0.00260314162710558	354000015258789	0.00301451400438669
344000015258789	0.0029655899554248	344000015258789	0.00330349071671405	344000015258789	0.00359393581549368	344000015258789	0.00149692602543607	344000015258789	0.00203706057911778	344000015258789	0.00144056681216922			355999984741211	0.00306075233177488	355999984741211	0.00251787323977472	355999984741211	0.00295748688942169	355999984741211	0.00266692805975204	355999984741211	0.00247151888510985	355999984741211	0.00299019929330142
345999984741211	0.00356326980582824	345999984741211	0.00395656486856267	345999984741211	0.00414715956447748	345999984741211	0.0019019428486637	345999984741211	0.00248626768975498	345999984741211	0.00191450676485365			357999992370605	0.00279505307494961	357999992370605	0.00225814647244053	357999992370605	0.00283696982357	357999992370605	0.00258170835723327	357999992370605	0.002329264050666	357999992370605	0.00289260169595657
347999992370605	0.00425335192638918	347999992370605	0.00456916228166568	347999992370605	0.00481262759862322	347999992370605	0.00235568179224082	347999992370605	0.00292810204700171	347999992370605	0.00233381018072811			36	0.00253014501920203	36	0.00211049666115664	36	0.00271792350548433	36	0.00250907207524425	36	0.00214727497565931	36	0.00266441306649585
35	0.00496424656798901	35	0.00530252888028321	35	0.00553685033162236	35	0.0029353824548538	35	0.00354179129856353	35	0.00295094246373759			362000007629395	0.00226837800841084	362000007629395	0.00208727488037362	362000007629395	0.00245815534148358	362000007629395	0.00240473877380941	362000007629395	0.00203317847448529	362000007629395	0.00246427913287567
352000007629395	0.00549976605050248	352000007629395	0.00584012913936176	352000007629395	0.00602043874291569	352000007629395	0.00338613275192495	352000007629395	0.00408898554015599	352000007629395	0.00353688741813128			364000015258789	0.00203431090653626	364000015258789	0.00211806161044394	364000015258789	0.0020208760848468	364000015258789	0.00226047416035685	364000015258789	0.00187147318303943	364000015258789	0.00219437534489965
354000015258789	0.00616501472514923	354000015258789	0.00647262275637528	354000015258789	0.00656114889735887	354000015258789	0.00392872242776687	354000015258789	0.00453836702832509	354000015258789	0.00404100420226975			365999984741211	0.00177291209285677	365999984741211	0.00208714354799134	365999984741211	0.0015873452672141	365999984741211	0.00215892857458357	365999984741211	0.00176889851111867	365999984741211	0.00198258081573551
355999984741211	0.00685007208279546	355999984741211	0.00710172300582727	355999984741211	0.00704889553562104	355999984741211	0.00436296785121925	355999984741211	0.00509506096140754	355999984741211	0.00469822783956848			367999992370605	0.00169573966909583	367999992370605	0.00217202027038192	367999992370605	0.00135479337079321	367999992370605	0.00216575100760525	367999992370605	0.00173720003404374	367999992370605	0.00188632817276499
357999992370605	0.00736155619101617	357999992370605	0.00750097769467719	357999992370605	0.00775408599589915	357999992370605	0.00493784563188147	357999992370605	0.00547392096699388	357999992370605	0.00520056647555833			37	0.00169196586734535	37	0.0022083002214939	37	0.00135008100166261	37	0.00225571281488835	37	0.0017578161570403	37	0.00190449300089721
36	0.00802554885877865	36	0.00793758300679329	36	0.0084584167878724	36	0.00554190013424026	36	0.00602461720404676	36	0.00591962834585771			372000007629395	0.00185816561237076	372000007629395	0.0023136999243813	372000007629395	0.00157419672388068	372000007629395	0.00243582665005263	372000007629395	0.00195038455832154	372000007629395	0.00213205499560608
362000007629395	0.00848700024683389	362000007629395	0.008252043793241	362000007629395	0.00890686835243896	362000007629395	0.00600607684429737	362000007629395	0.00639200938148901	362000007629395	0.00636349140755103			374000015258789	0.00218472234192075	374000015258789	0.00251077837587349	374000015258789	0.00186251590643191	374000015258789	0.00257710778825495	374000015258789	0.00230040372321964	374000015258789	0.00250407328199469
364000015258789	0.0088585849807808	364000015258789	0.00867145870179616	364000015258789	0.00930147710505524	364000015258789	0.00643087878742587	364000015258789	0.00687160924412933	364000015258789	0.00690396655796235			375999984741211	0.00249906282771231	375999984741211	0.00267584000409443	375999984741211	0.00219684748386019	375999984741211	0.00270132956423759	375999984741211	0.00265738583658505	375999984741211	0.00289646149782419
365999984741211	0.0092189096932003	365999984741211	0.00916426120587493	365999984741211	0.00971445970264706	365999984741211	0.00690833883697112	365999984741211	0.00713278613542923	365999984741211	0.00720052526522054			377999992370605	0.00281846084920631	377999992370605	0.002960950216173	377999992370605	0.00265121394343253	377999992370605	0.00293234162127292	377999992370605	0.00297249609630647	377999992370605	0.00325324741431219
367999992370605	0.00949811370189974	367999992370605	0.00957788256495746	367999992370605	0.00998994452493319	367999992370605	0.00723986527277038	367999992370605	0.00752142953552395	367999992370605	0.00761778670747672			38	0.00320464597862045	38	0.00338232601046964	38	0.00303230290997296	38	0.00310587440679516	38	0.00336730222729382	38	0.00366702371351176
37	0.00994990801017879	37	0.0101329393434749	37	0.0102894910193996	37	0.00777259963960044	37	0.00783164280978936	37	0.00795139822321393			382000007629395	0.00357418235993354	382000007629395	0.00380735345719784	382000007629395	0.00340619964298802	382000007629395	0.00333655849728207	382000007629395	0.00376964925668826	382000007629395	0.00405033119154862
372000007629395	0.0103215419265217	372000007629395	0.0105348245517963	372000007629395	0.0104083362458531	372000007629395	0.00814350496923255	372000007629395	0.00823828024485133	372000007629395	0.00841129956725063			384000015258789	0.00391411079583278	384000015258789	0.00413131589846838	384000015258789	0.00359328983680737	384000015258789	0.00342132779240769	384000015258789	0.00408516357119733	384000015258789	0.00430905540158502
374000015258789	0.0106911890544144	374000015258789	0.0109483433940047	374000015258789	0.0107360462912741	374000015258789	0.00868219588449988	374000015258789	0.00858605455091754	374000015258789	0.00878287670798607			385999984741211	0.00409765107973204	385999984741211	0.00424079463064065	385999984741211	0.00378409611026468	385999984741211	0.00350315559200125	385999984741211	0.0042153738705912	385999984741211	0.00432438295466613
375999984741211	0.0109343830307155	375999984741211	0.0112593171748223	375999984741211	0.0112004123896896	375999984741211	0.00923801903439765	375999984741211	0.00914988999252738	375999984741211	0.00938721751033277			387999992370605	0.00416408281767661	387999992370605	0.00423065565411845	387999992370605	0.00400627056204193	387999992370605	0.00357490330328842	387999992370605	0.00427674559486384	387999992370605	0.00425435349656686
377999992370605	0.0117074018970942	377999992370605	0.0121141602755247	377999992370605	0.0118259305106567	377999992370605	0.00988296514181718	377999992370605	0.00962410990861899	377999992370605	0.00992889269221319			39	0.00412597252169862	39	0.00415465691331212	39	0.00410583712478059	39	0.00351283395772657	39	0.00412645995287103	39	0.00397184136260341
38	0.012207168656302	38	0.0126540376077186	38	0.012280496741362	38	0.0103498444360376	38	0.0102978781426317	38	0.0106634872977073			392000007629395	0.00388620536121251	392000007629395	0.00398141652818816	392000007629395	0.00392852150020742	392000007629395	0.00325612040127634	392000007629395	0.00386117495423713	392000007629395	0.00365529621279193
382000007629395	0.012949508072385	382000007629395	0.0134277658060041	382000007629395	0.0129902409649318	382000007629395	0.0110327918755179	382000007629395	0.0110704830025347	382000007629395	0.0114653392235399			394000015258789	0.00354561428712255	394000015258789	0.00379629588281424	394000015258789	0.00365238416136778	394000015258789	0.00300571692121771	394000015258789	0.00347687891214189	394000015258789	0.00328657318851892
384000015258789	0.0137985579407743	384000015258789	0.0141885117798308	384000015258789	0.0135872691648866	384000015258789	0.0116249856160845	384000015258789	0.0119079128460098	384000015258789	0.0123621677458827			395999984741211	0.00320950104964034	395999984741211	0.0036101021308939	395999984741211	0.00323331025495231	395999984741211	0.00270019290506222	395999984741211	0.00311916623506951	395999984741211	0.00300420069542364
385999984741211	0.0143651308906026	385999984741211	0.0147860613456377	385999984741211	0.0143122984155097	385999984741211	0.012372545395942	385999984741211	0.0124971236710041	385999984741211	0.0130248940413693			397999992370605	0.00277952786736198	397999992370605	0.00334048797382087	397999992370605	0.00284389122960784	397999992370605	0.00247353070479931	397999992370605	0.00267921674767695	397999992370605	0.00268342113306478
387999992370605	0.0152448685722603	387999992370605	0.0159031986972348	387999992370605	0.0152311933353739	387999992370605	0.0132340896076564	387999992370605	0.0134584037268942	387999992370605	0.0140135014714943			40	0.0025061711018013	40	0.00309027660927815	40	0.00258853530890517	40	0.00238085143957746	40	0.00244721816726398	40	0.00253768416845418
39	0.0161976390873095	39	0.0168682699051887	39	0.0159408085802966	39	0.0138165152514582	39	0.0144295799849153	39	0.014944467657716			402000007629395	0.00244390351868129	402000007629395	0.00277911419222224	402000007629395	0.00236755042823976	402000007629395	0.0022840437314441	402000007629395	0.00245203533992716	402000007629395	0.00255717237805
392000007629395	0.0169272108832255	392000007629395	0.0175561896814932	392000007629395	0.0168220528856578	392000007629395	0.0145324463177693	392000007629395	0.0152656431567133	392000007629395	0.0157312356168109			404000015258789	0.00247752198481212	404000015258789	0.002429934767451	404000015258789	0.00237059876798513	404000015258789	0.00234975991926147	404000015258789	0.00250039539223926	404000015258789	0.00257387156011806
394000015258789	0.0178293723735287	394000015258789	0.0183485795723568	394000015258789	0.0174705568292479	394000015258789	0.015061933395256	394000015258789	0.0158921705128978	394000015258789	0.0162988968560677			405999984741211	0.00258395602131177	405999984741211	0.00211923033745959	405999984741211	0.00238893719974365	405999984741211	0.002410908917807	405999984741211	0.00259789503690833	405999984741211	0.00258090957648423
395999984741211	0.018404695713232	395999984741211	0.0189286052271672	395999984741211	0.0183195615426103	395999984741211	0.015758597336346	395999984741211	0.0165354883171338	395999984741211	0.0168804972012193			407999992370605	0.00262324991212227	407999992370605	0.00187399050850219	407999992370605	0.00254380038017493	407999992370605	0.00254198971330183	407999992370605	0.00274068904835777	407999992370605	0.00260511205012848
397999992370605	0.0190339953782627	397999992370605	0.0196962195524923	397999992370605	0.0190080801357913	397999992370605	0.0163325672393284	397999992370605	0.0171995999667632	397999992370605	0.0175299114094624			41	0.00268423244942412	41	0.00191532508005841	41	0.00273928272779815	41	0.0026384139192179	41	0.0029074954586163	41	0.00265497491804689
40	0.0193973754211331	40	0.0202589798107724	40	0.0193830118701735	40	0.0166614162112567	40	0.0176189491992239	40	0.0179615130717733			412000007629395	0.00269697766678443	412000007629395	0.00208381126209648	412000007629395	0.00292017770639932	412000007629395	0.00267116392992852	412000007629395	0.00296912780697275	412000007629395	0.00264334770220941
402000007629395	0.0199917131820696	402000007629395	0.0210947909469249	402000007629395	0.0197822526348921	402000007629395	0.0171090390626989	402000007629395	0.0180795102601878	402000007629395	0.0185376017693686			414000015258789	0.00268766283375767	414000015258789	0.00231012873307628	414000015258789	0.00306029580233948	414000015258789	0.00267481091794694	414000015258789	0.00289329144604862	414000015258789	0.00256718133405612
404000015258789	0.0204061460414994	404000015258789	0.0215654307809809	404000015258789	0.0203027118213748	404000015258789	0.017628172904149	404000015258789	0.018560126092451	404000015258789	0.0190101035349001			415999984741211	0.00260211982910361	415999984741211	0.00241085935841746	415999984741211	0.00306646594633708	415999984741211	0.00254298673160903	415999984741211	0.00276715813525888	415999984741211	0.00243658039006236
405999984741211	0.0210190411402514	405999984741211	0.0220682353381339	405999984741211	0.0207695102133594	405999984741211	0.0180412748144277	405999984741211	0.0191685464462715	405999984741211	0.0196015369461731			417999992370605	0.0025459509661551	417999992370605	0.002486981414646	417999992370605	0.00293056069003355	417999992370605	0.00234824267312703	417999992370605	0.00256414975704544	417999992370605	0.00226021470237632
407999992370605	0.0214202104761223	407999992370605	0.0222740800240294	407999992370605	0.0213073990261272	407999992370605	0.0185655068803196	407999992370605	0.0195326957365915	407999992370605	0.0199642276040761			42	0.00245786002582709	42	0.00252194323175915	42	0.00271738359966418	42	0.00215610062835873	42	0.00227507508532957	42	0.00202440325575287
41	0.0219952801964447	41	0.0225383732376618	41	0.0218733555456134	41	0.0191507199858092	41	0.0201854103282101	41	0.0205502940921008			422000007629395	0.00244123372521424	422000007629395	0.0026279697151613	422000007629395	0.00252099139995418	422000007629395	0.00206258643318606	422000007629395	0.00216023854585941	422000007629395	0.00195653138025347
412000007629395	0.0226592630066878	412000007629395	0.0230824707761592	412000007629395	0.0223792108854485	412000007629395	0.0196286877644831	412000007629395	0.0208941217322243	412000007629395	0.0212048126484683			424000015258789	0.0024481595041394	424000015258789	0.00283339367632603	424000015258789	0.00231909475545843	424000015258789	0.00198178290956394	424000015258789	0.00205763690780022	424000015258789	0.00193516705623779
414000015258789	0.0231217530108065	414000015258789	0.0235368082424509	414000015258789	0.0230130714292136	414000015258789	0.0202149446417862	414000015258789	0.021336460479312	414000015258789	0.0216086942771215			425999984741211	0.00229878473457373	425999984741211	0.00282714365425353	425999984741211	0.00218646697819543	425999984741211	0.00194789886341034	425999984741211	0.0018893727226747	425999984741211	0.00189366150478765
415999984741211	0.0235536838032938	415999984741211	0.0239446299545603	415999984741211	0.0234644419526313	415999984741211	0.0206303790819856	415999984741211	0.0219695330827569	415999984741211	0.0221512020851745			427999992370605	0.00210649590655465	427999992370605	0.00272414437497475	427999992370605	0.00200692584550614	427999992370605	0.0019217892278463	427999992370605	0.00182203229874665	427999992370605	0.00189755089652609
417999992370605	0.0241308259124912	417999992370605	0.0245406851827543	417999992370605	0.0241669842986861	417999992370605	0.0211752156714449	417999992370605	0.0224941268817717	417999992370605	0.0226101631561082			43	0.00190155194265389	43	0.00255763502952764	43	0.00189298749708992	43	0.00190958785190472	43	0.00186296339856686	43	0.00196690430624688
42	0.0246960659596188	42	0.0251599396579134	42	0.0249005130934031	42	0.0217125914052966	42	0.0230526996473187	42	0.0230951092274538			432000007629395	0.00177712988843235	432000007629395	0.00242146302709805	432000007629395	0.00190208456032853	432000007629395	0.00199404215338094	432000007629395	0.00197456006582737	432000007629395	0.00208510009775032
422000007629395	0.025183889991199	422000007629395	0.025536659031011	422000007629395	0.0254792530020864	422000007629395	0.0221644070880182	422000007629395	0.0234573168048662	422000007629395	0.0234801516731351			434000015258789	0.00177920336583292	434000015258789	0.00217330225517897	434000015258789	0.00186615575206772	434000015258789	0.00207956956140359	434000015258789	0.00213067564118488	434000015258789	0.00222770724114862
424000015258789	0.0255423846899567	424000015258789	0.025878469746127	424000015258789	0.0257995066710928	424000015258789	0.0224490570887604	424000015258789	0.0237577771707098	424000015258789	0.0237595636365158			435999984741211	0.00189191482783223	435999984741211	0.00196858291192315	435999984741211	0.00175661215540032	435999984741211	0.00212089043124624	435999984741211	0.00235380833833516	435999984741211	0.00239658727457062
425999984741211	0.0260617782431505	425999984741211	0.0264967295853925	425999984741211	0.0260944297964017	425999984741211	0.0227204175421154	425999984741211	0.0242348843776598	425999984741211	0.024202682468349			437999992370605	0.00215043671894898	437999992370605	0.00199274602958159	437999992370605	0.00179907493188311	437999992370605	0.00216279755951455	437999992370605	0.00257443857783954	437999992370605	0.00254787153826264
427999992370605	0.026540595735041	427999992370605	0.027178586528124	427999992370605	0.0265554419559279	427999992370605	0.0232176050753058	427999992370605	0.0245541242398235	427999992370605	0.0245246584437303			44	0.00240169189169313	44	0.00206465743261715	44	0.00203804287433145	44	0.00231556408624251	44	0.00270760319990158	44	0.00261562068139148
43	0.0270059167310706	43	0.0278619913277311	43	0.0270158999980381	43	0.0236087357136929	43	0.0249998473158363	43	0.0249783226228921			442000007629395	0.00261656959793824	442000007629395	0.0021045052224872	442000007629395	0.00232197284412445	442000007629395	0.00239736594003803	442000007629395	0.00281428794860713	442000007629395	0.00269206691433276
432000007629395	0.0273863145638237	432000007629395	0.0283678537381528	432000007629395	0.0275319001013501	432000007629395	0.0241207958253407	432000007629395	0.0254547175511553	432000007629395	0.0254612377702953			444000015258789	0.00271317833969889	444000015258789	0.00214680110043757	444000015258789	0.00250520819201514	444000015258789	0.00242016850669071	444000015258789	0.00275862284227699	444000015258789	0.00267182715117088
434000015258789	0.0277171330948811	434000015258789	0.0287398667903858	434000015258789	0.0278698252521811	434000015258789	0.0244346160587429	434000015258789	0.0257010317424373	434000015258789	0.0257826926745991			445999984741211	0.00261912598786099	445999984741211	0.00213725260946543	445999984741211	0.00260225247335208	445999984741211	0.00232996167195522	445999984741211	0.00255274468388343	445999984741211	0.00253012811070442
435999984741211	0.0279356682906937	435999984741211	0.0289009627249575	435999984741211	0.0281977656688708	435999984741211	0.024801575343631	435999984741211	0.0260954184027602	435999984741211	0.0262167213022676			447999992370605	0.0023414335045302	447999992370605	0.00202629671595908	447999992370605	0.00247934518729551	447999992370605	0.00215743771153591	447999992370605	0.00223906960577789	447999992370605	0.00225408945335513
437999992370605	0.0283289624428277	437999992370605	0.0293990109699427	437999992370605	0.0284165006572242	437999992370605	0.0252174892131431	437999992370605	0.0266269427645718	437999992370605	0.0266598395230815			45	0.00200279988056412	45	0.00195801743312509	45	0.00210810746129213	45	0.00190791522250778	45	0.00191831234514432	45	0.00195043484652563
44	0.0287252075628728	44	0.0298036777799548	44	0.0287783506761575	44	0.0255990825691265	44	0.0272494214603993	44	0.0272801283012408			452000007629395	0.00175719039686591	452000007629395	0.00204007889066404	452000007629395	0.00174608107664912	452000007629395	0.00165193120942415	452000007629395	0.00163495653545543	452000007629395	0.00172125852758399
442000007629395	0.0293979561770595	442000007629395	0.0304093382658138	442000007629395	0.029354436649519	442000007629395	0.0262520229265069	442000007629395	0.027759880814145	442000007629395	0.0278085805261222			454000015258789	0.00163217741980557	454000015258789	0.00224925580948306	454000015258789	0.00153595130568475	454000015258789	0.00152887684859098	454000015258789	0.00149614476671834	454000015258789	0.00163476194197003
444000015258789	0.0300095363316253	444000015258789	0.0307223981070007	444000015258789	0.0297202036235545	444000015258789	0.0266852478720497	444000015258789	0.0283947260692906	444000015258789	0.0284015970593827			455999984741211	0.00157393697437434	455999984741211	0.00239531447283693	455999984741211	0.00139724157098495	455999984741211	0.00145593533906756	455999984741211	0.00151025330457971	455999984741211	0.00168647206325205
445999984741211	0.0305051860547721	445999984741211	0.0311792907484083	445999984741211	0.0302561979803839	445999984741211	0.0271357479386075	445999984741211	0.0289286691487128	445999984741211	0.0289075355624337			457999992370605	0.00154940493078965	457999992370605	0.0025165607905294	457999992370605	0.00144552378590289	457999992370605	0.00151990076856801	457999992370605	0.00160306667167913	457999992370605	0.00177704432560394
447999992370605	0.0309530847665607	447999992370605	0.0316164929368832	447999992370605	0.0309411799915094	447999992370605	0.0275792502834153	447999992370605	0.029289458102536	447999992370605	0.0292744828292538			46	0.00155792316951102	46	0.00240408400681585	46	0.00154762020971461	46	0.00159478063327404	46	0.0017040057379822	46	0.00185314393434427
45	0.0313485376910217	45	0.0318547577691332	45	0.0313917500864245	45	0.0280560577917673	45	0.0297794880073155	45	0.0297594596082747			462000007629395	0.00157181685284244	462000007629395	0.0020021540051081	462000007629395	0.00161964822307849	462000007629395	0.00169562932657265	462000007629395	0.00183246702821407	462000007629395	0.00190811506345795
452000007629395	0.031799975246211	452000007629395	0.0322905166445409	452000007629395	0.031696739673655	452000007629395	0.0283387084990029	452000007629395	0.0301862135272797	452000007629395	0.0302153764414666			464000015258789	0.00167617012379601	464000015258789	0.00153203057492058	464000015258789	0.00168763116991562	464000015258789	0.00172941396242135	464000015258789	0.00197637233609248	464000015258789	0.00199866065119724
454000015258789	0.0321431996768467	454000015258789	0.0328944210163522	454000015258789	0.03197489062313	454000015258789	0.0286815845649235	454000015258789	0.0304506614500949	454000015258789	0.0305136083176131			465999984741211	0.00173803219449926	465999984741211	0.00104193252430521	465999984741211	0.00177856550733697	465999984741211	0.00179340009025508	465999984741211	0.00203190436088541	465999984741211	0.00198473621189172
455999984741211	0.0323874468944351	455999984741211	0.0332605503999594	455999984741211	0.0324110669696045	455999984741211	0.0290258390589565	455999984741211	0.0307765031531152	455999984741211	0.0308160452308482			467999992370605	0.00179377965687378	467999992370605	0.000625299344943083	467999992370605	0.0018637719454309	467999992370605	0.00184441463092863	467999992370605	0.00202213605944438	467999992370605	0.00193994428986352
457999992370605	0.0326645637919274	457999992370605	0.0335974710923032	457999992370605	0.0324632621491493	457999992370605	0.0292258465957582	457999992370605	0.0309124332798884	457999992370605	0.0309752587100522			47	0.00182318470031634	47	0.000454109260916926	47	0.00185921627142899	47	0.00182839193452778	47	0.00182012397072358	47	0.00174955737629945
46	0.0329729973655298	46	0.034078708103242	46	0.0327031751408838	46	0.029475370247143	46	0.0312692193190629	46	0.0314093642484887			472000007629395	0.0018631907887071	472000007629395	0.000692228790345237	472000007629395	0.00189401016966935	472000007629395	0.00179283205219321	472000007629395	0.00175565930325498	472000007629395	0.0017420953356269
462000007629395	0.0334177801516156	462000007629395	0.0348124108988897	462000007629395	0.0331866367287131	462000007629395	0.0298393287118893	462000007629395	0.0316720613399429	462000007629395	0.0318470867184886			474000015258789	0.00191987638117301	474000015258789	0.00124279935383893	474000015258789	0.00199733100192849	474000015258789	0.00184007118772427	474000015258789	0.00173764402786884	474000015258789	0.00180638596218047
464000015258789	0.0336464452055443	464000015258789	0.0351633948886278	464000015258789	0.0336314508150618	464000015258789	0.0302546300036627	464000015258789	0.0322017195448493	464000015258789	0.0323919260361648			475999984741211	0.00190037301223451	475999984741211	0.00171247908172716	475999984741211	0.00200421698757911	475999984741211	0.00187634880662969	475999984741211	0.00176543343521243	475999984741211	0.00188457012630256
465999984741211	0.0340258152399591	465999984741211	0.0354394149169675	465999984741211	0.0339373164735055	465999984741211	0.0306715458175936	465999984741211	0.0325248951889521	465999984741211	0.0327291350911086			477999992370605	0.00191981020481168	477999992370605	0.00211812006137101	477999992370605	0.00190978317420467	477999992370605	0.00188845951804099	477999992370605	0.00169598076094965	477999992370605	0.00185319801238403
467999992370605	0.0343526048810148	467999992370605	0.0355577310715458	467999992370605	0.0342224717101427	467999992370605	0.0310274067999535	467999992370605	0.0329142136033212	467999992370605	0.0330470431257136			48	0.00185944293275467	48	0.00234183027117233	48	0.00172973551540171	48	0.00180311052382068	48	0.00165476498616541	48	0.00179717403776847
47	0.034686637242837	47	0.0354888573585195	47	0.0344669514419026	47	0.0312410460215357	47	0.0332389167199529	47	0.0333561212121048			482000007629395	0.0018554312459344	482000007629395	0.00252214525915298	482000007629395	0.00155492570102138	482000007629395	0.0016913068732274	482000007629395	0.00170087664558445	482000007629395	0.00181836548697241
472000007629395	0.0350490301683706	472000007629395	0.0355329260018274	472000007629395	0.0349439898781848	472000007629395	0.0316473241928336	472000007629395	0.0336087636926272	472000007629395	0.0336910794317361			484000015258789	0.00188650848148517	484000015258789	0.00263302244068771	484000015258789	0.00151761608071027	484000015258789	0.00170570227249644	484000015258789	0.00177947506789792	484000015258789	0.00186395735585294
474000015258789	0.0355276377256416	474000015258789	0.0357391343807867	474000015258789	0.0353873901783117	474000015258789	0.0320143871059535	474000015258789	0.0340910150975733	474000015258789	0.0342277343084173			485999984741211	0.00190050419885388	485999984741211	0.00243521123904489	485999984741211	0.00153043257613377	485999984741211	0.00174377554469518	485999984741211	0.00183514381830082	485999984741211	0.00195211899119249
475999984741211	0.0358469990192117	475999984741211	0.0360287259284601	475999984741211	0.0357915817666558	475999984741211	0.032454724477963	475999984741211	0.0343601456958909	475999984741211	0.0344955344057588			487999992370605	0.00182390447756794	487999992370605	0.00203568151518283	487999992370605	0.00150460251383189	487999992370605	0.00174049296395278	487999992370605	0.00174143721608641	487999992370605	0.00189893928824773
477999992370605	0.0362647454793097	477999992370605	0.0365623176800615	477999992370605	0.0361555389003823	477999992370605	0.032822625406308	477999992370605	0.0346537533100998	477999992370605	0.0348653525542429			49	0.00182382314186393	49	0.00167307499415639	49	0.00147933495060129	49	0.00168955611491048	49	0.00168298760087873	49	0.00187026087291356
48	0.036566186484052	48	0.0370472018144236	48	0.0365751553772174	48	0.033158250525274	48	0.0349076920489635	48	0.0351088221710224			492000007629395	0.0017916092471378	492000007629395	0.00127494109592441	492000007629395	0.00149660712667016	492000007629395	0.00164782914959943	492000007629395	0.0016178586918274	492000007629395	0.00177551498114794
482000007629395	0.0369774164795932	482000007629395	0.0375887176958606	482000007629395	0.0368421405929106	482000007629395	0.0334929328305635	482000007629395	0.0354686087389365	482000007629395	0.0357039291296415			494000015258789	0.0017408083948909	494000015258789	0.000956061115813999	494000015258789	0.00139940644173034	494000015258789	0.00153853947192197	494000015258789	0.00162695415167399	494000015258789	0.00175551047932345
484000015258789	0.0373555279266737	484000015258789	0.0379717585302494	484000015258789	0.0371681480168513	484000015258789	0.0339109685201399	484000015258789	0.0357172586595836	484000015258789	0.0359945263512756			495999984741211	0.00161572137027208	495999984741211	0.000719890363616397	495999984741211	0.00139029130389085	495999984741211	0.00149804230828604	495999984741211	0.00158883685907631	495999984741211	0.00171334768291029
485999984741211	0.0377299879511832	485999984741211	0.0383161007223183	485999984741211	0.037407491108365	485999984741211	0.034157657803442	485999984741211	0.0360343689017433	485999984741211	0.0362836615224553			497999992370605	0.00149200218480453	497999992370605	0.000634446040452681	497999992370605	0.00140729177789472	497999992370605	0.00144346867462904	497999992370605	0.00152575766807114	497999992370605	0.00164640067307743
487999992370605	0.0381074182640128	487999992370605	0.0388744124571365	487999992370605	0.0377431716953509	487999992370605	0.03450644164008	487999992370605	0.0363305087731536	487999992370605	0.0366421082647559			50	0.00134001126252285	50	0.00077523231357416	50	0.00141451141484726	50	0.00139941402140168	50	0.00141525465992743	50	0.00158393091680068
49	0.0384135118068051	49	0.0393862997621068	49	0.0380111884648542	49	0.0348131819082982	49	0.0367829795857087	49	0.0370966080037055			502000007629395	0.00121935193207059	502000007629395	0.000991489665766285	502000007629395	0.00135090689431298	502000007629395	0.00131858017909419	502000007629395	0.0013229873206904	502000007629395	0.0015148493549078
492000007629395	0.0389078790712803	492000007629395	0.0399596199101027	492000007629395	0.0383780158240466	492000007629395	0.035260025429987	492000007629395	0.0372261648935088	492000007629395	0.0375721654275361			504000015258789	0.00121193668129229	504000015258789	0.00115958636930775	504000015258789	0.00133264965249557	504000015258789	0.00134500320491561	504000015258789	0.00125500451961618	504000015258789	0.00148082785432969
494000015258789	0.0391869667498106	494000015258789	0.0399638571236919	494000015258789	0.0387130062377647	494000015258789	0.0356427126224288	494000015258789	0.0374267077076186	494000015258789	0.0378312688126103			505999984741211	0.00124798574395418	505999984741211	0.00120729792243144	505999984741211	0.00128446495296469	505999984741211	0.00139467352002937	505999984741211	0.00119090127128394	505999984741211	0.00145221678146013
495999984741211	0.0394411804927056	495999984741211	0.0397333218549228	495999984741211	0.0389501209957128	495999984741211	0.0358619349859384	495999984741211	0.0376703599506584	495999984741211	0.0381615350604325			507999992370605	0.00138298304308878	507999992370605	0.00125066238827801	507999992370605	0.00123764036715084	507999992370605	0.00140686177730901	507999992370605	0.00123060788977526	507999992370605	0.00153592550564961
497999992370605	0.0397966154788192	497999992370605	0.0399667046921269	497999992370605	0.0391263689873184	497999992370605	0.0360483213004642	497999992370605	0.037964810072775	497999992370605	0.0384400661326539			51	0.00157440224958436	51	0.00140705637079441	51	0.0012548998618465	51	0.00141816656558867	51	0.00134528394428106	51	0.00164416569037213
50	0.0402313138519665	50	0.0402979129677157	50	0.0394588924661963	50	0.0363927510506215	50	0.0384006345052699	50	0.0388326080188467			512000007629395	0.00182438593246102	512000007629395	0.0016561316592134	512000007629395	0.00141769269036693	512000007629395	0.00154163401850994	512000007629395	0.00150248953468261	512000007629395	0.00175681155906176
502000007629395	0.0404134531692012	502000007629395	0.0404394185294051	502000007629395	0.0397603777788338	502000007629395	0.0367104755585131	502000007629395	0.0386233914931803	502000007629395	0.0390791770311202			514000015258789	0.001990156843004	514000015258789	0.00191287830384429	514000015258789	0.00159479491803926	514000015258789	0.00167485271861174	514000015258789	0.00161684811756954	514000015258789	0.00182760875041015
504000015258789	0.0405847174706431	504000015258789	0.0407192848938763	504000015258789	0.0399556701110733	504000015258789	0.0369002742495529	504000015258789	0.0389268694849015	504000015258789	0.0394653935505088			515999984741211	0.00200404280090117	515999984741211	0.00207882340106521	515999984741211	0.00169517265137434	515999984741211	0.0017217586401296	515999984741211	0.0017360595850327	515999984741211	0.00190217872316865
505999984741211	0.0408019433353173	505999984741211	0.0409519236288444	505999984741211	0.0404237169734063	505999984741211	0.0373314140015131	505999984741211	0.0392170338591502	505999984741211	0.0398577040627931			517999992370605	0.00190172379712527	517999992370605	0.00200321749130244	517999992370605	0.00170715217616628	517999992370605	0.00175168857581254	517999992370605	0.00175861289710859	517999992370605	0.00187342451112107
507999992370605	0.0411120592154724	507999992370605	0.0411449234548245	507999992370605	0.0406174137074766	507999992370605	0.0375455883907494	507999992370605	0.0393167338969544	507999992370605	0.0400011444322542			52	0.00172405630088637	52	0.00180880241970923	52	0.00158376562166028	52	0.00163756408815973	52	0.00163012405768665	52	0.00168258646134929
51	0.0413402750234675	51	0.0413770117734069	51	0.0407347838933563	51	0.0377172799755218	51	0.0395092683192774	51	0.0402494888103005			522000007629395	0.00151440783905217	522000007629395	0.00156267912175183	522000007629395	0.00139563191116531	522000007629395	0.00147427318777443	522000007629395	0.00149447723902327	522000007629395	0.00149584245444215
512000007629395	0.0417248711200674	512000007629395	0.041611955273764	512000007629395	0.0409589339602741	512000007629395	0.0379844379070874	512000007629395	0.0398114730731153	512000007629395	0.0405509774710805			524000015258789	0.00132044798502817	524000015258789	0.00121700813735268	524000015258789	0.00123118642276667	524000015258789	0.00136011808991044	524000015258789	0.00136578899593989	524000015258789	0.00131656675601272
514000015258789	0.0421205319235361	514000015258789	0.0419612029154687	514000015258789	0.0413239124891268	514000015258789	0.0384349701274731	514000015258789	0.0402302883677439	514000015258789	0.0410302970765326			525999984741211	0.00109303758374613	525999984741211	0.000874636059141892	525999984741211	0.00111467455728573	525999984741211	0.00132156015603459	525999984741211	0.00129811419189536	525999984741211	0.00126483200079884
515999984741211	0.0425561647982297	515999984741211	0.0425553682369734	515999984741211	0.041613979671234	515999984741211	0.0387650394543384	515999984741211	0.0406161979033102	515999984741211	0.0414698918131069			527999992370605	0.00103099279923468	527999992370605	0.000680073038194618	527999992370605	0.00106653978155167	527999992370605	0.00128725091947133	527999992370605	0.00124739861095105	527999992370605	0.00131724659422686
517999992370605	0.0429274348466821	517999992370605	0.0429020495718088	517999992370605	0.042031744027023	517999992370605	0.0390733945703684	517999992370605	0.040943043245346	517999992370605	0.0418731823853285			53	0.00103309214955184	53	0.000544713919075656	53	0.00120106451733072	53	0.0013164278439591	53	0.00122816417458226	53	0.00144945996753557
52	0.0432475398808181	52	0.043190023235207	52	0.0424297160432142	52	0.0394137323917827	52	0.0412053613807061	52	0.0421391413386096			532000007629395	0.001203437829038	532000007629395	0.00072127919262677	532000007629395	0.00132532637811373	532000007629395	0.00136108304037734	532000007629395	0.00123896112488205	532000007629395	0.00154969674813629
522000007629395	0.0436974911431525	522000007629395	0.0437041264810294	522000007629395	0.0427701108317337	522000007629395	0.0398235713117602	522000007629395	0.0415066563308476	522000007629395	0.0424189777269805			534000015258789	0.00149180890318533	534000015258789	0.00106513746947208	534000015258789	0.00147257942275549	534000015258789	0.00148303718276275	534000015258789	0.00133495955733681	534000015258789	0.00166370652037861
524000015258789	0.0439692465411207	524000015258789	0.0440031940002808	524000015258789	0.0429471431051975	524000015258789	0.0400710403407409	524000015258789	0.0418657972916855	524000015258789	0.042762728463653			535999984741211	0.00162385727287945	535999984741211	0.00126773967933567	535999984741211	0.00150386509926814	535999984741211	0.00152613606858656	535999984741211	0.00144618598680488	535999984741211	0.00178905227416341
525999984741211	0.0440735496135655	525999984741211	0.0440258512967264	525999984741211	0.0430774053280579	525999984741211	0.0402544795140839	525999984741211	0.0421480809452826	525999984741211	0.0430274382897526			537999992370605	0.00166458707412039	537999992370605	0.0013489997323932	537999992370605	0.00148107375635955	537999992370605	0.00148668985553469	537999992370605	0.00147668454360132	537999992370605	0.00182316735453
527999992370605	0.0443156414098127	527999992370605	0.0441434167868187	527999992370605	0.0432484856602306	527999992370605	0.0405170460023118	527999992370605	0.0423560523376458	527999992370605	0.0432499997698779			54	0.00167699849441586	54	0.00137814007039045	54	0.00141567489439814	54	0.00141104561012647	54	0.00141504490709936	54	0.00175837836458574
53	0.0445614879893558	53	0.0444539726661524	53	0.0436428363868295	53	0.040788873717349	53	0.0425838527004683	53	0.0435102525476135			542000007629395	0.00166639526302401	542000007629395	0.00146390609229744	542000007629395	0.00144111052226445	542000007629395	0.00135119623369014	542000007629395	0.00141074446395357	542000007629395	0.00171021961085292
532000007629395	0.0448161446824662	532000007629395	0.0445697152717724	532000007629395	0.0438689146242545	532000007629395	0.0410807326095928	532000007629395	0.0428464645819602	532000007629395	0.0438018421420799			544000015258789	0.00157874190295305	544000015258789	0.0015577520438542	544000015258789	0.00143166727211363	544000015258789	0.00141650457688419	544000015258789	0.00141315902656449	544000015258789	0.00159766542703394
534000015258789	0.044954446002784	534000015258789	0.0445473044513834	534000015258789	0.0440961192663184	534000015258789	0.0413698765638285	534000015258789	0.0430546568446689	534000015258789	0.0440608930633137			545999984741211	0.00139637267827601	545999984741211	0.00149745823630403	545999984741211	0.00140660873289654	545999984741211	0.00144951943880302	545999984741211	0.00137374079999141	545999984741211	0.00149482284288385
535999984741211	0.0452030669635622	535999984741211	0.0447207785055818	535999984741211	0.0443574960306737	535999984741211	0.0416467376428182	535999984741211	0.0433648829784391	535999984741211	0.0444920501518334			547999992370605	0.00132442600061613	547999992370605	0.00151759334169624	547999992370605	0.00141494841205267	547999992370605	0.0014648662325883	547999992370605	0.001394330831427	547999992370605	0.00149532893170878
537999992370605	0.0457343364457396	537999992370605	0.0450865979045275	537999992370605	0.0447276891613638	537999992370605	0.0419556232889082	537999992370605	0.0436537381984876	537999992370605	0.0449104898153572			55	0.0014493623063856	55	0.00161161726976661	55	0.0014695294796181	55	0.00151684499491421	55	0.00147576201014135	55	0.00155516606406064
54	0.0460137406986253	54	0.0454761783759723	54	0.0450825477025181	54	0.042274770571234	54	0.0439845035154472	54	0.0452623124419655			552000007629395	0.00150457161209489	552000007629395	0.00166077085536298	552000007629395	0.00150112621418156	552000007629395	0.00151376167207033	552000007629395	0.00150692276783978	552000007629395	0.00155774431841995
542000007629395	0.0464829061791132	542000007629395	0.0459889369832522	542000007629395	0.0452486541800211	542000007629395	0.0425136715838695	542000007629395	0.0442805426397148	542000007629395	0.045530719072364			554000015258789	0.00153273125723091	554000015258789	0.00168524357344313	554000015258789	0.00147798766402038	554000015258789	0.00148179076411585	554000015258789	0.0015172229581409	554000015258789	0.00156027913543195
544000015258789	0.0467100889315602	544000015258789	0.0460276067119033	544000015258789	0.0456429424241265	544000015258789	0.0428955652326594	544000015258789	0.0445849696663284	544000015258789	0.045893835454218			555999984741211	0.00160117510639076	555999984741211	0.00159330930245638	555999984741211	0.00153256348412103	555999984741211	0.00150608900399224	555999984741211	0.00159303832920593	555999984741211	0.00170918017553879
545999984741211	0.0468511900974226	545999984741211	0.0461630416650161	545999984741211	0.0458218865221443	545999984741211	0.0430720183346413	545999984741211	0.0447769766646322	545999984741211	0.0462227010689014			557999992370605	0.00169091943541153	557999992370605	0.0015245261172411	557999992370605	0.00152739123300809	557999992370605	0.0014895328153393	557999992370605	0.00160524262040571	557999992370605	0.00182510979107411
547999992370605	0.0472396577052258	547999992370605	0.046525665335349	547999992370605	0.0461181382425314	547999992370605	0.0432973100886703	547999992370605	0.0450039429522246	547999992370605	0.0464780379937755			56	0.00168460921325703	56	0.00138970504546518	56	0.00146713867636157	56	0.00137285368691866	56	0.00144185216395261	56	0.00171052512991313
55	0.0475247845941872	55	0.0468429891013345	55	0.0463727899038059	55	0.0436009474663406	55	0.0453151348913722	55	0.0467803887079942			562000007629395	0.00144578134896559	562000007629395	0.00107611655052843	562000007629395	0.00126389809783185	562000007629395	0.0011300903698091	562000007629395	0.00116571540816461	562000007629395	0.00143035904999271
552000007629395	0.0478542378991165	552000007629395	0.0473659262114326	552000007629395	0.0467854097101685	552000007629395	0.0440175937508141	552000007629395	0.0457549985539333	552000007629395	0.0471623525053522			564000015258789	0.00125365956524184	564000015258789	0.000896976120079853	564000015258789	0.00109562188726622	564000015258789	0.000964834293865675	564000015258789	0.00103482752988171	564000015258789	0.00124818514761562
554000015258789	0.0480636089713211	554000015258789	0.047763121995252	554000015258789	0.0470518624373877	554000015258789	0.0444259687153453	554000015258789	0.0459691122107788	554000015258789	0.0473513145036802			565999984741211	0.00106365017761573	565999984741211	0.000742599787769333	565999984741211	0.00101075697167138	565999984741211	0.000906451073663691	565999984741211	0.000948365052788788	565999984741211	0.00113455290131126
555999984741211	0.0483555878637767	555999984741211	0.0478233179543359	555999984741211	0.0473006812259291	555999984741211	0.044527952785435	555999984741211	0.0462281044298412	555999984741211	0.0477436537524755			567999992370605	0.00102325278869198	567999992370605	0.000706379016398977	567999992370605	0.0011170968453309	567999992370605	0.000973320902035488	567999992370605	0.00105841342641493	567999992370605	0.00127381711812225
557999992370605	0.0487988196794654	557999992370605	0.0482263259824002	557999992370605	0.0476181116587841	557999992370605	0.0448386486415766	557999992370605	0.0466052103842485	557999992370605	0.0481091300416224			57	0.00115350601526296	57	0.000890361253442598	57	0.00132465878398406	57	0.00122913889116416	57	0.00125284649972758	57	0.00142254513765443
56	0.0491466185868553	56	0.0484642722755412	56	0.047904509000176	56	0.0451568476318003	56	0.0469153578071548	56	0.0484430869994401			572000007629395	0.00138120313218978	572000007629395	0.00125621741279369	572000007629395	0.00152144177405685	572000007629395	0.00147934107264352	572000007629395	0.00148271941961806	572000007629395	0.00156492255870593
562000007629395	0.0493017674590128	562000007629395	0.0486866922774958	562000007629395	0.0481843647372055	562000007629395	0.0453467191636364	562000007629395	0.0470737240958057	562000007629395	0.0486884304111203			574000015258789	0.0016797032709814	574000015258789	0.0017012904664871	574000015258789	0.00180175361688769	574000015258789	0.00173242702754241	574000015258789	0.00178444514585412	574000015258789	0.00179556160845353
564000015258789	0.04962899242506	564000015258789	0.0490619361396283	564000015258789	0.0484873021085931	564000015258789	0.0456893060036136	564000015258789	0.0474645489726157	564000015258789	0.0491301089985838			575999984741211	0.00210761798943898	575999984741211	0.0022343798298984	575999984741211	0.00204849728179178	575999984741211	0.00198179384178222	575999984741211	0.00205948911710279	575999984741211	0.00204342196301426
565999984741211	0.0501725787225908	565999984741211	0.0493634626395127	565999984741211	0.0487853005801865	565999984741211	0.0459848363973378	565999984741211	0.047806116567771	565999984741211	0.0495324277661013			577999992370605	0.00254858869178185	577999992370605	0.00261291765398086	577999992370605	0.00224431459258312	577999992370605	0.00216807038703567	577999992370605	0.00219347963181519	577999992370605	0.00219385803233061
567999992370605	0.0502489570435998	567999992370605	0.0493849735880779	567999992370605	0.0489387002658347	567999992370605	0.0461151406219492	567999992370605	0.047811865644257	567999992370605	0.0495436244516888			58	0.0026203206606747	58	0.00259033548084871	58	0.00223374226292827	58	0.00211652672699733	58	0.00202564194896553	58	0.00206298436593148
57	0.0501544806341558	57	0.0492576236562385	57	0.0489880433756509	57	0.0460492815830431	57	0.0477522115670001	57	0.0495045779848452			582000007629395	0.00230999565153908	582000007629395	0.00217564918379946	582000007629395	0.0019329097718072	582000007629395	0.00176465083414645	582000007629395	0.00162611572341332	582000007629395	0.00170248980371395
572000007629395	0.0503606228924989	572000007629395	0.0493634111033425	572000007629395	0.0491522919975819	572000007629395	0.0462031079197326	572000007629395	0.0480649404153096	572000007629395	0.0498445994692784			584000015258789	0.00190824129413837	584000015258789	0.00170517023787345	584000015258789	0.00157736677565625	584000015258789	0.00140885566816049	584000015258789	0.00131278595764254	584000015258789	0.00148950584920087
574000015258789	0.0509368673460087	574000015258789	0.049940934089514	574000015258789	0.0496556883064113	574000015258789	0.0467638048119664	574000015258789	0.0487009609273896	574000015258789	0.0505144367976834			585999984741211	0.00146266521264113	585999984741211	0.00128048679161382	585999984741211	0.00130462702449533	585999984741211	0.00117644487023688	585999984741211	0.00112787863628801	585999984741211	0.00139421057702592
575999984741211	0.0512500450660676	575999984741211	0.0503237789384001	575999984741211	0.0502145473553489	575999984741211	0.0472747799074308	575999984741211	0.0490577236626413	575999984741211	0.0509247822948484			587999992370605	0.00101404735072949	587999992370605	0.000905518774088717	587999992370605	0.00118661329086699	587999992370605	0.00110960426732862	587999992370605	0.00106273405772381	587999992370605	0.001353251344964
577999992370605	0.0517246445447357	577999992370605	0.0508766406233293	577999992370605	0.0506735242576345	577999992370605	0.0477642412873803	577999992370605	0.0494902458704571	577999992370605	0.0513489668822298			59	0.000803384160394479	59	0.000772682920271112	59	0.00114111325262002	59	0.0011222502930284	59	0.00120369510057487	59	0.00141762316145866
58	0.0521975363550591	58	0.0512731252861093	58	0.0509235504037512	58	0.0480301168678554	58	0.0497404323040882	58	0.0515074834909275			592000007629395	0.000784924308131597	592000007629395	0.000806186379465631	592000007629395	0.00116511297005589	592000007629395	0.0011827846822622	592000007629395	0.00141364048145757	592000007629395	0.00148314752528593
582000007629395	0.0527230481633427	582000007629395	0.0518864430305141	582000007629395	0.0512740975429069	582000007629395	0.048277219643128	582000007629395	0.050199679560655	582000007629395	0.0519335515470698			594000015258789	0.00109557291092832	594000015258789	0.001190234114443	594000015258789	0.00140100633543499	594000015258789	0.00136884462383078	594000015258789	0.00176744656676809	594000015258789	0.00176350251393825
584000015258789	0.0532198548531803	584000015258789	0.0522236504927321	584000015258789	0.0518163286864974	584000015258789	0.048730436211764	584000015258789	0.0506323535902592	584000015258789	0.052455409827406			595999984741211	0.00160695475155137	595999984741211	0.00173127273105488	595999984741211	0.00176731683777782	595999984741211	0.00166907759210135	595999984741211	0.00201316041671014	595999984741211	0.00202085028481166
585999984741211	0.0536398876048182	585999984741211	0.0526656567160234	585999984741211	0.0521033045597773	585999984741211	0.0490527956528211	585999984741211	0.0507682200530096	585999984741211	0.0526980355981022			597999992370605	0.00217021543402524	597999992370605	0.00235673977622639	597999992370605	0.00198941578436748	597999992370605	0.00187280020857579	597999992370605	0.00205640768917675	597999992370605	0.00213395122530758
587999992370605	0.0539277521217434	587999992370605	0.0528435047959778	587999992370605	0.0524543074445283	587999992370605	0.0493960548834398	587999992370605	0.0510602932313235	587999992370605	0.0530269169113787			60	0.0025329314229974	60	0.00273282309866048	60	0.00209399571664674	60	0.00198949843193769	60	0.00196974814062895	60	0.0021284884687142
59	0.0539555559510565	59	0.052850368110896	59	0.0525408566839607	59	0.0494501684233687	59	0.0511532454652234	59	0.0531526503935778			602000007629395	0.00256311833869139	602000007629395	0.00276015306131046	602000007629395	0.00196170523475843	602000007629395	0.00187706712625218	602000007629395	0.00173000371915686	602000007629395	0.00195086266066768
592000007629395	0.0539443852452808	592000007629395	0.0529156313277867	592000007629395	0.052576254333186	592000007629395	0.0495007293733552	592000007629395	0.051256252921031	592000007629395	0.0532691280891186			604000015258789	0.00237421062714215	604000015258789	0.00251346478631232	604000015258789	0.00179012042477088	604000015258789	0.0017036206323729	604000015258789	0.00148667994365678	604000015258789	0.00173223418321194
594000015258789	0.0541790133865395	594000015258789	0.0532113609190762	594000015258789	0.0529026421192632	594000015258789	0.0498110024387895	594000015258789	0.0516511285883358	594000015258789	0.0537673478062846			605999984741211	0.00206309179319645	605999984741211	0.00212458318881853	605999984741211	0.00165741626774283	605999984741211	0.00156094877024237	605999984741211	0.00138072561289528	605999984741211	0.0015871296838696
595999984741211	0.0544064468049474	595999984741211	0.0534239045401459	595999984741211	0.0532356389139086	595999984741211	0.0501508886638484	595999984741211	0.0520758055445398	595999984741211	0.0541159075743052			607999992370605	0.00169083562173804	607999992370605	0.00169739509846934	607999992370605	0.00156865292310911	607999992370605	0.0014458459219349	607999992370605	0.00142373718673576	607999992370605	0.00152719926325508
597999992370605	0.0549101004400882	597999992370605	0.0539030008156647	597999992370605	0.0537498965753463	597999992370605	0.0506706244823579	597999992370605	0.0526638536431318	597999992370605	0.0546532657567588			61	0.00144627898354172	61	0.00143214085580954	61	0.00158189402589063	61	0.00143717302876558	61	0.00156258000297276	61	0.00158040505776081
60	0.0553809279026818	60	0.0543938217619099	60	0.0541045872055775	60	0.0509592764512246	60	0.0530632349927192	60	0.0550634106201968			612000007629395	0.00122457680359419	612000007629395	0.00124293549639725	612000007629395	0.00160813878367262	612000007629395	0.00143398023797599	612000007629395	0.00160760295921396	612000007629395	0.00158960065672685
602000007629395	0.055825507877267	602000007629395	0.0549045565602394	602000007629395	0.0545335398012191	602000007629395	0.0513777090826539	602000007629395	0.0533541497668534	602000007629395	0.0554218668553476			614000015258789	0.00108748066431262	614000015258789	0.00117782983653013	614000015258789	0.0015743790732816	614000015258789	0.00144202678791928	614000015258789	0.00160841485862494	614000015258789	0.00163538347502001
604000015258789	0.0564982374767474	604000015258789	0.055629903722434	604000015258789	0.0549791708551556	604000015258789	0.0517544546485376	604000015258789	0.0536838344871554	604000015258789	0.0558745899830113			615999984741211	0.00119286972650755	615999984741211	0.00136322765007818	615999984741211	0.00153368352632461	615999984741211	0.00144244541899797	615999984741211	0.00157781295592501	615999984741211	0.00166393449357049
605999984741211	0.0569358381530665	605999984741211	0.0561639898865338	605999984741211	0.0552589695005719	605999984741211	0.0520409238800898	605999984741211	0.0538581045381772	605999984741211	0.0560749788482472			617999992370605	0.00133221163494979	617999992370605	0.00158465608727997	617999992370605	0.00149278070450902	617999992370605	0.00142065167744822	617999992370605	0.0015016210792624	617999992370605	0.00161555141071854
607999992370605	0.057305537831128	607999992370605	0.0565194328448617	607999992370605	0.0554783166214974	607999992370605	0.0522930059878978	607999992370605	0.054170413870383	607999992370605	0.0564387727318673			62	0.00153013565708527	62	0.00179853648369206	62	0.00143170589928489	62	0.00136487491672871	62	0.00144086520328623	62	0.00157903721860953
61	0.0574980764233219	61	0.0566844150590792	61	0.0558184656710867	61	0.0526449515153549	61	0.0544523501388897	61	0.0567214316115118			622000007629395	0.00174288668246751	622000007629395	0.00196184939427682	622000007629395	0.00147963420185635	622000007629395	0.00136747241179219	622000007629395	0.0014498665002927	622000007629395	0.00157869030288276
612000007629395	0.0577403192770696	612000007629395	0.0568413058091753	612000007629395	0.0561421669793834	612000007629395	0.052884630345037	612000007629395	0.0548201753539989	612000007629395	0.0570427115024713			624000015258789	0.0019023600522292	624000015258789	0.0020095258185391	624000015258789	0.0015463051367369	624000015258789	0.00135173686832485	624000015258789	0.00147814567101526	624000015258789	0.00158419256122487
614000015258789	0.0580162920241821	614000015258789	0.057074746525816	614000015258789	0.056554400840317	614000015258789	0.0532018920559649	614000015258789	0.0551520008987729	614000015258789	0.0573521010315151			625999984741211	0.00197925931629603	625999984741211	0.00200402253985662	625999984741211	0.00168380533080612	625999984741211	0.00141638053264743	625999984741211	0.00154499691461598	625999984741211	0.00160859968599533
615999984741211	0.0582184084687047	615999984741211	0.0574119220839595	615999984741211	0.0567899047580382	615999984741211	0.0534403347805546	615999984741211	0.0554839288026798	615999984741211	0.0576654586071994			627999992370605	0.00196749683247769	627999992370605	0.00200439146578287	627999992370605	0.00180370086360784	627999992370605	0.00152832047156195	627999992370605	0.00167964729802381	627999992370605	0.00170244796975866
617999992370605	0.0585222559731754	617999992370605	0.0578291535789677	617999992370605	0.0571472353129843	617999992370605	0.0537569904169851	617999992370605	0.055841914638782	617999992370605	0.0581342092821375			63	0.00191943865515305	63	0.00197369452566536	63	0.00192004327970543	63	0.00167722151166879	63	0.00178404123682938	63	0.00180931492210223
62	0.0588220836832614	62	0.0581425720378304	62	0.0574561893295392	62	0.0541035306605248	62	0.0560505690210638	62	0.0583716185402486			632000007629395	0.00184284418133189	632000007629395	0.00188669243427811	632000007629395	0.00190715098756851	632000007629395	0.00178556139822203	632000007629395	0.00180268489612229	632000007629395	0.00182829208693415
622000007629395	0.0590134827346029	622000007629395	0.0583548687365039	622000007629395	0.0577055839170772	622000007629395	0.0543640807457001	622000007629395	0.0562844955279329	622000007629395	0.0586278238127189			634000015258789	0.00171419966712163	634000015258789	0.0017359222763711	634000015258789	0.00182457659034783	634000015258789	0.00183506525209211	634000015258789	0.00183946116994421	634000015258789	0.00185208088543866
624000015258789	0.0593850865051489	624000015258789	0.0587401884614127	624000015258789	0.0578512759376177	624000015258789	0.0545366673572273	624000015258789	0.0566451396370536	624000015258789	0.0590183376611167			635999984741211	0.00162483009454352	635999984741211	0.00160347058070387	635999984741211	0.00172741701054875	635999984741211	0.00180158686411818	635999984741211	0.00184021257774737	635999984741211	0.00182820492071372
625999984741211	0.0598978330335221	625999984741211	0.0592775912408482	625999984741211	0.0583059452926485	625999984741211	0.0548684529404499	625999984741211	0.056943012128878	625999984741211	0.0592628687597215			637999992370605	0.00158515736592886	637999992370605	0.00151083446130351	637999992370605	0.00174201021008722	637999992370605	0.00173506052604476	637999992370605	0.0017590318197131	637999992370605	0.00171558208256394
627999992370605	0.0602651461399534	627999992370605	0.0596772412074109	627999992370605	0.0587195915815995	627999992370605	0.0551542212130596	627999992370605	0.057275499077565	627999992370605	0.0596225117203621			64	0.00156170688313941	64	0.00143173053321674	64	0.00170835515746588	64	0.00158855874344325	64	0.00169983487806376	64	0.00169647927010325
63	0.0607230651992884	63	0.0601351805392538	63	0.0590029993662016	63	0.0554229991497479	63	0.0575757235528897	63	0.0599562992760725			641999969482422	0.00156043962039631	641999969482422	0.0014303785822227	641999969482422	0.00166069564170121	641999969482422	0.0014475096597943	641999969482422	0.00161897261198874	641999969482422	0.00169572159449494
632000007629395	0.061099094958648	632000007629395	0.0604884949918727	632000007629395	0.0594431120376336	632000007629395	0.0558222409631178	632000007629395	0.0579995065844423	632000007629395	0.0604004058088851			644000015258789	0.00152859042447202	644000015258789	0.00150880981447793	644000015258789	0.001692288586429	644000015258789	0.00139282305988174	644000015258789	0.00160971827056981	644000015258789	0.00172444563362007
634000015258789	0.0613113645148922	634000015258789	0.0606989188910214	634000015258789	0.0597591574261212	634000015258789	0.0561557756571005	634000015258789	0.0582654136925894	634000015258789	0.0606811921229539			645999984741211	0.00153759798928364	645999984741211	0.00168364659499669	645999984741211	0.00176585643917844	645999984741211	0.00143389511243631	645999984741211	0.00162504538636219	645999984741211	0.00171983238326855
635999984741211	0.0616524548544336	635999984741211	0.0610796238578215	635999984741211	0.0602006814567602	635999984741211	0.0565920573461168	635999984741211	0.0587211850844697	635999984741211	0.0610827455951762			648000030517578	0.0016809719913536	648000030517578	0.00201477707314949	648000030517578	0.00186913223069826	648000030517578	0.00151054264395687	648000030517578	0.00174375440907317	648000030517578	0.00178994244825727
637999992370605	0.0620241756088289	637999992370605	0.0614702782932931	637999992370605	0.0605426713425936	637999992370605	0.0569518597601825	637999992370605	0.0591213506489914	637999992370605	0.0614853300147377			65	0.00184765042177679	65	0.00228720882728072	65	0.00190045522251598	65	0.00163230904371367	65	0.0018180824154004	65	0.00183185482399036
64	0.0623717358663986	64	0.0617807412859412	64	0.0608130982316353	64	0.0572338038246439	64	0.0593873568689138	64	0.0617663754510109			651999969482422	0.00196801137555144	651999969482422	0.00236400693188772	651999969482422	0.0017844084136007	651999969482422	0.00167900040222741	651999969482422	0.00183208819040992	651999969482422	0.00182523500141415
641999969482422	0.0627211393102386	641999969482422	0.0621035626946318	641999969482422	0.061090590465813	641999969482422	0.0575242933710935	641999969482422	0.059744137591683	641999969482422	0.0621391462873426			654000015258789	0.00203282966384069	654000015258789	0.00220164075140606	654000015258789	0.00171837008975133	654000015258789	0.00170483440012787	654000015258789	0.00180396046735127	654000015258789	0.00179145736218515
644000015258789	0.0629653974794597	644000015258789	0.0623061677441862	644000015258789	0.0615262080859952	644000015258789	0.057871677454394	644000015258789	0.0601125915653859	644000015258789	0.0624783517236975			655999984741211	0.00200486330032386	655999984741211	0.00187428611568449	655999984741211	0.00166208286731957	655999984741211	0.00169023682770209	655999984741211	0.00173123220896579	655999984741211	0.00171778776692425
645999984741211	0.0632295051794687	645999984741211	0.0625417920239617	645999984741211	0.0618983179295484	645999984741211	0.0581077143821059	645999984741211	0.0603268638898687	645999984741211	0.0627171363733811			658000030517578	0.00184955423114964	658000030517578	0.00144998442248722	658000030517578	0.00159243093515825	658000030517578	0.00154526030819509	658000030517578	0.00155155405914071	658000030517578	0.00158529044746606
648000030517578	0.063570906891674	648000030517578	0.0628994887162912	648000030517578	0.0622245329198113	648000030517578	0.0583516301874217	648000030517578	0.0606666110872384	648000030517578	0.0631138606140662			66	0.00165296554303641	66	0.00107704156195788	66	0.00150896607231789	66	0.00138405702421267	66	0.00141326368433416	66	0.0014905327489047
65	0.0639426811876087	65	0.0633522454408667	65	0.0625065946229675	65	0.0586429778369942	65	0.0610850655770027	65	0.0635905932799973			661999969482422	0.00139202121811158	661999969482422	0.000809550441674952	661999969482422	0.0014459817729674	661999969482422	0.001235074356876	661999969482422	0.00140640029193466	661999969482422	0.00150025644689515
651999969482422	0.0642493923657967	651999969482422	0.0638459551255415	651999969482422	0.06293705572157	651999969482422	0.0590235239220112	651999969482422	0.0613915409655742	651999969482422	0.0638779768908686			664000015258789	0.00126062542896736	664000015258789	0.000884122819521473	664000015258789	0.001562114290474	664000015258789	0.0012534433988457	664000015258789	0.00145258162602488	664000015258789	0.00152650382840952
654000015258789	0.0646776581562024	654000015258789	0.064409495495762	654000015258789	0.0633473898961861	654000015258789	0.059400279949039	654000015258789	0.061825248257708	654000015258789	0.0642163703558907			665999984741211	0.0013267558749761	665999984741211	0.00111569475189568	665999984741211	0.00167733476945017	665999984741211	0.0013803842361591	665999984741211	0.00157786965769716	665999984741211	0.00160352436721781
655999984741211	0.0651958240776041	655999984741211	0.0648903305246666	655999984741211	0.0637410672540275	655999984741211	0.0597801227239298	655999984741211	0.0621992790960644	655999984741211	0.0645845877541067			668000030517578	0.00147836140012267	668000030517578	0.00147843209513421	668000030517578	0.00181866983992934	668000030517578	0.0015298126464758	668000030517578	0.00168371758153406	668000030517578	0.00168801365179253
658000030517578	0.0655878463490922	658000030517578	0.0652347969798749	658000030517578	0.0639923140515871	658000030517578	0.0600119552709367	658000030517578	0.0625235182697073	658000030517578	0.0649649960232583			67	0.00161220411124392	67	0.00185373820973001	67	0.00195076704019845	67	0.00167323708251277	67	0.00176203060006894	67	0.00176900214854797
66	0.0658575255363064	66	0.0653475829845267	66	0.0642530743854385	66	0.0604064854001253	66	0.0627733631147681	66	0.0652303520125993			671999969482422	0.00162228157581793	671999969482422	0.00198716185248384	671999969482422	0.0019232274704833	671999969482422	0.00174966655271935	671999969482422	0.00176224297662941	671999969482422	0.00176336855782358
661999969482422	0.0661620275011245	661999969482422	0.0654717140937412	661999969482422	0.0644805717042591	661999969482422	0.0605713751815461	661999969482422	0.0630769017700457	661999969482422	0.0655535936870981			674000015258789	0.00170809555372244	674000015258789	0.00203808208455435	674000015258789	0.00184807750710429	674000015258789	0.00173276476020582	674000015258789	0.00175017453646212	674000015258789	0.00176165963346195
664000015258789	0.0664858216514601	664000015258789	0.0656319149375711	664000015258789	0.0649609119433183	664000015258789	0.0608828313186204	664000015258789	0.0633179758747691	664000015258789	0.0658164053526999			675999984741211	0.00181206838347984	675999984741211	0.00193764823249876	675999984741211	0.00175894756875089	675999984741211	0.00164092858765778	675999984741211	0.00169157668037456	675999984741211	0.00171604619167068
665999984741211	0.0667315920083073	665999984741211	0.0659221628492957	665999984741211	0.06517136513379	665999984741211	0.0611039456564902	665999984741211	0.0636272440699252	665999984741211	0.0661298343443606			678000030517578	0.00182478678046464	678000030517578	0.00175560843199925	678000030517578	0.00158257153189821	678000030517578	0.0014651309380336	678000030517578	0.00160472224681555	678000030517578	0.00163651867656628
668000030517578	0.0668771253202661	668000030517578	0.0660850236133217	668000030517578	0.0655394364472841	668000030517578	0.0613100040375666	668000030517578	0.0638845442472079	668000030517578	0.0663965018903549			68	0.00181570400199126	68	0.00150326557641763	68	0.00156690070716309	68	0.00134564849731999	68	0.00151146255368446	68	0.00153707761569348
67	0.0671911268395552	67	0.0664007592233756	67	0.0658722549660277	67	0.0616627844159167	67	0.064293483782713	67	0.0667586356810354			681999969482422	0.00183357132802333	681999969482422	0.00133247400818853	681999969482422	0.00149145367897266	681999969482422	0.00126933563744174	681999969482422	0.00145672202149504	681999969482422	0.00146556560303244
671999969482422	0.0674976853718228	671999969482422	0.0667803701505708	671999969482422	0.0662741140338832	671999969482422	0.0619961986585969	671999969482422	0.0647574855324458	671999969482422	0.0672408473189062			684000015258789	0.00177380940933324	684000015258789	0.00123382764670328	684000015258789	0.00149901265198063	684000015258789	0.00121702227635499	684000015258789	0.00148898154001213	684000015258789	0.00149296917595218
674000015258789	0.0680718295248989	674000015258789	0.0674135215085581	674000015258789	0.0667652530009808	674000015258789	0.0625068759251826	674000015258789	0.0650511104423755	674000015258789	0.0675721023704283			685999984741211	0.00179470729203562	685999984741211	0.00140153647514014	685999984741211	0.00156771479301772	685999984741211	0.00136656634954109	685999984741211	0.0015222994430217	685999984741211	0.00152111643124082
675999984741211	0.068395129086006	675999984741211	0.06763333466562	675999984741211	0.0670203299183378	675999984741211	0.0628083205129268	675999984741211	0.0653540454607357	675999984741211	0.0678685214668314			688000030517578	0.00166733543379614	688000030517578	0.0015199551381336	688000030517578	0.00157284812543358	688000030517578	0.00147666646900043	688000030517578	0.00154961672429847	688000030517578	0.00153210608010817
678000030517578	0.0686235993745232	678000030517578	0.0681432156770256	678000030517578	0.0674758688465595	678000030517578	0.0630629962851839	678000030517578	0.0656631791648744	678000030517578	0.0681682483630151			69	0.00138568140608626	69	0.00164076722811596	69	0.00159059096994017	69	0.00149967077152113	69	0.00153998733491106	69	0.0015292706999749
68	0.0689342049463325	68	0.0684477083601378	68	0.0677869005517247	68	0.0633675441846136	68	0.0660046770114615	68	0.0685118352709385			691999969482422	0.00113732327118648	691999969482422	0.00166100611670038	691999969482422	0.00141241636453596	691999969482422	0.00138227988280897	691999969482422	0.00146157971624732	691999969482422	0.00148430196753637
681999969482422	0.0692265406084743	681999969482422	0.0685564890062709	681999969482422	0.0678623924524161	681999969482422	0.0635229944996484	681999969482422	0.0662878357381236	681999969482422	0.0687971669956611			694000015258789	0.00108680928034728	694000015258789	0.00157914143909048	694000015258789	0.00120783126892063	694000015258789	0.00126246962130985	694000015258789	0.00140235697456283	694000015258789	0.00144109784089125
684000015258789	0.0698253292563875	684000015258789	0.0689525160990358	684000015258789	0.0682716577144804	684000015258789	0.0638733330326689	684000015258789	0.0666398569685608	684000015258789	0.069171495289239			695999984741211	0.00130006741489483	695999984741211	0.00151726231412671	695999984741211	0.00117077833709475	695999984741211	0.00124044178452598	695999984741211	0.00141211259463067	695999984741211	0.001426047091577
685999984741211	0.0701531228069472	685999984741211	0.0691080146410095	685999984741211	0.0685510199612108	685999984741211	0.0640446920455053	685999984741211	0.0669067797061388	685999984741211	0.0694312814407472			698000030517578	0.00147676558777951	698000030517578	0.00137600697595953	698000030517578	0.00123863038883833	698000030517578	0.00119092379165359	698000030517578	0.00135801764637145	698000030517578	0.00137183378383453
688000030517578	0.0704329207259972	688000030517578	0.0694223692929144	688000030517578	0.0689528076216474	688000030517578	0.0643781889194546	688000030517578	0.0671542042936616	688000030517578	0.0696788249779239			70	0.00164218258597602	70	0.00128703868867378	70	0.00137836352493211	70	0.00123300131676417	70	0.00132030936450037	70	0.0013211010028668
69	0.0708058249464472	69	0.0697474651394952	69	0.0693617517193277	69	0.0647273979201427	69	0.0674646932093187	69	0.0699785326123242			701999969482422	0.00176717034605286	701999969482422	0.00123197018993594	701999969482422	0.00148962566631323	701999969482422	0.00128695837331014	701999969482422	0.00133751463539337	701999969482422	0.00131395395584364
691999969482422	0.0710052935682823	691999969482422	0.0700731111365462	691999969482422	0.0694282660288716	691999969482422	0.064890856358647	691999969482422	0.0677609426172908	691999969482422	0.07028152773432			704000015258789	0.00174729819695103	704000015258789	0.00127895438613669	704000015258789	0.00147874679725779	704000015258789	0.00129833691762246	704000015258789	0.00138894882748598	704000015258789	0.00133088941958947
694000015258789	0.0711741852986359	694000015258789	0.0704027887942054	694000015258789	0.0698438439953037	694000015258789	0.0652177696412845	694000015258789	0.0681916639701769	694000015258789	0.0706906925963779			705999984741211	0.00167491554242612	705999984741211	0.00143685278765141	705999984741211	0.00155797739331369	705999984741211	0.00136191505506995	705999984741211	0.00149147364849139	705999984741211	0.0013943056144435
695999984741211	0.0715397230175141	695999984741211	0.0709250071289168	695999984741211	0.0701021823766481	695999984741211	0.0656730119519052	695999984741211	0.068456233263587	695999984741211	0.0709664186074177			708000030517578	0.00151566008821549	708000030517578	0.00168315056381257	708000030517578	0.0014977714807985	708000030517578	0.00139890195629742	708000030517578	0.00147550167758336	708000030517578	0.00140419110926451
698000030517578	0.0716624853749329	698000030517578	0.0710311508146422	698000030517578	0.0702938345595053	698000030517578	0.0657593885132715	698000030517578	0.0686431770309214	698000030517578	0.0711803200020731			71	0.00123716999023895	71	0.00174570151003041	71	0.00134430441752311	71	0.00129286483220281	71	0.00140770720218938	71	0.0013951500189835
70	0.0718526234288126	70	0.0711998751313204	70	0.0704838733193374	70	0.065863346767214	70	0.0688447453604944	70	0.0714175685598241			711999969482422	0.00102241516212732	711999969482422	0.00178323079504751	711999969482422	0.00111937978403372	711999969482422	0.00113766668860341	711999969482422	0.00130177633925646	711999969482422	0.00133051378856935
701999969482422	0.0723296157988169	701999969482422	0.0715527494311192	701999969482422	0.0706491658261536	701999969482422	0.0660534345406519	701999969482422	0.0690916231746638	701999969482422	0.0716486029816744			714000015258789	0.000990013233246755	714000015258789	0.00176956056625774	714000015258789	0.00100993486885667	714000015258789	0.00110165093276654	714000015258789	0.00124750297719491	714000015258789	0.00127253965197543
704000015258789	0.0728679623640941	704000015258789	0.0717954736489467	704000015258789	0.0711388264750577	704000015258789	0.0665409207992844	704000015258789	0.0695184363819233	704000015258789	0.072004704871682			715999984741211	0.00104096327383245	715999984741211	0.00160526754586339	715999984741211	0.00100225505839597	715999984741211	0.00116180539097436	715999984741211	0.00124413672854193	715999984741211	0.00124745166865044
705999984741211	0.0731978325341389	705999984741211	0.0720621899702202	705999984741211	0.0714880645558194	705999984741211	0.0668145781591652	705999984741211	0.0698096578112934	705999984741211	0.0722731758032356			718000030517578	0.00111625346113128	718000030517578	0.00131112411470097	718000030517578	0.000984310696665748	718000030517578	0.00109556686176754	718000030517578	0.00112403902258348	718000030517578	0.00115306245872659
708000030517578	0.0733739210475293	708000030517578	0.0723588733042326	708000030517578	0.0718289618993747	708000030517578	0.0670251734332961	708000030517578	0.0699800977499489	708000030517578	0.0725288275505637			72	0.00118210965422409	72	0.00104833435844891	72	0.00102557340710714	72	0.00101988435359535	72	0.000999976128173187	72	0.00103751991659987
71	0.0736465678200305	71	0.0726602570942857	71	0.071994111095739	71	0.0673052197882032	71	0.070323454209336	71	0.0728011808874263			721999969482422	0.00127607819238851	721999969482422	0.000817415589676237	721999969482422	0.00102979266031183	721999969482422	0.00103029116946543	721999969482422	0.00100325659535339	721999969482422	0.00100777335065822
711999969482422	0.0738774854626658	711999969482422	0.0730111888733809	711999969482422	0.0722239358941479	711999969482422	0.0675200493348832	711999969482422	0.0706105504209633	711999969482422	0.0730768262167288			724000015258789	0.00141058427051503	724000015258789	0.000726488103111679	724000015258789	0.00108291158012295	724000015258789	0.00104652361869435	724000015258789	0.00109494758804267	724000015258789	0.00106262888978395
714000015258789	0.0741116317373605	714000015258789	0.073452605216432	714000015258789	0.0724661692792428	714000015258789	0.0677454276373863	714000015258789	0.0708744235794369	714000015258789	0.0733274872368446			725999984741211	0.00152702070368983	725999984741211	0.000893000946868643	725999984741211	0.00118738962412783	725999984741211	0.00110949465362	725999984741211	0.00122415248776199	725999984741211	0.00116288884668742
715999984741211	0.0743568428363191	715999984741211	0.0738202491834894	715999984741211	0.072729376695844	715999984741211	0.0679752399120147	715999984741211	0.071126693079737	715999984741211	0.0736106709876058			728000030517578	0.0014411153324405	728000030517578	0.00108633504071826	728000030517578	0.00126980470248743	728000030517578	0.00113227338803683	728000030517578	0.00126798499831389	728000030517578	0.00121105831399416
718000030517578	0.0744472899514416	718000030517578	0.0741191320086549	718000030517578	0.0728364383727688	718000030517578	0.068185905278238	718000030517578	0.0712974421051486	718000030517578	0.0738482969818999			73	0.00127073962579479	73	0.00127353113129203	73	0.00124145935540354	73	0.00111340714877973	73	0.00125323801890493	73	0.00123560712031355
72	0.074713943850575	72	0.0742959455535035	72	0.073047603188514	72	0.0684345482108939	72	0.0715724200325383	72	0.0740881931081068			731999969482422	0.00110258206623823	731999969482422	0.00128868799600505	731999969482422	0.0011652195227434	731999969482422	0.00109654135970508	731999969482422	0.0012647502278061	731999969482422	0.00124255199417997
721999969482422	0.0749717435816046	721999969482422	0.0745342312550059	721999969482422	0.0732390332985797	721999969482422	0.0686139973993048	721999969482422	0.0717561594394061	721999969482422	0.0742267831065617			734000015258789	0.000989386598494908	734000015258789	0.00128913636271747	734000015258789	0.00110725325734664	734000015258789	0.00106401852049033	734000015258789	0.00123664072511125	734000015258789	0.00120866874972238
724000015258789	0.0752480401657099	724000015258789	0.0746325967752307	724000015258789	0.0735792925235336	724000015258789	0.0689214236828493	724000015258789	0.0720161600390168	724000015258789	0.0744933418321501			735999984741211	0.000885705731847056	735999984741211	0.00113933574680904	735999984741211	0.00106865494714461	735999984741211	0.00102677172399361	735999984741211	0.00116570097763648	735999984741211	0.00113792767709449
725999984741211	0.0755237939538745	725999984741211	0.0747386286951018	725999984741211	0.0736436476640156	725999984741211	0.0690080251938111	725999984741211	0.0721592383441032	725999984741211	0.0746716870670941			738000030517578	0.000838959639360457	738000030517578	0.000940555659100734	738000030517578	0.000952204374967497	738000030517578	0.000915801327077675	738000030517578	0.00102450146666399	738000030517578	0.00101172760689179
728000030517578	0.0758723826810023	728000030517578	0.0748735886616775	728000030517578	0.073916857839914	728000030517578	0.0691409044108475	728000030517578	0.0723014126908049	728000030517578	0.0748281018609683			74	0.000865709392745555	74	0.000635565864011895	74	0.000849744564220137	74	0.000815088776337384	74	0.000907065027042332	74	0.000910306502644
73	0.0761070759403875	73	0.0752118786968039	73	0.0742323296167272	73	0.0694805496639942	73	0.0726740961228987	73	0.075113972102757			741999969482422	0.0010136148721743	741999969482422	0.000534353091403809	741999969482422	0.000839861984657341	741999969482422	0.000903396320350257	741999969482422	0.000948227817008639	741999969482422	0.000905426870573705
731999969482422	0.0763758297301006	731999969482422	0.0754118036086106	731999969482422	0.0744277751664833	731999969482422	0.0697912344639685	731999969482422	0.07301324021452	731999969482422	0.0754914013477252			744000015258789	0.00121498604137803	744000015258789	0.000514431018505162	744000015258789	0.00091514699737285	744000015258789	0.000982944679550853	744000015258789	0.0010220914227033	744000015258789	0.00100067345793658
734000015258789	0.0766879298451206	734000015258789	0.0757793312828274	734000015258789	0.074711567232899	734000015258789	0.0699686712290474	734000015258789	0.0733026908974645	734000015258789	0.0757387433347942			745999984741211	0.00145279720936938	745999984741211	0.000737937342435547	745999984741211	0.00102743071811157	745999984741211	0.00103176745622204	745999984741211	0.00105044741047964	745999984741211	0.00106038654605168
735999984741211	0.0767771090554362	735999984741211	0.0761489309772938	735999984741211	0.0749649271455474	735999984741211	0.070183623025023	735999984741211	0.0734532016516956	735999984741211	0.0759074328887077			748000030517578	0.00146536736547429	748000030517578	0.00101697631065124	748000030517578	0.00114190131979514	748000030517578	0.00104467760431548	748000030517578	0.00101525251847274	748000030517578	0.00106594208073754
738000030517578	0.076762166749548	738000030517578	0.0761770643792539	738000030517578	0.0750941032708866	738000030517578	0.0702681682223646	738000030517578	0.0735396107897637	738000030517578	0.076011149641576			75	0.00139167925832376	75	0.00117149111772664	75	0.00120633938553259	75	0.00101133608771443	75	0.000991333553689237	75	0.00105976967741483
74	0.0771085126022272	74	0.0763458759939653	74	0.075220538247861	74	0.0704680618185091	74	0.0738240131034521	74	0.0763102768774569			751999969482422	0.00128674745437878	751999969482422	0.00124898349107593	751999969482422	0.00116081332860611	751999969482422	0.00100519108781888	751999969482422	0.000993949925049617	751999969482422	0.00106828784325475
741999969482422	0.0772793623354121	741999969482422	0.0763761952069484	741999969482422	0.0754050736649143	741999969482422	0.0707013816567224	741999969482422	0.0740905731786203	741999969482422	0.0765277395007363			754000015258789	0.0010897609064016	754000015258789	0.0011919012777308	754000015258789	0.00104543309348013	754000015258789	0.000977346509213699	754000015258789	0.00101036844063368	754000015258789	0.00105024735088511
744000015258789	0.0775599742468964	744000015258789	0.0766721617837461	744000015258789	0.0756905928015984	744000015258789	0.0708885283339483	744000015258789	0.074259047768986	744000015258789	0.0766990785972613			755999984741211	0.000881536693965003	755999984741211	0.00111424601432913	755999984741211	0.000984308000051905	755999984741211	0.000944710485099023	755999984741211	0.00100465766844824	755999984741211	0.00100120490950793
745999984741211	0.0776899186090485	745999984741211	0.0766888544321735	745999984741211	0.0758279620459427	745999984741211	0.0710406212440165	745999984741211	0.0743911700592483	745999984741211	0.0768136841612721			758000030517578	0.000658149494773149	758000030517578	0.00089436434025115	758000030517578	0.000873686268017669	758000030517578	0.000855791684321351	758000030517578	0.000943326612027603	758000030517578	0.000924274014889543
748000030517578	0.077986165430594	748000030517578	0.0768153254424846	748000030517578	0.0759795194875726	748000030517578	0.0712371102023934	748000030517578	0.0745924886684198	748000030517578	0.0770465825863082			76	0.000665466865757119	76	0.000723911816551661	76	0.000784300661519413	76	0.000868174607967842	76	0.000907200076378826	76	0.000900991669617245
75	0.0783054571780242	75	0.076871710410578	75	0.0761371022336935	75	0.0714359190455851	75	0.0748304671263575	75	0.0772950704131745			761999969482422	0.00077419630368843	761999969482422	0.000663805605867191	761999969482422	0.000853238282538267	761999969482422	0.000884902068040518	761999969482422	0.000878873022540195	761999969482422	0.000884385848693305
751999969482422	0.0787276358449176	751999969482422	0.0773800825372944	751999969482422	0.0765418058426349	751999969482422	0.0717866291295135	751999969482422	0.0751059099135254	751999969482422	0.077534396212434			764000015258789	0.000943424273177577	764000015258789	0.000845349083656765	764000015258789	0.00108863481503723	764000015258789	0.00094601491738427	764000015258789	0.00089483500868886	764000015258789	0.000909746262897844
754000015258789	0.0789059123934662	754000015258789	0.0775861433485889	754000015258789	0.0768114495637709	754000015258789	0.0718556345672035	754000015258789	0.0752510131981716	754000015258789	0.0777843256755528			765999984741211	0.00108214530450293	765999984741211	0.000950838868022789	765999984741211	0.00122934193889836	765999984741211	0.000922409415739596	765999984741211	0.000880126947976985	765999984741211	0.000945983578358532
755999984741211	0.079141897352647	755999984741211	0.0779487633683437	755999984741211	0.0769341160738108	755999984741211	0.0720724573754195	755999984741211	0.0753997085318946	755999984741211	0.077925314689164			768000030517578	0.00120621111417143	768000030517578	0.00116865945454759	768000030517578	0.00125999952303006	768000030517578	0.000931524990867822	768000030517578	0.000904795134119994	768000030517578	0.000957737972335341
758000030517578	0.0791285791695032	758000030517578	0.0780618320073512	758000030517578	0.0771693497136029	758000030517578	0.0722232163089004	758000030517578	0.0756221524278296	758000030517578	0.0780985368034309			77	0.00117436228265442	77	0.0012587564569301	77	0.00125558217803013	77	0.000912735131375774	77	0.000937618172048724	77	0.000963119320343262
76	0.0793486454642608	76	0.0781563481844674	76	0.0773009979841609	76	0.0724344553174585	76	0.0758376856157878	76	0.078303074179155			771999969482422	0.00110417401586426	771999969482422	0.00124529466910222	771999969482422	0.00106032765783587	771999969482422	0.000847746664888621	771999969482422	0.000884330823194626	771999969482422	0.000905047303955
761999969482422	0.0794008654699158	761999969482422	0.078237255507198	761999969482422	0.0773325918079334	761999969482422	0.072602876368219	761999969482422	0.0759639369518317	761999969482422	0.0784506593878731			774000015258789	0.000920150673679903	774000015258789	0.00107737186071287	774000015258789	0.000829012996998536	774000015258789	0.000773257007493757	774000015258789	0.00080010106948189	774000015258789	0.000812926019154195
764000015258789	0.0796281841650147	764000015258789	0.0783999186499573	764000015258789	0.0775478252234605	764000015258789	0.0727538251994373	764000015258789	0.0762268864989135	764000015258789	0.0786924429233378			775999984741211	0.000743415549897436	775999984741211	0.000797315977552712	775999984741211	0.000688619700683518	775999984741211	0.000692517109382025	775999984741211	0.000755829666806754	775999984741211	0.000745997011040773
765999984741211	0.0797991101219319	765999984741211	0.0786004992611219	765999984741211	0.0778959618594286	765999984741211	0.0729686009624206	765999984741211	0.0763798347471782	765999984741211	0.0788571678597928			778000030517578	0.000579776968530092	778000030517578	0.000544572237526739	778000030517578	0.000617208118667754	778000030517578	0.000638630529203237	778000030517578	0.000701067343062231	778000030517578	0.000709834909241856
768000030517578	0.0800594827190639	768000030517578	0.0788094510815137	768000030517578	0.0780678933770552	768000030517578	0.0730955762757258	768000030517578	0.0764714092548111	768000030517578	0.079015711654277			78	0.000520077108399114	78	0.000379767698639036	78	0.000605999570349698	78	0.000602355898437485	78	0.000650268021325898	78	0.000696886279740069
77	0.0804214012277586	77	0.0790965670833195	77	0.0783442700416161	77	0.073415764650792	77	0.0766853342178181	77	0.0792121030109564			781999969482422	0.000685093695880733	781999969482422	0.000459152183887606	781999969482422	0.000736582257538933	781999969482422	0.000707792989511396	781999969482422	0.000725086374083734	781999969482422	0.000713505510851767
771999969482422	0.0805112277113041	771999969482422	0.0793669759545608	771999969482422	0.0787157994763172	771999969482422	0.0734763941085172	771999969482422	0.0768614568291496	771999969482422	0.0793792892546659			784000015258789	0.000829850259155923	784000015258789	0.000698496449729898	784000015258789	0.00095867413462744	784000015258789	0.000748974072722959	784000015258789	0.00081638060013088	784000015258789	0.000769079005192714
774000015258789	0.080718479581044	774000015258789	0.0795735639991985	774000015258789	0.0788594260487668	774000015258789	0.0736826781889706	774000015258789	0.0771103002266949	774000015258789	0.0796255031911909			785999984741211	0.00105213702125565	785999984741211	0.00098609498045206	785999984741211	0.00111396031902473	785999984741211	0.000844077958196546	785999984741211	0.000935075046550824	785999984741211	0.00087642617344462
775999984741211	0.0809724704747713	775999984741211	0.079699384638028	775999984741211	0.0788913413218725	775999984741211	0.0738289579131134	775999984741211	0.0772599885810778	775999984741211	0.0797806514173777
778000030517578	0.081105965494796	778000030517578	0.0800349571696912	778000030517578	0.079054974523934	778000030517578	0.0739772493744498	778000030517578	0.0774316104199042	778000030517578	0.0799308798585286
78	0.0811547769316011	78	0.0800529788397126	78	0.0791975343186267	78	0.074082298263705	78	0.0774795550359615	78	0.0800214833643487
781999969482422	0.0812545154109715	781999969482422	0.0800893568529296	781999969482422	0.0792289370196585	781999969482422	0.074155432441208	781999969482422	0.0775371768469821	781999969482422	0.0800853427860932
784000015258789	0.0813695010153389	784000015258789	0.0800590745890507	784000015258789	0.0795119393867538	784000015258789	0.0743587146359529	784000015258789	0.077770498999828	784000015258789	0.0802855532074593
785999984741211	0.0815212279815279	785999984741211	0.0801646724543192	785999984741211	0.0796770707783162	785999984741211	0.0744779439377116	785999984741211	0.0779591592944002	785999984741211	0.0804812470609064
788000030517578	0.0817594490060935	788000030517578	0.0804900428806854	788000030517578	0.0798602268480331	788000030517578	0.0746455062184474	788000030517578	0.0781548372875626	788000030517578	0.0807012416310425
79	0.0820654345996592	79	0.0807961663885941	79	0.0801557316965319	79	0.074853040473454	79	0.0783297389066703	79	0.0808191901974274
791999969482422	0.082457166435739	791999969482422	0.081205521993985	791999969482422	0.080390868576548	791999969482422	0.0750986254037522	791999969482422	0.0785716834497303	791999969482422	0.0809761235054593
794000015258789	0.0824813930514887	794000015258789	0.0813547328323477	794000015258789	0.0805913210150881	794000015258789	0.0751495872110015	794000015258789	0.0786356331427574	794000015258789	0.0811605701392692
795999984741211	0.0826041178427006	795999984741211	0.0813813761299093	795999984741211	0.0806993179904671	795999984741211	0.0752936135887783	795999984741211	0.0787416086038678	795999984741211	0.0812746695146003
796999969482422	0.0825467627962606	796999969482422	0.0812890335112203	796999969482422	0.0807016274411769	796999969482422	0.0753335615447281	796999969482422	0.0787465216623035	796999969482422	0.0812809117953291

## Sheet: 5fC-A_pH9.0-9.5_raw
oligo 2 F-A 9.0 r1_260.00nm_20.0-80.0C		oligo 2 F-A 9.0 r2_260.00nm_20.0-80.0C		oligo 2 F-A 9.0 r3_260.00nm_20.0-80.0C		oligo 2 F-A 9.5 r1_260.00nm_20.0-80.0C		oligo 2 F-A 9.5 r2_260.00nm_20.0-80.0C		oligo 2 F-A 9.5 r3_260.00nm_20.0-80.0C				Derivative 1(oligo 2 F-A 9.0 r1_260.00nm_20.0-80.0C)		Derivative 1(oligo 2 F-A 9.0 r2_260.00nm_20.0-80.0C)		Derivative 1(oligo 2 F-A 9.0 r3_260.00nm_20.0-80.0C)		Derivative 1(oligo 2 F-A 9.5 r1_260.00nm_20.0-80.0C)		Derivative 1(oligo 2 F-A 9.5 r2_260.00nm_20.0-80.0C)		Derivative 1(oligo 2 F-A 9.5 r3_260.00nm_20.0-80.0C)
Temperature (C)	Abs	Temperature (C)	Abs	Temperature (C)	Abs	Temperature (C)	Abs	Temperature (C)	Abs	Temperature (C)	Abs			Temperature (C)	Abs	Temperature (C)	Abs	Temperature (C)	Abs	Temperature (C)	Abs	Temperature (C)	Abs	Temperature (C)	Abs
20	0.000126843212313822	20	-0.000140949025110394	20	-0.000410722830515893	20	-0.000908221523424333	20	-0.000427486757475022	20	-0.000210772935202238			212000007629395	-8.52432e+09	212000007629395	-8.911e+09	212000007629395	-0.000144541426329609	212000007629395	-4.62648e+08	212000007629395	5.94832e+07	212000007629395	-2.60847e+09
202000007629395	9.21875e+09	202000007629395	-0.000425897741800728	202000007629395	-0.000364730157611919	202000007629395	-0.00130248185452091	202000007629395	-0.000395783777254764	202000007629395	-0.000259763409004891			213999996185303	-3.69785e+09	213999996185303	-6.35243e+09	213999996185303	-8.48953e+09	213999996185303	-1.90463e+09	213999996185303	1.23299e+09	213999996185303	-1.06785e+09
203999996185303	2.86406e+09	203999996185303	-0.000574574110285808	203999996185303	-0.000428059269817413	203999996185303	-0.00144153281581445	203999996185303	-0.000349402988276013	203999996185303	-0.000295539426536145			216000003814697	-4.48896e+08	216000003814697	-2.79422e+09	216000003814697	-5.48105e+09	216000003814697	1.10257e+08	216000003814697	3.01464e+08	216000003814697	-5.83585e+08
206000003814697	-6.02259e+09	206000003814697	-0.000666898628120063	206000003814697	-0.000505047436690799	206000003814697	-0.00153389427656521	206000003814697	-0.000345972567438572	206000003814697	-0.000349167185680264			217999992370605	3.28383e+09	217999992370605	2.00013e+08	217999992370605	-3.05684e+08	217999992370605	3.91224e+09	217999992370605	2.45393e+09	217999992370605	-1.28192e+09
207999992370605	-0.000115336182527227	207999992370605	-0.00073842576287234	207999992370605	-0.000553712289874522	207999992370605	-0.00161367632504665	207999992370605	-0.000389169183051172	207999992370605	-0.000350112556421117			22	4.9797e+09	22	3.47788e+09	22	-8.97485e+08	22	7.21516e+09	22	6.16408e+07	22	9.67246e+07
21	-0.000109959352138224	21	-0.000764552497936956	21	-0.000559836429805076	21	-0.00162382513143882	21	-0.000313014302531257	21	-0.000326875940836243			222000007629395	9.04474e+09	222000007629395	7.14696e+09	222000007629395	2.14745e+09	222000007629395	0.000102379395171723	222000007629395	7.55528e+08	222000007629395	3.57571e+08
212000007629395	-0.00010243660260351	212000007629395	-0.000795881527674368	212000007629395	-0.000591205479341833	212000007629395	-0.00163941176521013	212000007629395	-0.000324213051996468	212000007629395	-0.00033669255689435			223999996185303	0.00012320556252218	223999996185303	9.00773e+09	223999996185303	4.56471e+09	223999996185303	0.000127283006635405	223999996185303	1.46032e+09	223999996185303	6.31252e+09
213999996185303	-0.000119052512951165	213999996185303	-0.000827035664563063	213999996185303	-0.000615073057987575	213999996185303	-0.00164723841030478	213999996185303	-0.000324017748803028	213999996185303	-0.000359076327697498			226000003814697	0.000123809531141459	226000003814697	0.000111185160344058	226000003814697	8.02843e+09	226000003814697	0.000152019582913941	226000003814697	2.92322e+09	226000003814697	6.84171e+09
216000003814697	-0.000161483895951798	216000003814697	-0.000832489329892642	216000003814697	-0.000625039128234901	216000003814697	-0.0016473485460609	216000003814697	-0.000313597765189984	216000003814697	-0.000347379123163728			227999992370605	0.00012597364574175	227999992370605	0.000134597936090625	227999992370605	0.000116278535502103	227999992370605	0.000176989407179676	227999992370605	3.26965e+09	227999992370605	5.96054e+09
217999992370605	-0.000172634411550538	217999992370605	-0.000835815205741515	217999992370605	-0.000637641172194844	217999992370605	-0.00164620851804675	217999992370605	-0.0003340605419275	217999992370605	-0.000376076169474877			23	0.000139389445371397	23	0.00015118005232126	23	0.000128879575123657	23	0.000193080703250237	23	1.85295e+09	23	1.87287e+09
22	-0.000130248790413546	22	-0.00084111033775435	22	-0.000651290720127208	22	-0.00164904992615063	22	-0.000342238686223864	22	-0.000383986295133581			232000007629395	0.000139784471968786	232000007629395	0.000158840048136327	232000007629395	0.000114316092998544	232000007629395	0.000204954914339402	232000007629395	-5.16802e+08	232000007629395	-3.37675e+09
222000007629395	-0.000120889778229352	222000007629395	-0.000819909791686539	222000007629395	-0.000655875428862248	222000007629395	-0.00163608160507972	222000007629395	-0.000307734673160492	222000007629395	-0.000339545418624578			233999996185303	0.000113809047604506	233999996185303	0.000170013977763161	233999996185303	9.75202e+09	233999996185303	0.000229549909281021	233999996185303	-3.58637e+08	233999996185303	-9.24194e+09
223999996185303	-0.000103193841405372	223999996185303	-0.000801693324824474	223999996185303	-0.000623772031082647	223999996185303	-0.00161146939743169	223999996185303	-0.000281282019610288	223999996185303	-0.000332707996815505			236000003814697	8.15927e+08	236000003814697	0.000175806431839527	236000003814697	8.75509e+09	236000003814697	0.00024849249186245	236000003814697	-9.9349e+07	236000003814697	-0.000166645560886891
226000003814697	-6.19119e+09	226000003814697	-0.000785675640135369	226000003814697	-0.000611160743721838	226000003814697	-0.00155447854431399	226000003814697	-0.000300517466404976	226000003814697	-0.000349007439995634			237999992370605	5.46695e+09	237999992370605	0.000181460684456461	237999992370605	7.32925e+09	237999992370605	0.000258523822475318	237999992370605	-6.12663e+08	237999992370605	-0.000214314186833467
227999992370605	-2.96499e+09	227999992370605	-0.000767221059483732	227999992370605	-0.000603174603080822	227999992370605	-0.00152846818487424	227999992370605	-0.000322988694881257	227999992370605	-0.000341219559210356			24	8.24332e+07	24	0.000182073817918731	24	5.18496e+09	24	0.000276759946891087	24	-1.33479e+07	24	-0.00023887325121767
23	-6.30978e+09	23	-0.000727738538203048	23	-0.000600450077257445	23	-0.00149560078706971	23	-0.000325486748200059	23	-0.000315436409514074			242000007629395	-7.83645e+08	242000007629395	0.000180683585940345	242000007629395	3.9672e+09	242000007629395	0.000296265593375061	242000007629395	1.00872e+09	242000007629395	-0.000188485727923606
232000007629395	7.69257e+08	232000007629395	-0.000706590728987585	232000007629395	-0.000561567300331332	232000007629395	-0.00148830194701421	232000007629395	-0.000298285483102409	232000007629395	-0.000291781186697448			243999996185303	-0.00010121571519684	243999996185303	0.000180279822678513	243999996185303	5.44095e+09	243999996185303	0.000324758488965009	243999996185303	7.47895e+09	243999996185303	-0.000100391608142117
233999996185303	2.3559e+09	233999996185303	-0.000678520477667619	233999996185303	-0.000523453800901192	233999996185303	-0.0014214519683911	233999996185303	-0.000257984573372449	233999996185303	-0.000308324793401567			246000003814697	-0.000118996640263767	246000003814697	0.000171249865039788	246000003814697	5.49141e+09	246000003814697	0.000365773803306709	246000003814697	0.000102791913318362	246000003814697	-2.80818e+09
236000003814697	4.37991e+09	236000003814697	-0.000621814593131059	236000003814697	-0.000487664755211274	236000003814697	-0.00136811487593387	236000003814697	-0.0002820566852339	236000003814697	-0.000351565292897516			247999992370605	-0.000132536830317083	247999992370605	0.000181728578465428	247999992370605	5.25876e+09	247999992370605	0.000398353599378695	247999992370605	0.000146148544408501	247999992370605	6.79403e+09
237999992370605	9.82275e+09	237999992370605	-0.00059627797976185	237999992370605	-0.000485718601968039	237999992370605	-0.00131476341151166	237999992370605	-0.000307731621425	237999992370605	-0.000385214753361733			25	-0.000128355821656013	25	0.000178285986488125	25	2.90828e+09	25	0.000434617079281801	25	0.000169625428505103	25	0.000151726790777839
24	7.92078e+09	24	-0.00056571509308105	24	-0.0005014087308655	24	-0.00126698657621653	24	-0.000314687214199593	24	-0.000431969262696588			252000007629395	-0.000163472575632752	252000007629395	0.00015786190612603	252000007629395	-8.91238e+06	252000007629395	0.000459804837318961	252000007629395	0.00020030835716285	252000007629395	0.000191536855384644
242000007629395	3.71842e+09	242000007629395	-0.000533487459257445	242000007629395	-0.00049740626665812	242000007629395	-0.00120349119354098	242000007629395	-0.000323645277770876	242000007629395	-0.000487047490975703			253999996185303	-0.000205487477352944	253999996185303	0.000134263574194512	253999996185303	-3.71954e+09	253999996185303	0.000463599118758353	253999996185303	0.00026341230964242	253999996185303	0.000222059663485307
243999996185303	3.80829e+09	243999996185303	-0.000490614443173437	243999996185303	-0.000465341328256352	243999996185303	-0.00113980961892917	243999996185303	-0.000284226023973279	243999996185303	-0.000530965117203667			256000003814697	-0.00021682876102129	256000003814697	0.000120181701835571	256000003814697	-5.39812e+09	256000003814697	0.000504487254960722	256000003814697	0.000395883865506186	256000003814697	0.000250854670927441
246000003814697	2.86809e+09	246000003814697	-0.000452803717441061	246000003814697	-0.000451655593836831	246000003814697	-0.00110391924104175	246000003814697	-0.000278067019020016	246000003814697	-0.000535476127988303			257999992370605	-0.000200432383179244	257999992370605	0.000106190266252357	257999992370605	-7.36554e+08	257999992370605	0.000530240937497543	257999992370605	0.000548228517930702	257999992370605	0.000288263993069269
247999992370605	6.2586e+08	247999992370605	-0.000413394053692156	247999992370605	-0.000439436844910286	247999992370605	-0.00102749358685268	247999992370605	-0.000227322841538017	247999992370605	-0.000512808786190752			26	-0.000158279116016347	26	9.58199e+09	26	-8.75906e+09	26	0.000551226059301801	26	0.000715006285777334	26	0.000309055596389595
25	-5.25397e+09	25	-0.000390732031480754	25	-0.000442167586250584	25	-0.000898509199024938	25	-0.00024077412961068	25	-0.000521156893774105			262000007629395	-1.70446e+09	262000007629395	0.000100586165186785	262000007629395	-5.65785e+09	262000007629395	0.000580830943694529	262000007629395	0.000868749715530859	262000007629395	0.000316007430434987
252000007629395	-7.32061e+09	252000007629395	-0.000357062744361648	252000007629395	-0.000425819759360712	252000007629395	-0.000825469581120617	252000007629395	-0.000164667688949934	252000007629395	-0.000428203857957141			263999996185303	0.000226948351076411	263999996185303	9.62024e+09	263999996185303	-2.33383e+08	263999996185303	0.000575666964626754	263999996185303	0.000994276069561656	263999996185303	0.000335771860746028
253999996185303	-6.55465e+09	253999996185303	-0.000314179731954877	253999996185303	-0.000428419131080581	253999996185303	-0.000725017655800882	253999996185303	-0.000118270532578502	253999996185303	-0.000419111028753586			266000003814697	0.000484078916992951	266000003814697	0.000100973448129559	266000003814697	6.2073e+09	266000003814697	0.000535654754193759	266000003814697	0.00103321823446934	266000003814697	0.000310972706628017
256000003814697	-0.00011976534774424	256000003814697	-0.000303608569212034	256000003814697	-0.000466348512207504	256000003814697	-0.000654063419972682	256000003814697	-0.000115614723583722	256000003814697	-0.000395324340030047			267999992370605	0.000679543335778193	267999992370605	6.32708e+09	267999992370605	0.000115128639232435	267999992370605	0.000393890229739799	267999992370605	0.000953946970561432	267999992370605	0.000263212869540254
257999992370605	-0.000178913143680005	257999992370605	-0.000250213760197084	257999992370605	-0.000452281820283039	257999992370605	-0.000549526592939147	257999992370605	5.61604e+08	257999992370605	-0.000287660947738417			27	0.00080528017145162	27	-2.29939e+09	27	0.000152927266777419	27	0.000198555084435727	27	0.00076709626520388	27	0.000176725867837657
26	-0.000202391150800498	26	-0.000255816325415004	26	-0.000473732498671004	26	-0.000432781759537077	26	9.84976e+09	26	-0.000278081828296873			272000007629395	0.000817369747240914	272000007629395	-0.000230530747905161	272000007629395	8.35604e+09	272000007629395	-0.000135419966023875	272000007629395	0.000357904683266115	272000007629395	-4.46601e+09
262000007629395	-0.000255769680104011	262000007629395	-0.000256044621610247	262000007629395	-0.000490935764265975	262000007629395	-0.000341732638735034	262000007629395	0.000267090958495068	262000007629395	-0.000230166470171081			273999996185303	0.000729786353366951	273999996185303	-0.000479392493660403	273999996185303	-7.41283e+09	273999996185303	-0.000538541515752947	273999996185303	-0.000117709918172134	273999996185303	-0.000322541763064242
263999996185303	-0.00023852235132679	263999996185303	-0.000223781409924865	263999996185303	-0.000497858493766815	263999996185303	-0.000229963976623958	263999996185303	0.000481006138186774	263999996185303	-0.000118865492165776			276000003814697	0.000508984733120653	276000003814697	-0.000786491988233042	276000003814697	-0.000340866893957179	276000003814697	-0.00101056893751695	276000003814697	-0.000641650518062539	276000003814697	-0.000631794175823616
266000003814697	-0.000181165016984607	266000003814697	-0.000198730170522258	266000003814697	-0.00051100106843383	266000003814697	-4.74452e+09	266000003814697	0.000708929050566395	266000003814697	-5.88063e+09			277999992370605	0.000122417877974696	277999992370605	-0.00119383212612352	277999992370605	-0.000726939676608125	277999992370605	-0.00154572645798258	277999992370605	-0.00124495154321111	277999992370605	-0.000989769153253276
267999992370605	-8.22743e+09	267999992370605	-0.000193802329630154	267999992370605	-0.000510536101768385	267999992370605	-2.19286e+09	267999992370605	0.000880208226543416	267999992370605	-1.15735e+09			28	-0.000359989457292235	28	-0.00161107925886429	28	-0.00115303221292268	28	-0.00207459394445679	28	-0.00181583518861062	28	-0.00130902177624415
27	7.38085e+09	27	-0.000184278280758861	27	-0.000478883603216206	27	3.24942e+08	27	0.00105596095374465	27	4.79369e+08			282000007629395	-0.000932837877401872	282000007629395	-0.00205083254937944	282000007629395	-0.00163343433338203	282000007629395	-0.00257578630170918	282000007629395	-0.00235916497952977	282000007629395	-0.00160356940795713
272000007629395	0.00034154820526847	272000007629395	-0.000187782583016393	272000007629395	-0.000408685772986875	272000007629395	8.42775e+09	272000007629395	0.00120644192418099	272000007629395	4.20834e+09			283999996185303	-0.00156357818738323	283999996185303	-0.00252577796240618	283999996185303	-0.00206369525164554	283999996185303	-0.00296708129571061	283999996185303	-0.00284623917856871	283999996185303	-0.00184466228211341
273999996185303	0.000485252432306141	273999996185303	-0.000271804112087802	273999996185303	-0.000427866793227813	273999996185303	3.82383e+08	273999996185303	0.00123265831091016	273999996185303	3.13117e+09			286000003814697	-0.00213993289786202	286000003814697	-0.00289081201894257	286000003814697	-0.00239682953252772	286000003814697	-0.0032408736008476	286000003814697	-0.00318984142286189	286000003814697	-0.00195278818871418
276000003814697	0.000542570775457456	276000003814697	-0.000350244198144134	276000003814697	-0.000440577496924015	276000003814697	-0.000111057778543119	276000003814697	0.00119078501211801	276000003814697	-3.84946e+09			287999992370605	-0.0024879463651129	287999992370605	-0.00298786679520906	287999992370605	-0.00251191241131647	287999992370605	-0.00329255471531045	287999992370605	-0.00324454361940587	287999992370605	-0.00183094919902799
277999992370605	0.000605978367138329	277999992370605	-0.000574730211912249	277999992370605	-0.000532560157538078	277999992370605	-0.00039367217910222	277999992370605	0.00099317155263047	277999992370605	-0.00018846435901279			29	-0.00243144181018172	29	-0.00273209778241829	29	-0.00228708274236321	29	-0.00299273002895194	29	-0.00286721242069577	29	-0.00134821640251266
28	0.00062225348167605	28	-0.000859090596217019	28	-0.000713602139935147	28	-0.000708795655222889	28	0.00065160591767904	28	-0.000445499987671777			292000007629395	-0.00193786060905923	292000007629395	-0.0020844094730808	292000007629395	-0.00179461939700065	292000007629395	-0.00238885163691524	292000007629395	-0.00216260486094699	292000007629395	-0.000650436158843055
282000007629395	0.000517577077414466	282000007629395	-0.00124021945653962	282000007629395	-0.00102258216899503	282000007629395	-0.00124418684871963	282000007629395	0.000194949637198999	282000007629395	-0.000790068787962435			293999996185303	-0.00101121182483331	293999996185303	-0.00103888491337439	293999996185303	-0.00101465787867973	293999996185303	-0.00149604287844397	293999996185303	-0.00108781781392439	293999996185303	0.00021498168986132
283999996185303	0.000357545231249807	283999996185303	-0.00160385779783129	283999996185303	-0.00134244878760368	283999996185303	-0.00171380233493178	283999996185303	-0.000232685969140853	283999996185303	-0.00109152308685092			296000003814697	9.98614e+09	296000003814697	0.000169686248079471	296000003814697	-1.11724e+09	296000003814697	-0.000373134720960163	296000003814697	0.000231525470446517	296000003814697	0.00116601269162039
286000003814697	-6.12511e+09	286000003814697	-0.00216795652734537	286000003814697	-0.00179746151211181	286000003814697	-0.00238518227868162	286000003814697	-0.000822546468547711	286000003814697	-0.00145069878897846			297999992370605	0.00113139895633729	297999992370605	0.00124928988471361	297999992370605	0.0010150733029744	297999992370605	0.000728487168546478	297999992370605	0.0015068614016545	297999992370605	0.00197881575975966
287999992370605	-0.000549977911865631	287999992370605	-0.00278355382436367	287999992370605	-0.00230224652208413	287999992370605	-0.00305289073334544	287999992370605	-0.00151445225032451	287999992370605	-0.00182114226266572			30	0.00195319545028586	30	0.00206550183715714	30	0.00183472285501556	30	0.00160809724124315	30	0.00244418265465472	30	0.00244506568636597
29	-0.00103364526194276	29	-0.00330689410316805	29	-0.00277579538205127	29	-0.00361076562325577	29	-0.00207257113771937	29	-0.00212501421994946			302000007629395	0.00243479625203895	302000007629395	0.00251031135150854	302000007629395	0.00238358245346687	302000007629395	0.00220300057359727	302000007629395	0.00295424045788107	302000007629395	0.0025826106296487
292000007629395	-0.00161937593388535	292000007629395	-0.00394922377497621	292000007629395	-0.00332037986406522	292000007629395	-0.00430281263795458	292000007629395	-0.00275887742522823	292000007629395	-0.00248020438723756			303999996185303	0.00247391872566681	303999996185303	0.00246804448037735	303999996185303	0.00252826788444178	303999996185303	0.0023440887217062	303999996185303	0.00287796214381258	303999996185303	0.00230356969363371
293999996185303	-0.00203774132420866	293999996185303	-0.00441794657217614	293999996185303	-0.00360487217152515	293999996185303	-0.00471880547246296	293999996185303	-0.00319323951818724	293999996185303	-0.00263778372121021			306000003814697	0.00226599653398059	306000003814697	0.00216784081045177	306000003814697	0.00242460378052863	306000003814697	0.00221337014704374	306000003814697	0.00247236197778365	306000003814697	0.00183822743267051
296000003814697	-0.00208423481298597	296000003814697	-0.00446355485959062	296000003814697	-0.00374596066018426	296000003814697	-0.0049813993765603	296000003814697	-0.00327617997955902	296000003814697	-0.00246650343325926			307999992370605	0.00203180014040447	307999992370605	0.00188321453123576	307999992370605	0.00219620117111543	307999992370605	0.00194096331837019	307999992370605	0.00201454603893649	307999992370605	0.00148326355256262
297999992370605	-0.00192562300368142	297999992370605	-0.00426253637346684	297999992370605	-0.00362600655991491	297999992370605	-0.00489255506557577	297999992370605	-0.00302279666181475	297999992370605	-0.00204243244133183			31	0.00184720016014654	31	0.00171081782183724	31	0.00201606882406153	31	0.00171273751936732	31	0.00163102356060678	31	0.00126719161079253
30	-0.00153123350744457	30	-0.00382486521739392	30	-0.00324250894247792	30	-0.00455320914744176	30	-0.00249145566511466	30	-0.00143072937066985			312000007629395	0.00183468291597811	312000007629395	0.0017399023326398	312000007629395	0.00190227201143131	312000007629395	0.0015444902427394	312000007629395	0.00139533251414733	312000007629395	0.00118335942541794
302000007629395	-0.00101077916690962	302000007629395	-0.00329095736128376	302000007629395	-0.00288182085186649	302000007629395	-0.00420860598069898	302000007629395	-0.0020342947634273	302000007629395	-0.00102233693561093			313999996185303	0.00192572263998368	313999996185303	0.00186885222014737	313999996185303	0.00182596964648261	313999996185303	0.00143144775317055	313999996185303	0.00129237375695764	313999996185303	0.00116353472214344
303999996185303	-0.000403407963121926	303999996185303	-0.00266632520853338	303999996185303	-0.00224985449376173	303999996185303	-0.00359936995312272	303999996185303	-0.00126312578267529	303999996185303	-0.000462177474057597			316000003814697	0.00208779962685109	316000003814697	0.00205476552422808	316000003814697	0.00189480355719071	316000003814697	0.00149563328466572	316000003814697	0.00144110235954147	316000003814697	0.00129580574468321
306000003814697	-3.6078e+09	306000003814697	-0.00230915779184986	306000003814697	-0.00168603341194153	306000003814697	-0.00310951040623247	306000003814697	-0.000664893630383448	306000003814697	4.44448e+06			317999992370605	0.00212529436605841	317999992370605	0.00209139778429452	317999992370605	0.00193152677331324	317999992370605	0.00156604464159026	317999992370605	0.00156125035370401	317999992370605	0.00137060164995285
307999992370605	0.000387981134150617	307999992370605	-0.00193841873726415	307999992370605	-0.00123851850226624	307999992370605	-0.00272146567136969	307999992370605	-0.000233732209373681	307999992370605	0.000274338474693106			32	0.00204122998036754	32	0.00198307655539381	32	0.0018208790225995	32	0.0015434006649841	32	0.00154094747520192	32	0.00128293983563308
31	0.000767770397528048	31	-0.00159140780512959	31	-0.000940625203451986	31	-0.00247815310586984	31	-2.51418e+09	31	0.000435106756303761			322000007629395	0.00183257008259173	322000007629395	0.00177866593798224	322000007629395	0.00157931008677782	322000007629395	0.00140774684970102	322000007629395	0.00138513610703843	322000007629395	0.00110823198240858
312000007629395	0.00107968932100962	312000007629395	-0.00131015745739833	312000007629395	-0.000546947079177345	312000007629395	-0.00212931898665609	312000007629395	0.000226583501812391	312000007629395	0.000720218296292552			324000015258789	0.00154209200557445	324000015258789	0.00153247719247807	324000015258789	0.00135704453318156	324000015258789	0.00128989622476943	324000015258789	0.00119924182501752	324000015258789	0.000957400239671924
313999996185303	0.00136822416231814	313999996185303	-0.00104006342364845	313999996185303	-0.000287678104825047	313999996185303	-0.0019246512415407	313999996185303	0.000395204160721686	313999996185303	0.000825872131571887			325999984741211	0.0012207551916091	325999984741211	0.00132681301403698	325999984741211	0.00116773087192683	325999984741211	0.00113679189249659	325999984741211	0.000963840263698143	325999984741211	0.000805603619349817
316000003814697	0.00180498338508001	316000003814697	-0.000604159695723834	316000003814697	0.000132106576995237	316000003814697	-0.0015853709457148	316000003814697	0.000750130648556634	316000003814697	0.00114242420159503			327999992370605	0.000859893598383161	327999992370605	0.00113079578941402	327999992370605	0.00108489679808126	327999992370605	0.000991838767936713	327999992370605	0.000706400079139531	327999992370605	0.000714508286793923
317999992370605	0.00227914807680016	317999992370605	-0.000105234255601205	317999992370605	0.000605413256823722	317999992370605	-0.00121652665641343	317999992370605	0.0011503737328542	317999992370605	0.00154275353524178			33	0.000445191996228311	33	0.000875494311158378	33	0.000958693666857435	33	0.000721589740507396	33	0.000350280845763012	33	0.000551344965395967
32	0.00272022722759557	32	0.00034832752550322	32	0.00101847773962416	32	-0.000907912840560316	32	0.00141935597127584	32	0.00172890878625418			332000007629395	5.29464e+08	332000007629395	0.000549694747046503	332000007629395	0.000681452975667456	332000007629395	0.000322563955467351	332000007629395	-5.54737e+09	332000007629395	0.000271034088244414
322000007629395	0.00316675302587385	322000007629395	0.000760439246076379	322000007629395	0.00129900570960119	322000007629395	-0.000668494286421241	322000007629395	0.00170816791409507	322000007629395	0.00196158517400623			334000015258789	-0.000379374758273302	334000015258789	0.000198615648925002	334000015258789	0.000266793517214078	334000015258789	-8.13321e+08	334000015258789	-0.000399268698930241	334000015258789	-8.77004e+08
324000015258789	0.00345849732627009	324000015258789	0.0010196344694575	324000015258789	0.00160442194291241	324000015258789	-0.000381104952261401	324000015258789	0.00199646974596738	324000015258789	0.00222179421181164			335999984741211	-0.000714163265984986	335999984741211	-0.000159902787295753	335999984741211	-0.000170302260359222	335999984741211	-0.00039299342343351	335999984741211	-0.000650916812040127	335999984741211	-0.000255676252918666
325999984741211	0.00376264204878117	325999984741211	0.00131576042858075	325999984741211	0.00189845805923913	325999984741211	-6.21563e+09	325999984741211	0.00224786873251988	325999984741211	0.00241797071525156			337999992370605	-0.000892288457762566	337999992370605	-0.000395702427123455	337999992370605	-0.000491833722471057	337999992370605	-0.000521219598090897	337999992370605	-0.000715167572437701	337999992370605	-0.000387483986268067
327999992370605	0.00387458662879158	327999992370605	0.00146007027798165	327999992370605	0.00203906337876943	327999992370605	9.71194e+09	327999992370605	0.00230829180946326	327999992370605	0.0024441929041917			34	-0.0007939107373212	34	-0.000383945628058624	34	-0.000673132027045323	34	-0.000510985292625284	34	-0.000568540433733237	34	-0.000334437619945602
33	0.00397483185748895	33	0.00162402402354457	33	0.00214634891172624	33	0.00018670853671095	33	0.0023943380294881	33	0.00252689778955132			342000007629395	-0.000395707237299499	342000007629395	-8.86478e+09	342000007629395	-0.000472641630227737	342000007629395	-0.000163022186459953	342000007629395	-0.000159706171349975	342000007629395	4.88671e+08
332000007629395	0.00412730342850239	332000007629395	0.00190128246664406	332000007629395	0.00236205163527818	332000007629395	0.000334981040240248	332000007629395	0.00253546364915475	332000007629395	0.00271221346357933			344000015258789	0.000387580882162761	344000015258789	0.000591114626346042	344000015258789	8.12319e+09	344000015258789	0.000444666083647556	344000015258789	0.000526928949087966	344000015258789	0.000636450134707889
334000015258789	0.00418737760590247	334000015258789	0.00209207281839487	334000015258789	0.0026101234589722	334000015258789	0.000509002224382718	334000015258789	0.00257601288756842	334000015258789	0.002848401175619			345999984741211	0.00128298706281606	345999984741211	0.00138726934723226	345999984741211	0.000907659958361165	345999984741211	0.00125130287050635	345999984741211	0.00136193473306286	345999984741211	0.00141840080658569
335999984741211	0.00407022603687447	335999984741211	0.00212587478089216	335999984741211	0.00272568822966407	335999984741211	0.000492370483410205	335999984741211	0.00244275686927585	335999984741211	0.00286661415835602			347999992370605	0.00218787825469401	347999992370605	0.00219432563974721	347999992370605	0.00187971053663244	347999992370605	0.00215340007891759	347999992370605	0.00228531915691018	347999992370605	0.00225354167633781
337999992370605	0.0037751925552617	337999992370605	0.00191332604544732	337999992370605	0.00263398153535514	337999992370605	0.000321410029918052	337999992370605	0.00218615664794395	337999992370605	0.00270300136323231			35	0.00306078235893443	35	0.00294415599668736	35	0.00269407057129924	35	0.00285395790772649	35	0.00305234443557669	35	0.00288662191831996
34	0.00356881018559165	34	0.00175587641598996	34	0.00235449088804953	34	5.20158e+09	34	0.00197977068599228	34	0.00250810596312107			352000007629395	0.00376006913516456	352000007629395	0.00354210781454976	352000007629395	0.00329341588258514	352000007629395	0.00338209832880359	352000007629395	0.00367335332213335	352000007629395	0.00333380503590445
342000007629395	0.00344954295088866	342000007629395	0.00171164338766888	342000007629395	0.00213402992695428	342000007629395	-2.37257e+09	342000007629395	0.00196508711932985	342000007629395	0.00247969383287258			354000015258789	0.00422133761430766	354000015258789	0.00393742790555921	354000015258789	0.003671866831973	354000015258789	0.00380218616202386	354000015258789	0.00413535265650924	354000015258789	0.00362616316294019
344000015258789	0.00344926848103946	344000015258789	0.00176655814408381	344000015258789	0.00207337619526742	344000015258789	6.94134e+09	344000015258789	0.00199291897438403	344000015258789	0.00252507466237548			355999984741211	0.00445086609644085	355999984741211	0.00415849281006243	355999984741211	0.00377518591507722	355999984741211	0.00400563503575255	355999984741211	0.00426109473964744	355999984741211	0.00363196744203266
345999984741211	0.00354246733348977	345999984741211	0.00192006829909954	345999984741211	0.00217864813106411	345999984741211	0.000212908189806037	345999984741211	0.00214019540658037	345999984741211	0.00270748053029402			357999992370605	0.00437326542124914	357999992370605	0.00414138461726777	357999992370605	0.0036147164015858	357999992370605	0.00395693302365263	357999992370605	0.00411690490256792	357999992370605	0.00348302864933203
347999992370605	0.00389208317965223	347999992370605	0.00229203926151705	347999992370605	0.00252449080235829	347999992370605	0.000561143776230002	347999992370605	0.00255326625013148	347999992370605	0.00313570401560101			36	0.00409985734714399	36	0.00399419614559532	36	0.00332838761157621	36	0.00377559580038129	36	0.00384712749103523	36	0.00335335038456115
35	0.00453564298523852	35	0.0029027736606648	35	0.00295261565823438	35	0.00100686454380944	35	0.00306150819704083	35	0.00366831600511723			362000007629395	0.00379139271003392	362000007629395	0.00381806411585467	362000007629395	0.00296532864247586	362000007629395	0.00344466239368337	362000007629395	0.00342015061114323	362000007629395	0.00320240618573911
352000007629395	0.00515733677753546	352000007629395	0.00348173250431557	352000007629395	0.00367643229265757	352000007629395	0.00177456260250326	352000007629395	0.00368438453313818	352000007629395	0.00427860165603486			364000015258789	0.00343252675681438	364000015258789	0.00356785187673449	364000015258789	0.00278270579033471	364000015258789	0.00322415255434298	364000015258789	0.00308952009977313	364000015258789	0.00314806169137728
354000015258789	0.00605918165892299	354000015258789	0.00432919930603782	354000015258789	0.0042662653981249	354000015258789	0.00238808725795089	354000015258789	0.00454036649338527	354000015258789	0.00500551582019739			365999984741211	0.0031566576217299	365999984741211	0.0033997884071366	365999984741211	0.00263269768092332	365999984741211	0.00296131374887156	365999984741211	0.00285977588853254	365999984741211	0.0031376696704426
355999984741211	0.00678939753320514	355999984741211	0.00501638658862817	355999984741211	0.00506831502259813	355999984741211	0.0032622394813227	355999984741211	0.00544805314291921	355999984741211	0.00576307621434944			367999992370605	0.00288457394942872	367999992370605	0.00318990380938754	367999992370605	0.00263549457964824	367999992370605	0.00283244913266659	367999992370605	0.002793980259929	367999992370605	0.00321488990443815
357999992370605	0.00779127793355162	357999992370605	0.00595439546321622	357999992370605	0.00590796493564024	357999992370605	0.00414932636820226	357999992370605	0.00639403960234733	357999992370605	0.00655449953384422			37	0.00270523338650415	37	0.00304227455067402	37	0.00261427907956408	37	0.00267589656010367	37	0.00274338566220033	37	0.00323081625155522
36	0.00874322905448018	36	0.00685593865464478	36	0.00650953643810188	36	0.0047235787754029	36	0.00703087644230543	36	0.00711675985581801			372000007629395	0.00240623779958005	372000007629395	0.0027913544868609	372000007629395	0.00246015025267543	372000007629395	0.00243445749903516	372000007629395	0.00248274292073713	372000007629395	0.00295532172715048
362000007629395	0.00940932415996271	362000007629395	0.00752002702961589	362000007629395	0.00724171703773916	362000007629395	0.00558289613572445	362000007629395	0.00783629228544005	362000007629395	0.00783400297282064			374000015258789	0.00206805050164564	374000015258789	0.0025183449285528	374000015258789	0.00223741067809453	374000015258789	0.00222801071952809	374000015258789	0.00228764524143448	374000015258789	0.00261886069936404
364000015258789	0.0101563706145736	364000015258789	0.00825447173768015	364000015258789	0.0077844609054055	364000015258789	0.00628540304655494	364000015258789	0.00849815690898729	364000015258789	0.00844102562160846			375999984741211	0.00190120182014309	375999984741211	0.00237921758311469	375999984741211	0.00198977508994164	375999984741211	0.00202959882893148	375999984741211	0.00208510621979256	375999984741211	0.00220828666554324
365999984741211	0.0108228851868336	365999984741211	0.00899258095497046	365999984741211	0.0081900398420003	365999984741211	0.00679958073738872	365999984741211	0.00895262661150053	365999984741211	0.00890768471647505			377999992370605	0.00179594204964969	377999992370605	0.00228945853203996	377999992370605	0.00188003529639683	377999992370605	0.00197735361200535	377999992370605	0.00205278620966765	377999992370605	0.0019641654211603
367999992370605	0.0112815647074079	367999992370605	0.00953196581927591	367999992370605	0.00864591239014807	367999992370605	0.00734300924054585	367999992370605	0.00952907722062531	367999992370605	0.00962002893567678			38	0.00179714809197041	38	0.00230317525919815	38	0.00192990297449129	38	0.00209835169546139	38	0.0021687513913531	38	0.00193938208231807
37	0.0118505122033997	37	0.0101957149765054	37	0.0092160811552596	37	0.00790119954703162	37	0.0101035422307169	37	0.0103453480225214			382000007629395	0.00209208913777859	382000007629395	0.00260688860848054	382000007629395	0.00229748729890818	382000007629395	0.0024613933187754	382000007629395	0.0024972926829283	382000007629395	0.00218062552956081
372000007629395	0.0124896486303608	372000007629395	0.0108542076236932	372000007629395	0.00977193605773893	372000007629395	0.00836686926883811	372000007629395	0.0105699291297798	372000007629395	0.010912127683215			384000015258789	0.00270543512237216	384000015258789	0.00316896846561719	384000015258789	0.0029729403816574	384000015258789	0.00298804141917573	384000015258789	0.00307460068284117	384000015258789	0.00265898747944462
374000015258789	0.0129640227469656	374000015258789	0.0113813771712733	374000015258789	0.0104494992422692	374000015258789	0.00904049844245179	374000015258789	0.01124996826183	374000015258789	0.0115906122095549			385999984741211	0.00332573735033916	385999984741211	0.00370169837769142	385999984741211	0.0037340151810323	385999984741211	0.00353463950607206	385999984741211	0.00370691814751315	385999984741211	0.00322867149609147
375999984741211	0.0133949510760642	375999984741211	0.0119367640925937	375999984741211	0.0107962102077675	375999984741211	0.00939254456570054	375999984741211	0.011629516220483	375999984741211	0.0120454950457448			387999992370605	0.00379824531597805	387999992370605	0.00406013462185106	387999992370605	0.00417143918023911	387999992370605	0.00375207608020939	387999992370605	0.00410727114029319	387999992370605	0.00372506009086843
377999992370605	0.013720410229093	377999992370605	0.0123178186005334	377999992370605	0.0111809570892473	377999992370605	0.00983272679156583	377999992370605	0.0121436746196415	377999992370605	0.0125779094070453			39	0.004052655526918	39	0.0041677335955307	39	0.0042784451903992	39	0.00370465153425629	39	0.00417967944909033	39	0.00398665932854973
38	0.013965476068904	38	0.0127155765453118	38	0.0114027296606238	38	0.0101093556921149	38	0.0123525001542963	38	0.0127837292074447			392000007629395	0.00398502357716913	392000007629395	0.00399028649281234	392000007629395	0.00408685937689703	392000007629395	0.00340307273703393	392000007629395	0.0038819872741111	392000007629395	0.00387334178436894
382000007629395	0.0142193255610597	382000007629395	0.0131173436075161	382000007629395	0.0117471836800458	382000007629395	0.0104990193837165	382000007629395	0.0126258107617064	382000007629395	0.0129729908180964			394000015258789	0.00380558622767205	394000015258789	0.0037258606207724	394000015258789	0.00386373775772794	394000015258789	0.00310848064763327	394000015258789	0.00349448561409015	394000015258789	0.00357924878717352
384000015258789	0.01485129653491	384000015258789	0.0138142113093381	384000015258789	0.0122307708347365	384000015258789	0.0109446761061094	384000015258789	0.0133385587661613	384000015258789	0.0135667482029173			395999984741211	0.00362752517157505	395999984741211	0.00345109695160045	395999984741211	0.00365054026055111	395999984741211	0.00286884758902473	395999984741211	0.00334141473440525	395999984741211	0.00347874030450781
385999984741211	0.0154958878097554	385999984741211	0.0144720655411331	385999984741211	0.0130180142254305	385999984741211	0.011693535631633	385999984741211	0.0140215125374233	385999984741211	0.0141757703903974			397999992370605	0.00345445853584029	397999992370605	0.00317539282013054	397999992370605	0.00360481239487517	397999992370605	0.00284792915375199	397999992370605	0.00324778480348171	397999992370605	0.00342692275596081
387999992370605	0.0160511726295135	387999992370605	0.0151028727746343	387999992370605	0.0138582216444833	387999992370605	0.0125495803486022	387999992370605	0.0149261077168315	387999992370605	0.0150074155953974			40	0.00327720354863785	40	0.00298348166381233	40	0.00366008044303736	40	0.00296287836795189	40	0.00323677737153929	40	0.00343842374111788
39	0.0168872930367957	39	0.0160463124051744	39	0.0146105435543361	39	0.013272315386619	39	0.0155902920114548	39	0.0156320560924919			402000007629395	0.00333237655938245	402000007629395	0.00308862977991636	402000007629395	0.00368038084356997	402000007629395	0.00303961204535249	402000007629395	0.00328371711005237	402000007629395	0.00343433713216166
392000007629395	0.0178611665464296	392000007629395	0.0170602953066837	392000007629395	0.0156815937385695	392000007629395	0.0141482069130656	392000007629395	0.0166040189900697	392000007629395	0.0165799844226257			404000015258789	0.00337085592704959	404000015258789	0.00318538953205219	404000015258789	0.00377259162679777	404000015258789	0.00316367581434025	404000015258789	0.0034281171372487	404000015258789	0.00346750460784769
394000015258789	0.0187808962795095	394000015258789	0.0179280390822391	394000015258789	0.0166032622173299	394000015258789	0.01480546410954	394000015258789	0.0175084712334619	394000015258789	0.017413778335208			405999984741211	0.00340339341543683	405999984741211	0.00324462466358405	405999984741211	0.00366213978143561	405999984741211	0.00309882006498303	405999984741211	0.00347874905028243	405999984741211	0.00337578912698946
395999984741211	0.0193430569762427	395999984741211	0.0184297761907279	395999984741211	0.0171710693257177	395999984741211	0.015234666036913	395999984741211	0.0179977236425928	395999984741211	0.0180093954516441			407999992370605	0.00324204232786325	407999992370605	0.00310185047589042	407999992370605	0.0033074627627354	407999992370605	0.00286845432069245	407999992370605	0.00327587010953343	407999992370605	0.0030640182955455
397999992370605	0.0199595888253046	397999992370605	0.0189883102467677	397999992370605	0.0176472331331047	397999992370605	0.0156304719017081	397999992370605	0.0185386988368734	397999992370605	0.0187009872031625			41	0.00302991006603569	41	0.00288886695866608	41	0.00288256912635896	41	0.00258424608950348	41	0.00296236761471382	41	0.00267677055451448
40	0.0206467760372557	40	0.0196395192450646	40	0.018338616204851	40	0.0162190238464767	40	0.0190117030445394	40	0.0191885562813705			412000007629395	0.00272223925373571	412000007629395	0.0025732153354954	412000007629395	0.00252292392462038	412000007629395	0.00230542481819449	412000007629395	0.00254847266450517	412000007629395	0.00217660568001756
402000007629395	0.0212161311544112	402000007629395	0.0201789165962523	402000007629395	0.0192070149589364	402000007629395	0.0169183501580755	402000007629395	0.0197629462549803	402000007629395	0.0198609296520246			414000015258789	0.00237390539960775	414000015258789	0.00226567862507299	414000015258789	0.00223141851061054	414000015258789	0.00207897135041928	414000015258789	0.00222015949188475	414000015258789	0.00173716548823397
404000015258789	0.0220341768631606	404000015258789	0.0209618599955927	404000015258789	0.0201077726900764	404000015258789	0.0176824796599725	404000015258789	0.0205821373688872	404000015258789	0.0206543146363936			415999984741211	0.00206042812177164	415999984741211	0.00201768664660415	415999984741211	0.00197607687467308	415999984741211	0.00190697636360184	415999984741211	0.00192275257492119	415999984741211	0.00138516730030125
405999984741211	0.0226694817842223	405999984741211	0.0215186156983871	405999984741211	0.0207845053182071	405999984741211	0.0182541878918124	405999984741211	0.0214219158304671	405999984741211	0.0215770479924452			417999992370605	0.00183630540293386	417999992370605	0.00183493100445162	417999992370605	0.00171385406326105	417999992370605	0.00171823817431741	417999992370605	0.00172636285318068	417999992370605	0.00121159362828264
407999992370605	0.0233935781182791	407999992370605	0.0221874429235945	407999992370605	0.0215485514663624	407999992370605	0.0188764405002422	407999992370605	0.0219155912720835	407999992370605	0.0220920158908645			42	0.00170544733316614	42	0.00173923255206648	42	0.00158246804023182	42	0.00161780432226182	42	0.00160780134253503	42	0.00114728791526784
41	0.0239738591410704	41	0.0228081385105197	41	0.022130544188993	41	0.0193624695716621	41	0.0224784810228971	41	0.0226146557387689			422000007629395	0.00169348427958308	422000007629395	0.00176003656345455	422000007629395	0.00148896171625631	422000007629395	0.00154470407692897	422000007629395	0.00168728454571467	422000007629395	0.00132322491423437
412000007629395	0.0246334533755693	412000007629395	0.0234452529428398	412000007629395	0.0225472912536052	412000007629395	0.0197681513137504	412000007629395	0.0231318600796123	412000007629395	0.0231219614668701			424000015258789	0.00188198953973668	424000015258789	0.00192450129255736	424000015258789	0.00147911339097746	424000015258789	0.00157356498742697	424000015258789	0.00188165967827043	424000015258789	0.00161976716561338
414000015258789	0.0249576035805876	414000015258789	0.0237391806617822	414000015258789	0.0230878460150545	414000015258789	0.020319754439641	414000015258789	0.0235656085634771	414000015258789	0.0234743624696663			425999984741211	0.00207533748106279	425999984741211	0.00205796764384394	425999984741211	0.00167282063787773	425999984741211	0.00178267631293631	425999984741211	0.00209590317009234	425999984741211	0.00193560521954647
415999984741211	0.0255968012394832	415999984741211	0.0243322373416704	415999984741211	0.0234586109085487	415999984741211	0.0206696893896675	415999984741211	0.0240493024625064	415999984741211	0.0238304875351734			427999992370605	0.00237065240873616	427999992370605	0.00228436936578596	427999992370605	0.0019724556866898	427999992370605	0.00208821082402135	427999992370605	0.00232675678284406	427999992370605	0.00229673297584682
417999992370605	0.0259180641167981	417999992370605	0.0246345619589964	417999992370605	0.0239106622366727	417999992370605	0.0210979565928562	417999992370605	0.0243861680330386	417999992370605	0.0240707080898284			43	0.00255865070548736	43	0.00244131710159899	43	0.0022209919438661	43	0.00236617253144766	43	0.00250527961584124	43	0.00261837181056253
42	0.0262871590859191	42	0.0249767109599558	42	0.0242941170387653	42	0.0214208674007824	42	0.0247058112730283	42	0.0243632780081822			432000007629395	0.00263342532937208	432000007629395	0.00250666086518027	432000007629395	0.00242442186841644	432000007629395	0.00252236856793173	432000007629395	0.00257448667959998	432000007629395	0.00279605767292814
422000007629395	0.0265311676691466	422000007629395	0.025257026296929	422000007629395	0.0245357688136825	422000007629395	0.0216456307369728	422000007629395	0.0249594371741825	422000007629395	0.0245305809443399			434000015258789	0.0025655132233094	434000015258789	0.00248390261045234	434000015258789	0.00246082513495063	434000015258789	0.00247983815745851	434000015258789	0.00253919981119661	434000015258789	0.00268716315850079
424000015258789	0.0269086620213773	424000015258789	0.0257369094470871	424000015258789	0.0247607586693383	424000015258789	0.0219865589737512	424000015258789	0.0252939622658178	424000015258789	0.0247282932515898			435999984741211	0.00249274400554609	435999984741211	0.00251244561204275	435999984741211	0.00247921808203763	435999984741211	0.00244482678095581	435999984741211	0.00250824006055164	435999984741211	0.00247471342505436
425999984741211	0.0272330173744291	425999984741211	0.0260481641220245	425999984741211	0.0250558445345477	425999984741211	0.0223235250150923	425999984741211	0.0256389594344904	425999984741211	0.0250272745822964			437999992370605	0.00240269678119749	437999992370605	0.00249953305886128	437999992370605	0.00238249360452612	437999992370605	0.00235158283021904	437999992370605	0.00252324722675567	437999992370605	0.00230977394615235
427999992370605	0.0277974100669367	427999992370605	0.0265538211914342	427999992370605	0.0254162991193341	427999992370605	0.0226737665192411	427999992370605	0.0262074173923913	427999992370605	0.0255778406270186			44	0.002347344627836	44	0.00250389953260549	44	0.00230268666192246	44	0.00228811518105764	44	0.00257248098195276	44	0.00220927508383872
43	0.0281812601268368	43	0.0269069004807362	43	0.0258810348429084	43	0.0231264437659567	43	0.0267561123913646	43	0.0261639764294009			442000007629395	0.00229475278670892	442000007629395	0.00253099219323732	442000007629395	0.00227085772704272	442000007629395	0.00225392678194711	442000007629395	0.0026229983253389	442000007629395	0.00215139554737365
432000007629395	0.0288120106060483	432000007629395	0.027504472895159	432000007629395	0.0263194276751254	432000007629395	0.0235757451499609	432000007629395	0.0272273453034881	432000007629395	0.0267020207440804			444000015258789	0.00234273079443283	444000015258789	0.00260557528465776	444000015258789	0.00222687187390907	444000015258789	0.00223186162985818	444000015258789	0.00260251659574574	444000015258789	0.00204849582416268
434000015258789	0.0294009388195153	434000015258789	0.0280707761446828	434000015258789	0.0268653129884244	434000015258789	0.0241526146243444	434000015258789	0.0276636978255357	434000015258789	0.0271390311707134			445999984741211	0.00228077354054909	445999984741211	0.0025839606857249	445999984741211	0.00219654560887273	445999984741211	0.00222872860186186	445999984741211	0.00249073626721812	445999984741211	0.00187440039380625
435999984741211	0.0298198107615953	435999984741211	0.0284946124700271	435999984741211	0.0274501678715549	435999984741211	0.0247462274245714	435999984741211	0.0282081929904831	435999984741211	0.027677619912516			447999992370605	0.00208270550465812	447999992370605	0.00242810121580097	447999992370605	0.00211035264740115	447999992370605	0.00214025984407007	447999992370605	0.00233546990657665	447999992370605	0.0017576215635549
437999992370605	0.0303056319342703	437999992370605	0.0290120139646992	437999992370605	0.0279057697717288	437999992370605	0.0252681512967372	437999992370605	0.0287087454015383	437999992370605	0.0282718994294911			45	0.001823107154448	45	0.00219633862553995	45	0.00192874430511645	45	0.0019163121864877	45	0.00204467945964236	45	0.00170379452752502
44	0.0307830235657585	44	0.0295243371744356	44	0.0281778436298954	44	0.0255416747921024	44	0.0292424928594803	44	0.0287336845110443			452000007629395	0.00155574474281496	452000007629395	0.00191244072358724	452000007629395	0.00172151419572884	452000007629395	0.00159740043006282	452000007629395	0.00183969920077691	452000007629395	0.00170986744766137
442000007629395	0.0311702578481376	442000007629395	0.0299053702889184	442000007629395	0.0287680544137142	442000007629395	0.0259668197363102	442000007629395	0.0296736826011597	442000007629395	0.0290179887007856			454000015258789	0.0013985053354182	454000015258789	0.00167968475909178	454000015258789	0.00166441113828752	454000015258789	0.00139809063993808	454000015258789	0.00167839461157176	454000015258789	0.00170743218671717
444000015258789	0.0316606472812995	444000015258789	0.0304505515109544	444000015258789	0.0291678172850277	444000015258789	0.0263555242478513	444000015258789	0.0302138224167245	444000015258789	0.0293370896269672			455999984741211	0.00135769798830892	455999984741211	0.00156815339361514	455999984741211	0.00163816973305247	455999984741211	0.00132948951259791	455999984741211	0.00165876384584956	455999984741211	0.00172678104697064
445999984741211	0.0321860244410691	445999984741211	0.0310613813468389	445999984741211	0.0297236466436079	445999984741211	0.0269863570571872	445999984741211	0.0307921707085373	445999984741211	0.0298860570103288			457999992370605	0.00144373877330203	457999992370605	0.00161060844466367	457999992370605	0.00175451171186133	457999992370605	0.00149189854737523	457999992370605	0.00174662404349039	457999992370605	0.00184367823670524
447999992370605	0.0326137358595999	447999992370605	0.0315463467708399	447999992370605	0.0299914268417552	447999992370605	0.0273852651039829	447999992370605	0.0312972975193871	447999992370605	0.0303432729507687			46	0.0015437088077767	46	0.00166295263460597	46	0.00177123450752088	46	0.00161032945445315	46	0.00183420583397234	46	0.0018568260512241
45	0.0329922249734447	45	0.031997646567314	45	0.0305362325718451	45	0.0278629681383417	45	0.0316777188726356	45	0.0306302603173467			462000007629395	0.00160074918716654	462000007629395	0.00166519184443567	462000007629395	0.0018734949146068	462000007629395	0.00171221058644619	462000007629395	0.00183125763334641	462000007629395	0.00176558109304068
452000007629395	0.0334259066283652	452000007629395	0.0325151137452395	452000007629395	0.0309149455677559	452000007629395	0.0281714843365883	452000007629395	0.0321553475885308	452000007629395	0.0309808639395521			464000015258789	0.00165689706025596	464000015258789	0.00171056565200223	464000015258789	0.00191753178475908	464000015258789	0.0016807969300982	464000015258789	0.00182292713725365	464000015258789	0.00167549567880955
454000015258789	0.0337000665889739	454000015258789	0.0327904693602493	454000015258789	0.0312010345266002	454000015258789	0.0284678481770171	454000015258789	0.0324605239904222	454000015258789	0.0312005908961353			465999984741211	0.00166858243549469	465999984741211	0.00172783447552416	465999984741211	0.00190833968410289	465999984741211	0.0016216635410778	465999984741211	0.00172391272441962	465999984741211	0.00149168019453544
455999984741211	0.0338309727325336	455999984741211	0.0330612126571098	455999984741211	0.0314977185803384	455999984741211	0.0286958211446845	455999984741211	0.0327289493543838	455999984741211	0.0314871239639875			467999992370605	0.00162684191423298	467999992370605	0.00172680757582033	467999992370605	0.00187267499823575	467999992370605	0.00156307836636344	467999992370605	0.00169748066129775	467999992370605	0.00133849911809027
457999992370605	0.0340928603937031	457999992370605	0.033349012420993	457999992370605	0.0317804886050948	457999992370605	0.0288908439617305	457999992370605	0.0330242247831487	457999992370605	0.0319214151918406			47	0.0016449214710626	47	0.00174055316403478	47	0.00176992307861593	47	0.00149933041512532	47	0.00174666179608418	47	0.00134544617840034
46	0.0343756382077083	46	0.0336414097523797	46	0.0321460097956805	46	0.0291831637877976	46	0.0333097097992564	46	0.0323637815465201			472000007629395	0.00165877404925329	472000007629395	0.00173913445362777	472000007629395	0.0016488075102541	472000007629395	0.00150919156754029	472000007629395	0.00178598221574438	472000007629395	0.00136166099031711
462000007629395	0.0347769605102546	462000007629395	0.034030009368042	462000007629395	0.0325602964121393	462000007629395	0.029582927795314	462000007629395	0.0338975497437572	462000007629395	0.032820926622993			474000015258789	0.00178288008948506	474000015258789	0.0018708118567149	474000015258789	0.00159552052580728	474000015258789	0.00161747300316646	474000015258789	0.00187805685641386	474000015258789	0.00146425504870496
464000015258789	0.0352209802885971	464000015258789	0.0344738132130541	464000015258789	0.0329747018481183	464000015258789	0.0300089554456083	464000015258789	0.0342206484573684	464000015258789	0.0330738777857763			475999984741211	0.00192613442020558	475999984741211	0.00206186009660349	475999984741211	0.00159148901523119	475999984741211	0.00174171518595656	475999984741211	0.00193719986578634	475999984741211	0.00160386370327325
465999984741211	0.0354688043253979	465999984741211	0.0347703884993672	465999984741211	0.0333683929147216	465999984741211	0.0303782250659882	465999984741211	0.0346078442680844	465999984741211	0.0333250715284332			477999992370605	0.00196312073838141	477999992370605	0.00215415163248366	477999992370605	0.00161064313623635	477999992370605	0.00182023941494862	477999992370605	0.00197511862930005	477999992370605	0.00171319361151399
467999992370605	0.0358218548973713	467999992370605	0.0351613278714339	467999992370605	0.0337623488254475	467999992370605	0.0307235190760133	467999992370605	0.0349352278149097	467999992370605	0.0336521896219697			48	0.00195668049571082	48	0.00214896465931676	48	0.00157352125855385	48	0.00177549384552593	48	0.00190346945374032	48	0.00175610431742046
47	0.0360525153615921	47	0.0353701082703348	47	0.0339642631160597	47	0.0308539274214927	47	0.0351865498618408	47	0.0338522689471875			482000007629395	0.00188609378600506	482000007629395	0.00201945795749144	482000007629395	0.00153812973238081	482000007629395	0.00169984012552854	482000007629395	0.00182128074518058	482000007629395	0.00182044333726028
472000007629395	0.036330713076218	472000007629395	0.0356510635791965	472000007629395	0.0344045872469141	472000007629395	0.031126553251634	472000007629395	0.0354531303707789	472000007629395	0.0341930142180938			484000015258789	0.00189407051551426	484000015258789	0.00196398977685326	484000015258789	0.00161115753354718	484000015258789	0.00169731099327004	484000015258789	0.00178463128509071	484000015258789	0.00192715169955732
474000015258789	0.0367686134255103	474000015258789	0.0361756331356939	474000015258789	0.034770973056291	474000015258789	0.0314340375705412	474000015258789	0.035889969097934	474000015258789	0.0345178080708806			485999984741211	0.00193468880812874	485999984741211	0.00196886059026748	485999984741211	0.00172556859108186	485999984741211	0.00175688648119771	485999984741211	0.00186491866224708	485999984741211	0.00197246035110293
475999984741211	0.0371952417191798	475999984741211	0.0365970669144407	475999984741211	0.0351041536517506	475999984741211	0.0318890189745398	475999984741211	0.0363150434389799	475999984741211	0.0347125503285147			487999992370605	0.00195151203443355	487999992370605	0.00194020331055532	487999992370605	0.00178655433516774	487999992370605	0.00183336886334077	487999992370605	0.00192297836166941	487999992370605	0.00188742591324328
477999992370605	0.0375389910628051	477999992370605	0.0369235791459691	477999992370605	0.0353913330074085	477999992370605	0.0322801113262122	477999992370605	0.0368587562514854	477999992370605	0.0350600578151703			49	0.00189235036740853	49	0.00184622048762568	49	0.00182516109961857	49	0.00188287475789159	49	0.00197939677072055	49	0.00181020786569139
48	0.0379221029699797	48	0.0373379856811386	48	0.0356138393123308	48	0.0325735940748259	48	0.037164805842613	48	0.0354677212863815			492000007629395	0.00179248120086786	492000007629395	0.00175609149028434	492000007629395	0.00183693378684064	492000007629395	0.00183756158769577	492000007629395	0.00192712400460435	492000007629395	0.00172737517659346
482000007629395	0.0382529738435742	482000007629395	0.0377355985726869	482000007629395	0.0359406982537634	482000007629395	0.032938440779076	482000007629395	0.0373846251037517	482000007629395	0.0357141485708447			494000015258789	0.00166293834984075	494000015258789	0.00168148842934518	494000015258789	0.00182046214067573	494000015258789	0.00175717961041054	494000015258789	0.00175222819010687	494000015258789	0.00155717117865622
484000015258789	0.0387521720027194	484000015258789	0.0383177347584713	484000015258789	0.0363728520611593	484000015258789	0.0332928455798028	484000015258789	0.0377782372290293	484000015258789	0.0362508822973694			495999984741211	0.00159302521054399	495999984741211	0.0016914022021708	495999984741211	0.00173570508963459	495999984741211	0.00161820050585231	495999984741211	0.00163084441798989	495999984741211	0.00148712947647248
485999984741211	0.0390811487381089	485999984741211	0.0386652388615727	485999984741211	0.0366915965664383	485999984741211	0.0335806716209022	485999984741211	0.0382510542874865	485999984741211	0.036646563073947			497999992370605	0.00147418077408924	497999992370605	0.00162882764236147	497999992370605	0.00158464223980348	497999992370605	0.00146131646843112	497999992370605	0.00158310123431464	497999992370605	0.0014156351011236
487999992370605	0.0393970886086158	487999992370605	0.0389254386972304	487999992370605	0.036986249110205	487999992370605	0.0339063751880159	487999992370605	0.038546291757909	487999992370605	0.0368626602307731			50	0.00139503486628428	50	0.00157014728446662	50	0.00144668449595848	50	0.00138053495500847	50	0.00153948999186074	50	0.00133451570927462
49	0.0397813467513045	49	0.0392537465273987	49	0.0372575482002137	49	0.0342374576185771	49	0.0388914697066563	49	0.0372227802096859			502000007629395	0.00130939696997554	502000007629395	0.00149155775369069	502000007629395	0.0012885906263809	502000007629395	0.00132889961009948	502000007629395	0.00152303029825449	502000007629395	0.00131796214435406
492000007629395	0.0402169558062274	492000007629395	0.0396900953000146	492000007629395	0.037729888304635	492000007629395	0.0347803986751357	492000007629395	0.0393946166015191	492000007629395	0.037775439946383			504000015258789	0.00129638879632485	504000015258789	0.00148422310980184	504000015258789	0.00123642966041698	504000015258789	0.00134910453592578	504000015258789	0.00152002043991746	504000015258789	0.00132857849440785
494000015258789	0.0406538143620206	494000015258789	0.0401595140879303	494000015258789	0.038102216882251	494000015258789	0.0351255287236127	494000015258789	0.0397693585077324	494000015258789	0.0380677163873016			505999984741211	0.00135572217205833	505999984741211	0.00153834619030277	505999984741211	0.00121097122065519	505999984741211	0.00130057102575029	505999984741211	0.00148864774294729	505999984741211	0.00129093930415631
495999984741211	0.0408846869452187	495999984741211	0.0404273402683753	495999984741211	0.0384943261063002	495999984741211	0.0354439591031481	495999984741211	0.0401205280861696	495999984741211	0.0383140801384855			507999992370605	0.00132805666318859	507999992370605	0.00148313848798549	507999992370605	0.00124203803415787	507999992370605	0.00125803770001887	507999992370605	0.0014569007268232	507999992370605	0.00126225593288319
497999992370605	0.0411850752839123	497999992370605	0.0407481356312015	497999992370605	0.0387512922285516	497999992370605	0.0356856452342332	497999992370605	0.0403440086879446	497999992370605	0.0385440044002094			51	0.00131873804032617	51	0.00144018638541246	51	0.0012785988703982	51	0.00121538688938166	51	0.00137388408493234	51	0.00123427543036405
50	0.0414282214956693	50	0.0409915461693323	50	0.039134944841199	50	0.0360128243261437	50	0.0406953759768012	50	0.038873103972113			512000007629395	0.001324572638104	512000007629395	0.0014288856784943	512000007629395	0.00143405341095702	512000007629395	0.00122283333342279	512000007629395	0.00134454157377835	512000007629395	0.00125337357841161
502000007629395	0.0417027683936266	502000007629395	0.0413006920288273	502000007629395	0.0393926275047844	502000007629395	0.0362202280485758	502000007629395	0.0409882338052299	502000007629395	0.0391297460246523			514000015258789	0.00136289079199223	514000015258789	0.00144197373021989	514000015258789	0.0014766323604794	514000015258789	0.00114908983636631	514000015258789	0.00131249253690389	514000015258789	0.00126709292930219
504000015258789	0.0420007777037281	504000015258789	0.0416446854179599	504000015258789	0.0395617831971005	504000015258789	0.0365035371748835	504000015258789	0.041199274754063	504000015258789	0.0393320662727361			515999984741211	0.00139444787904406	515999984741211	0.00144119652238159	515999984741211	0.001487891670731	515999984741211	0.00113097682694875	515999984741211	0.00127501077059559	515999984741211	0.00125712682759173
505999984741211	0.0423111292870741	505999984741211	0.0420057574201955	505999984741211	0.0397834580438237	505999984741211	0.036775258905588	505999984741211	0.041619992680208	505999984741211	0.0396937326153139			517999992370605	0.0015064455400711	517999992370605	0.00152152777417399	517999992370605	0.00151469863605844	517999992370605	0.00118235030878918	517999992370605	0.00142022867348222	517999992370605	0.00142653772953344
507999992370605	0.04254343254835	507999992370605	0.042277454651174	507999992370605	0.0401202610401973	507999992370605	0.0370940598807538	507999992370605	0.0419864075509795	507999992370605	0.0399843759597634			52	0.0016590948734191	52	0.00166199453499586	52	0.00158468232460384	52	0.00134189991255301	52	0.00156212886676504	52	0.00157784546105403
51	0.0428014865521015	51	0.0425672487244468	51	0.0403965186876812	51	0.0373732492547249	51	0.0422375199980465	51	0.0401868960109867			522000007629395	0.00176905083336004	522000007629395	0.00178134185349152	522000007629395	0.00168454945046376	522000007629395	0.00154180499840385	522000007629395	0.00168031955656661	522000007629395	0.00173150799239228
512000007629395	0.0429645514099671	512000007629395	0.0427439238751133	512000007629395	0.0405580647665611	512000007629395	0.0375108575433781	512000007629395	0.042411830977706	512000007629395	0.0403614269578389			524000015258789	0.00184817225299605	524000015258789	0.00189140407459415	524000015258789	0.00177763072979252	524000015258789	0.00172980154600013	524000015258789	0.00179809059494912	524000015258789	0.00185535399159189
514000015258789	0.043359227006607	514000015258789	0.0431364440318532	514000015258789	0.0408922716202776	514000015258789	0.0377404368852222	514000015258789	0.0426432837703785	514000015258789	0.0405965800827452			525999984741211	0.00194139171556388	525999984741211	0.00200597036962842	525999984741211	0.00181829435467213	525999984741211	0.00184054783244131	525999984741211	0.00185853016540969	525999984741211	0.0018864220440793
515999984741211	0.0436758314220624	515999984741211	0.0434582617837762	515999984741211	0.0411846870473681	515999984741211	0.0379743528477086	515999984741211	0.042986850779482	515999984741211	0.0409541147808176			527999992370605	0.00184949271920145	527999992370605	0.00193776134451724	527999992370605	0.00172852918155517	527999992370605	0.00181410104726549	527999992370605	0.00176942427793651	527999992370605	0.00180688417980825
517999992370605	0.0438458838332672	517999992370605	0.0436455785611952	517999992370605	0.0415097457866686	517999992370605	0.0382787668848761	517999992370605	0.0432796591139348	517999992370605	0.0412264991670628			53	0.00163443761949437	53	0.0017309746459031	53	0.00159566526837731	53	0.00165338665208459	53	0.00159343495008515	53	0.00157695426661979
52	0.0441949448942	52	0.0440385141611527	52	0.0418343071067254	52	0.0385330711393203	52	0.0435246011265953	52	0.0414711858212075			532000007629395	0.00147408442480546	532000007629395	0.00156759147759552	532000007629395	0.00141677001114404	532000007629395	0.00141646026495942	532000007629395	0.00135734801156103	532000007629395	0.00132742725894145
522000007629395	0.0445403990535757	522000007629395	0.0443949778054675	522000007629395	0.0422104844822358	522000007629395	0.0387812519707012	522000007629395	0.0438577578305385	522000007629395	0.0417868344184445			534000015258789	0.00129214432613666	534000015258789	0.00136041194793782	534000015258789	0.00120644389753936	534000015258789	0.00113128205448314	534000015258789	0.00111571355531113	534000015258789	0.00102640061162371
524000015258789	0.0448599684304445	524000015258789	0.0446478328281595	524000015258789	0.0423695615122431	524000015258789	0.0389640980897486	524000015258789	0.0441568210257251	524000015258789	0.0420988036195729			535999984741211	0.0011290954650641	535999984741211	0.00114833682517114	535999984741211	0.00101288766101427	535999984741211	0.000884179375530712	535999984741211	0.000922616326190921	535999984741211	0.000828876562914393
525999984741211	0.0452159155818669	525999984741211	0.0450061494751208	525999984741211	0.0427971239273641	525999984741211	0.0393940333599721	525999984741211	0.044501219532647	525999984741211	0.04245049636825			537999992370605	0.00117328990492254	537999992370605	0.00114568517918644	537999992370605	0.00101079479714663	537999992370605	0.000904982439459869	537999992370605	0.000954670464767246	537999992370605	0.000820192300238067
527999992370605	0.0457464575258782	527999992370605	0.0455647917665615	527999992370605	0.0431569242936752	527999992370605	0.0398160004383705	527999992370605	0.0450006177399496	527999992370605	0.0430177699303569			54	0.00133415363420516	54	0.00122964439693746	54	0.00106808916840786	54	0.00095348942078566	54	0.00101876030291173	54	0.000965209050308336
53	0.0460999526676492	53	0.0459739516225794	53	0.043564084943414	53	0.0402514008366349	53	0.0452729100599862	53	0.043271892938572			542000007629395	0.00149496933460881	542000007629395	0.00134961426882348	542000007629395	0.00131179549866631	542000007629395	0.00113523157342212	542000007629395	0.00116534925173367	542000007629395	0.00113548950089209
532000007629395	0.0463247003072581	532000007629395	0.0462318403968772	532000007629395	0.0439672626731954	532000007629395	0.0405909481441254	532000007629395	0.0456538516341285	532000007629395	0.0436556272223458			544000015258789	0.00165141054430817	544000015258789	0.00146895021781213	544000015258789	0.00159218969754153	544000015258789	0.00138014387311984	544000015258789	0.00149461119513793	544000015258789	0.00148167255039551
534000015258789	0.0466575886474699	534000015258789	0.0465841107832695	534000015258789	0.0441830854083441	534000015258789	0.040838677205937	534000015258789	0.0459363920609714	534000015258789	0.0438419827973731			545999984741211	0.00190423777004108	545999984741211	0.00165567440096345	545999984741211	0.00186905905771724	545999984741211	0.00168873678159107	545999984741211	0.00180432225089491	545999984741211	0.00179642496217188
535999984741211	0.0468587486210449	535999984741211	0.0467531265273329	535999984741211	0.0442500497399007	535999984741211	0.040899507856743	535999984741211	0.0460040539026144	535999984741211	0.0439217209963124			547999992370605	0.00207588890215286	547999992370605	0.00176363559547545	547999992370605	0.00201137788207876	547999992370605	0.0018635283756076	547999992370605	0.00194343414546452	547999992370605	0.00201237941903617
537999992370605	0.0469867388996418	537999992370605	0.0468810708457579	537999992370605	0.0444413660336198	537999992370605	0.0410372127464127	537999992370605	0.0460873091907119	537999992370605	0.0440707364017179			55	0.00221221672513367	55	0.00190801390399813	55	0.00216335277044029	55	0.00198186249611302	55	0.00201861180379652	55	0.00221132144933794
54	0.047315586178499	54	0.0471825148391454	54	0.0447287670498107	54	0.0412257563587778	54	0.0464135633818554	54	0.0442811235181999			552000007629395	0.00231974923092616	552000007629395	0.00208765940293127	552000007629395	0.00222369424246216	552000007629395	0.00201399388903186	552000007629395	0.00208752340613586	552000007629395	0.00235128649422218
542000007629395	0.0476389050925633	542000007629395	0.0475120334309044	542000007629395	0.0449447841364543	542000007629395	0.0415250142006245	542000007629395	0.0466156756860247	542000007629395	0.0445547051483575			554000015258789	0.00228033158740473	554000015258789	0.00219499571184635	554000015258789	0.00217685070746995	554000015258789	0.00199260624295051	554000015258789	0.00202345725446432	554000015258789	0.00233822963575942
544000015258789	0.0478575183958682	544000015258789	0.0477296513127358	544000015258789	0.04521231440419	544000015258789	0.0417444211230555	544000015258789	0.0468478457324227	544000015258789	0.0446780592703512			555999984741211	0.00205063810165695	555999984741211	0.00216743034209606	555999984741211	0.00201463320515691	555999984741211	0.00184132766401199	555999984741211	0.00183980925177427	555999984741211	0.00215812425484393
545999984741211	0.0482355938875001	545999984741211	0.0480600705573324	545999984741211	0.0456021674031357	545999984741211	0.0420733298475807	545999984741211	0.0472139197341649	545999984741211	0.0451224025838981			557999992370605	0.00188448193974176	557999992370605	0.00213585969909356	557999992370605	0.00181434826116155	557999992370605	0.00163927009726315	557999992370605	0.00163873412704158	557999992370605	0.00193844832511399
547999992370605	0.0487624193180102	547999992370605	0.0484858332177451	547999992370605	0.0459570774226567	547999992370605	0.0424663075415739	547999992370605	0.0476414769601	547999992370605	0.0454819336109015			56	0.00162416410380586	56	0.00186410428486663	56	0.00148213607645061	56	0.00132078076175263	56	0.00133739831659086	56	0.00153474409726075
55	0.0490347957025846	55	0.0486718130436404	55	0.0463136511694916	55	0.0426140250995557	55	0.0477873000369001	55	0.0458121353119232			562000007629395	0.00124014384513711	562000007629395	0.00144193379118244	562000007629395	0.00116340630501937	562000007629395	0.00099666002196139	562000007629395	0.0010016336711089	562000007629395	0.00110061747373174
552000007629395	0.0494957630093504	552000007629395	0.0491560572387031	552000007629395	0.0468917838479777	552000007629395	0.0431931825922569	552000007629395	0.0484425091063262	552000007629395	0.0463338104895544			564000015258789	0.00102663339499163	564000015258789	0.00115937639783531	564000015258789	0.00099777474381874	564000015258789	0.000922313357981636	564000015258789	0.000901170447826862	564000015258789	0.000809748752114563
554000015258789	0.0499856922112222	554000015258789	0.0495690830875839	554000015258789	0.0472678876612883	554000015258789	0.0436598866425311	554000015258789	0.0489366331106889	554000015258789	0.0469154487534378			565999984741211	0.00106268901698449	565999984741211	0.00104097449757655	565999984741211	0.000946748614993811	565999984741211	0.000990937151454381	565999984741211	0.000885504506149237	565999984741211	0.000748645741767263
555999984741211	0.0505307184585012	555999984741211	0.0500522094549199	555999984741211	0.0477676043196361	555999984741211	0.0441183315780712	555999984741211	0.0492178660717696	555999984741211	0.0472879422841117			567999992370605	0.00125924417962832	567999992370605	0.00107509380506755	567999992370605	0.00112118680683406	567999992370605	0.00115736814933715	567999992370605	0.00099278987092713	567999992370605	0.000852375220345738
557999992370605	0.0508664355870337	557999992370605	0.0504479538672664	557999992370605	0.04803044989861	557999992370605	0.0442969066589647	557999992370605	0.0494767943138568	557999992370605	0.0476561016961119			57	0.0014828781554275	57	0.00120654797225739	57	0.00135079480263488	57	0.00128414063048903	57	0.00122374639229359	57	0.00114068536559651
56	0.0512679625137734	56	0.050945646355476	56	0.048469777844164	56	0.0446226051901353	56	0.0498522435547613	56	0.0481029711915767			572000007629395	0.00174931599291982	572000007629395	0.00148104387496292	572000007629395	0.00157346907543192	572000007629395	0.00137053503630279	572000007629395	0.00147053699285484	572000007629395	0.00151519758250077
562000007629395	0.0514944472947893	562000007629395	0.0512412788613407	562000007629395	0.0486853086123753	562000007629395	0.0448678604657324	562000007629395	0.0501382389417876	562000007629395	0.0483736413579486			574000015258789	0.00193023954105142	574000015258789	0.00171575189635457	574000015258789	0.00179929372201163	574000015258789	0.00151462677494361	574000015258789	0.00166712801317463	574000015258789	0.00182671478648062
564000015258789	0.0516829132831571	564000015258789	0.0514981652115638	564000015258789	0.0489595520028072	564000015258789	0.0451189266020773	564000015258789	0.0503147847981817	564000015258789	0.0485212534888329			575999984741211	0.00206054298294504	575999984741211	0.00193123306104877	575999984741211	0.00198121720370864	575999984741211	0.00161727899273271	575999984741211	0.00183352031100469	575999984741211	0.00201541420283088
565999984741211	0.0518907734770585	565999984741211	0.0517365560038381	565999984741211	0.0490880660795716	565999984741211	0.0452559271972568	565999984741211	0.0504356203774312	565999984741211	0.0487011413499693			577999992370605	0.00210854868562194	577999992370605	0.00202029828066994	577999992370605	0.00204264752467126	577999992370605	0.001635281003694	577999992370605	0.00187806297845609	577999992370605	0.00203360672591607
567999992370605	0.0522473212599508	567999992370605	0.0519608652603356	567999992370605	0.0492886229741297	567999992370605	0.0454162924284118	567999992370605	0.0506346637741424	567999992370605	0.0487883572186424			58	0.00206944355778041	58	0.00197271324975249	58	0.00201435975393699	58	0.00163545854291887	58	0.00184721546525213	58	0.00188402089165614
57	0.0522562436433008	57	0.0518766050957777	57	0.049381782699908	57	0.0455416289046025	57	0.0507210073883214	57	0.0488477428712758			582000007629395	0.00186890702700168	582000007629395	0.00178371560248753	582000007629395	0.00185816255134964	582000007629395	0.00159387486254876	582000007629395	0.00173941315231247	582000007629395	0.00171959333209548
572000007629395	0.0525903372926913	572000007629395	0.0522857765821259	572000007629395	0.0497403195965223	572000007629395	0.0459404638600939	572000007629395	0.0510449163072253	572000007629395	0.0491496004217091			584000015258789	0.0018550993437874	584000015258789	0.00183447855637771	584000015258789	0.00182139050465212	584000015258789	0.00169634589704022	584000015258789	0.00172897098893662	584000015258789	0.00165930972794904
574000015258789	0.0531214396341532	574000015258789	0.0527288626468154	574000015258789	0.0501523145479076	574000015258789	0.0462979702412496	574000015258789	0.0513935003555209	574000015258789	0.0495429368744147			585999984741211	0.00189171717332571	585999984741211	0.00191649511894026	585999984741211	0.00183517836411058	585999984741211	0.00179795765917482	585999984741211	0.00176632769066779	585999984741211	0.00168009989186063
575999984741211	0.0536257334728926	575999984741211	0.0531616674575589	575999984741211	0.0506092807267862	575999984741211	0.0466640850381431	575999984741211	0.05182200304589	575999984741211	0.0500592046500726			587999992370605	0.00191722626569887	587999992370605	0.00197004870375022	587999992370605	0.00186622732165673	587999992370605	0.00182361513819078	587999992370605	0.00180364197539203	587999992370605	0.00177656957580474
577999992370605	0.0539420241035642	577999992370605	0.053449089633486	577999992370605	0.0510412400658991	577999992370605	0.0469274124187537	577999992370605	0.0522655450291424	577999992370605	0.0504664591673085			59	0.0018340022031865	59	0.00189233098094144	59	0.00182435430190946	59	0.00169723038638058	59	0.00175427936578214	59	0.00181642130127338
58	0.0543148810190578	58	0.0538312326301949	58	0.0513217659508809	58	0.0471504727336215	58	0.052541549879916	58	0.0508278932297207			592000007629395	0.00173667922316485	592000007629395	0.00178451161374127	592000007629395	0.0016977417226703	592000007629395	0.00145791290447308	592000007629395	0.00160277470856958	592000007629395	0.00177302986928838
582000007629395	0.0547211408591824	582000007629395	0.0542753202807303	582000007629395	0.0515996616230936	582000007629395	0.0474049932756439	582000007629395	0.052774573990757	582000007629395	0.0511384173833213			594000015258789	0.00169315208591026	594000015258789	0.00170009987503489	594000015258789	0.00164983863708233	594000015258789	0.00131621094874841	594000015258789	0.00147477111387639	594000015258789	0.0016885649271197
584000015258789	0.0551056945738619	584000015258789	0.0546107934838558	584000015258789	0.0521934565457546	584000015258789	0.0479724547945807	584000015258789	0.0532185301914732	584000015258789	0.0514902500205161			595999984741211	0.00168963978282105	595999984741211	0.00158827071593228	595999984741211	0.00173671318592297	595999984741211	0.00134876213884923	595999984741211	0.00145323566420389	595999984741211	0.00159560638016151
585999984741211	0.0555115380156526	585999984741211	0.0550010285841177	585999984741211	0.0524914144979913	585999984741211	0.0482123605089387	585999984741211	0.053652483943444	585999984741211	0.0517922678605812			597999992370605	0.00171212050496756	597999992370605	0.00152294939983921	597999992370605	0.00175911898593353	597999992370605	0.00133323838889071	597999992370605	0.00148841700026012	597999992370605	0.00150863314983051
587999992370605	0.0558257242200853	587999992370605	0.0552766055196375	587999992370605	0.0528468195892077	587999992370605	0.0485603783539561	587999992370605	0.0538873704016205	587999992370605	0.0520672922164348			60	0.00173351004596674	60	0.00147794743345711	60	0.00175198272536574	60	0.00138558826358651	60	0.00150205151713683	60	0.00145915640786177
59	0.0561778833158645	59	0.0556759352146336	59	0.0531578190487714	59	0.0489169509550244	59	0.0542510852367687	59	0.0524741774388055			602000007629395	0.00185323037175014	602000007629395	0.00157907118136766	602000007629395	0.00176256278045484	602000007629395	0.00155323047837332	602000007629395	0.00162757757964181	602000007629395	0.00152907843869607
592000007629395	0.056582354433603	592000007629395	0.0561006945957324	592000007629395	0.0534865917748627	592000007629395	0.0492122165946577	592000007629395	0.0546193599429443	592000007629395	0.0529278569483917			604000015258789	0.00195875455616302	604000015258789	0.00170992619011427	604000015258789	0.0017569130100474	604000015258789	0.00169621412736921	604000015258789	0.00172630644293435	604000015258789	0.00158672300534956
594000015258789	0.0570569836128081	594000015258789	0.0566163421058638	594000015258789	0.0539759861926478	594000015258789	0.0496454105261007	594000015258789	0.0550128391502898	594000015258789	0.0532629211332673			605999984741211	0.00199942867597219	605999984741211	0.00183554466630444	605999984741211	0.00177135971786092	605999984741211	0.00178668668789039	605999984741211	0.00177192279998383	605999984741211	0.00160046596983162
595999984741211	0.0572570546560133	595999984741211	0.0568394596750896	595999984741211	0.054278145707043	595999984741211	0.0498571271920304	595999984741211	0.0552901973060026	595999984741211	0.0535784924163778			607999992370605	0.00199521496175809	607999992370605	0.00191193011611208	607999992370605	0.00180683738991401	607999992370605	0.00181366958905068	607999992370605	0.00180659950484422	607999992370605	0.00169953693867489
597999992370605	0.0576037801526128	597999992370605	0.0570957786390962	597999992370605	0.0545665092061797	597999992370605	0.0500185154397795	597999992370605	0.055487345806865	597999992370605	0.0538828163024643			61	0.00198304186382113	61	0.00193428810588802	61	0.00184588217191062	61	0.0017793865898113	61	0.00178433319993893	61	0.00180777756068615
60	0.057872286469264	60	0.0572997049920535	60	0.0548350501425894	60	0.0502120014574167	60	0.0557195347107592	60	0.0541165822836362			612000007629395	0.00189358177247566	612000007629395	0.00185620757919524	612000007629395	0.00184903910502425	612000007629395	0.00169562655707736	612000007629395	0.00172067970306675	612000007629395	0.00183954454632896
602000007629395	0.0582614789585546	602000007629395	0.0576470916298582	602000007629395	0.0552216230998495	602000007629395	0.0505148300031753	602000007629395	0.0560772453515092	602000007629395	0.0543892539226418			614000015258789	0.00183821591740059	614000015258789	0.00179027784871412	614000015258789	0.00185935562077134	614000015258789	0.00159577517361176	614000015258789	0.00167305356700856	614000015258789	0.00180836921233949
604000015258789	0.0587210524014826	604000015258789	0.0580503572908751	604000015258789	0.0556943089698344	604000015258789	0.0510110402354432	604000015258789	0.0564746610514446	604000015258789	0.0547521065399807			615999984741211	0.0017483144559624	615999984741211	0.00168862337804677	615999984741211	0.00181149801321142	615999984741211	0.00146279960604453	615999984741211	0.00159095989586641	615999984741211	0.00171174312479251
605999984741211	0.059102453680891	605999984741211	0.058382033612448	605999984741211	0.0560408955179208	605999984741211	0.0513487873197501	605999984741211	0.0568263700060164	605999984741211	0.0550841692637185			617999992370605	0.00166846961500203	617999992370605	0.0016024121962114	617999992370605	0.00173731591555751	617999992370605	0.00136218646560914	617999992370605	0.00154391958094515	617999992370605	0.0016301555424753
607999992370605	0.0594762228851378	607999992370605	0.0587716909255057	607999992370605	0.0563515787958147	607999992370605	0.0516232797937468	607999992370605	0.0572074207745169	607999992370605	0.05544504731999			62	0.00164738603035179	62	0.00157526035583794	62	0.00167994975606291	62	0.0013575533915018	62	0.0015773927214543	62	0.00159084926181741
61	0.0598876453756008	61	0.0591414111344383	61	0.0566465015458493	61	0.0519936752250338	61	0.0575268675605415	61	0.0557750387966136			622000007629395	0.00170304355701059	622000007629395	0.00162542480721798	622000007629395	0.00156818764789909	622000007629395	0.0013944834451942	622000007629395	0.00158072908871065	622000007629395	0.00151770587066308
612000007629395	0.060327480307606	612000007629395	0.0595533757725865	612000007629395	0.0570674105389612	612000007629395	0.0524256292123574	612000007629395	0.0579055101970744	612000007629395	0.0561196258849746			624000015258789	0.00176235740051408	624000015258789	0.00170465482022225	624000015258789	0.00156200044964097	624000015258789	0.00149323461021203	624000015258789	0.00161106103850049	624000015258789	0.00148684232353897
614000015258789	0.060566569100687	614000015258789	0.059823294907317	614000015258789	0.0573563758567372	614000015258789	0.0526182024828104	614000015258789	0.0581295447843351	614000015258789	0.0563629350891484			625999984741211	0.00183435742739916	625999984741211	0.00177540842846043	625999984741211	0.00159722638914779	625999984741211	0.00154571115287698	625999984741211	0.00169469119648126	625999984741211	0.00154849172615594
615999984741211	0.060956182509097	615999984741211	0.0602262451773721	615999984741211	0.0577941205689592	615999984741211	0.0529381046266754	615999984741211	0.0585072840104367	615999984741211	0.056810881143423			627999992370605	0.00199230844932454	627999992370605	0.00190982967257309	627999992370605	0.00177812676097664	627999992370605	0.00170170180942028	627999992370605	0.00180627882644132	627999992370605	0.00169663232115918
617999992370605	0.0614569021431174	617999992370605	0.0606828970256347	617999992370605	0.0583042905222256	617999992370605	0.0533987152729929	617999992370605	0.0589734088304808	617999992370605	0.0573294451627126			63	0.00211369251296735	63	0.00201221222897793	63	0.00197478454070939	63	0.00184579631755639	63	0.00192482882181705	63	0.0018365677761726
62	0.061691356466644	62	0.0608930844049049	62	0.0585604078762566	62	0.0536113216234434	62	0.0592030964686459	62	0.0575766130152129			632000007629395	0.00209567942402487	632000007629395	0.00200723267643255	632000007629395	0.00203685344898252	632000007629395	0.00184010981489553	632000007629395	0.00195952709958819	632000007629395	0.00192042109716921
622000007629395	0.0619757007885183	622000007629395	0.0611452935556847	622000007629395	0.0587982003398319	622000007629395	0.0537941066715642	622000007629395	0.0594433017168602	622000007629395	0.0577792405448109			634000015258789	0.00198689321143995	634000015258789	0.00192509731709802	634000015258789	0.00193622966785466	634000015258789	0.00168460148782278	634000015258789	0.00187353631127335	634000015258789	0.00187261173713263
624000015258789	0.0623317513166713	624000015258789	0.0614977227601708	624000015258789	0.0590869979763659	624000015258789	0.0540011420747024	624000015258789	0.0597498770774802	624000015258789	0.0580229998675955			635999984741211	0.00183825192083946	635999984741211	0.00178575672052198	635999984741211	0.00175179090137564	635999984741211	0.00146276156192491	635999984741211	0.00173943764048142	635999984741211	0.00177844700209081
625999984741211	0.0626195012548691	625999984741211	0.0618070789761157	625999984741211	0.0593799967972491	625999984741211	0.0542806111155769	625999984741211	0.0600531723853551	625999984741211	0.0583214848298972			637999992370605	0.00164939508054595	637999992370605	0.00157855430608735	637999992370605	0.00160533547137964	637999992370605	0.00127028805229835	637999992370605	0.00159124661151118	637999992370605	0.00167836691661878
627999992370605	0.0631012268568114	627999992370605	0.0622615368198088	627999992370605	0.0598489047677337	627999992370605	0.0548230631057655	627999992370605	0.0605226237939758	627999992370605	0.0587829486938329			64	0.00155961387350885	64	0.00145972750694476	64	0.00151850508870085	64	0.00123355025988477	64	0.00151735079221332	64	0.00162928825315836
63	0.06352403079769	63	0.0626526788144957	63	0.0601889989151477	63	0.0551680392976624	63	0.0609007800562342	63	0.0591144086273587			641999969482422	0.00156485288403476	641999969482422	0.00142484702553561	641999969482422	0.00146502190737662	641999969482422	0.0012502799064011	641999969482422	0.00144687180129835	641999969482422	0.00153965222598003
632000007629395	0.0639261713132641	632000007629395	0.0630749400565695	632000007629395	0.0604463469744196	632000007629395	0.0553866340791776	632000007629395	0.0611670079992195	632000007629395	0.0593924500924671			644000015258789	0.00156389930307486	644000015258789	0.00139877514256536	644000015258789	0.00140667184823675	644000015258789	0.00126834896830118	644000015258789	0.00136377732201334	644000015258789	0.00145426897747577
634000015258789	0.0642912900071492	634000015258789	0.0633996361575058	634000015258789	0.0609783567410988	634000015258789	0.0557992847051944	634000015258789	0.0616093490557771	634000015258789	0.059845811037128			645999984741211	0.00159833928896876	645999984741211	0.00142394300396525	645999984741211	0.00148302566749283	645999984741211	0.00138104599977236	645999984741211	0.00137311372795083	645999984741211	0.00144015460909799
635999984741211	0.0647748290099466	635999984741211	0.0637941138758779	635999984741211	0.0613663817485954	635999984741211	0.0561214446805424	635999984741211	0.0620534198499604	635999984741211	0.0602622174846094			648000030517578	0.00174283085527282	648000030517578	0.00159624409289454	648000030517578	0.00158834928214099	648000030517578	0.00154186155441309	648000030517578	0.00152020905712353	648000030517578	0.00150967826989814
637999992370605	0.0651150100929671	637999992370605	0.0641694496562973	637999992370605	0.0617763240867101	637999992370605	0.0564953206681726	637999992370605	0.0622877298117711	637999992370605	0.0605134582120651			65	0.00187864573857191	65	0.00180937249845184	65	0.00174083273729694	65	0.00172728159680498	65	0.00165240814566701	65	0.00156450451067888
64	0.0653770947164458	64	0.0644793430638936	64	0.0620331618966464	64	0.0566845366020415	64	0.0626789568736702	64	0.0608809346912568			651999969482422	0.00189459817724994	651999969482422	0.00189596659945286	651999969482422	0.0017515129315055	651999969482422	0.0017121210880192	651999969482422	0.00176772555697861	651999969482422	0.00163204827386695
641999969482422	0.0657031034285035	641999969482422	0.0647952776400913	641999969482422	0.0622669758758889	641999969482422	0.0569073172304438	641999969482422	0.0629805240605261	641999969482422	0.0612873669236342			654000015258789	0.00182282102185487	654000015258789	0.00185175889516957	654000015258789	0.00162730179621532	654000015258789	0.00155931316462468	654000015258789	0.00177335608668187	654000015258789	0.00160680155473253
644000015258789	0.0659503530528169	644000015258789	0.064981395641373	644000015258789	0.0624334916653514	644000015258789	0.0570523151013849	644000015258789	0.063121378694467	644000015258789	0.0614259668014405			655999984741211	0.00167212024709322	655999984741211	0.00170678499939496	655999984741211	0.00150230150052818	655999984741211	0.00144836820333661	655999984741211	0.00167454311819003	655999984741211	0.00155349970246885
645999984741211	0.0662881912599218	645999984741211	0.0652232873060399	645999984741211	0.0627952191294342	645999984741211	0.0573324734864063	645999984741211	0.063444251000346	645999984741211	0.0617672863141374			658000030517578	0.001563773801209	658000030517578	0.001616678158016	658000030517578	0.00155124416719319	658000030517578	0.00144095513900196	658000030517578	0.00159080582447011	658000030517578	0.00157314227498679
648000030517578	0.0666203380184914	648000030517578	0.0655229017248805	648000030517578	0.0632249667056186	648000030517578	0.0576647669560746	648000030517578	0.0637624090150258	648000030517578	0.0620729453733258			66	0.00146402401449196	66	0.00149827669504598	66	0.00158447432093069	66	0.00142121111549837	66	0.00150468763937157	66	0.00153531490481791
65	0.0670426291692903	65	0.065963462428549	65	0.0635131177669253	65	0.0580825923491243	65	0.0641054188999681	65	0.062399466057176			661999969482422	0.00147268495510262	661999969482422	0.00145372251232465	661999969482422	0.00155729463984134	661999969482422	0.00139316181288553	661999969482422	0.00139139093928697	661999969482422	0.00141598172532455
651999969482422	0.067442491303478	651999969482422	0.0663302571687152	651999969482422	0.0638691185065178	651999969482422	0.0584275667018035	651999969482422	0.0644010959174445	651999969482422	0.0626755622498841			664000015258789	0.00151826312226957	664000015258789	0.00141367298658659	664000015258789	0.00153919977790612	664000015258789	0.00138367541691322	664000015258789	0.00134011650334416	664000015258789	0.00135323385341475
654000015258789	0.0676674597678356	654000015258789	0.0665814924518144	654000015258789	0.0640899202178037	654000015258789	0.0586429690390633	654000015258789	0.0646893868853667	654000015258789	0.0629834783598901			665999984741211	0.00151477312090566	665999984741211	0.00139111952874779	665999984741211	0.00148208126959629	665999984741211	0.00133305210389121	665999984741211	0.00131878133191056	665999984741211	0.00128537888641295
655999984741211	0.0681063758676616	655999984741211	0.0670682968967076	655999984741211	0.0644965267564772	655999984741211	0.0590017735104524	655999984741211	0.0651029208909937	655999984741211	0.063333137725618			668000030517578	0.00161877758121462	668000030517578	0.00149481832423362	668000030517578	0.00149785208768796	668000030517578	0.00134053513442286	668000030517578	0.00141849409484836	668000030517578	0.00127348681936726
658000030517578	0.0685465082952998	658000030517578	0.0675047081064471	658000030517578	0.0648745750085736	658000030517578	0.0593787018970587	658000030517578	0.0655963295226585	658000030517578	0.0637591110137804			67	0.00175105261223442	67	0.00160254236249039	67	0.00156975095511322	67	0.00140605687451774	67	0.00155555306458778	67	0.00135740762859139
66	0.0688252391345234	66	0.0677324669564225	66	0.0651810728228183	66	0.0596102029673722	66	0.0657968563286817	66	0.0639718135816031			671999969482422	0.00175677089120976	671999969482422	0.0016170170567827	671999969482422	0.00154460597849026	671999969482422	0.00141062173158301	671999969482422	0.00158240725709818	671999969482422	0.0013991396956043
661999969482422	0.068964282086346	661999969482422	0.0678636865769171	661999969482422	0.0653164851576393	661999969482422	0.059701521673111	661999969482422	0.0659978675436948	661999969482422	0.0641969514028741			674000015258789	0.00171648931091833	674000015258789	0.00159850487563498	674000015258789	0.00146161280442798	674000015258789	0.00138464940468057	674000015258789	0.00154907711000414	674000015258789	0.00140599405070335
664000015258789	0.0692513336980306	664000015258789	0.0681726884476739	664000015258789	0.0656117486371581	664000015258789	0.0600384130895186	664000015258789	0.0662809009295694	664000015258789	0.0644544226437051			675999984741211	0.00173075031678398	675999984741211	0.00167305298395692	675999984741211	0.0015036866854658	675999984741211	0.00151228509378789	675999984741211	0.0015795492837138	675999984741211	0.00159285525099045
665999984741211	0.0695949875142372	665999984741211	0.0685619977717204	665999984741211	0.0660911624706383	665999984741211	0.0605535431919159	665999984741211	0.0665694655388976	665999984741211	0.0649125426501958			678000030517578	0.00170871941897899	678000030517578	0.00170910583645449	678000030517578	0.00158169549680666	678000030517578	0.00160226701635263	678000030517578	0.00162847198086008	678000030517578	0.00180398029110709
668000030517578	0.0699706510923094	668000030517578	0.068923738465535	668000030517578	0.0664764374265353	668000030517578	0.0607634448822443	668000030517578	0.0668602433755697	668000030517578	0.0651204024991188			68	0.00173600798496242	68	0.00171459483037174	68	0.00163734588108284	68	0.00161241065728797	68	0.00165953216215032	68	0.00181735243474507
67	0.0702736424980215	67	0.0690723595344529	67	0.0665894230394686	67	0.060869845690192	67	0.0671546888355325	67	0.0652659941315562			681999969482422	0.00164244685413259	681999969482422	0.00156525664729659	681999969482422	0.00151830335283284	681999969482422	0.00149613981077939	681999969482422	0.00161599452996619	681999969482422	0.00166673926349257
671999969482422	0.0706923551126914	671999969482422	0.069457235988392	671999969482422	0.0669026592880954	671999969482422	0.0611527820181885	671999969482422	0.0674165421450136	671999969482422	0.0655008338828955			684000015258789	0.00159993961996213	684000015258789	0.00152249666023948	684000015258789	0.00154260305033834	684000015258789	0.00141698778093219	684000015258789	0.00158165526624338	684000015258789	0.00156935243931616
674000015258789	0.0709766782781352	674000015258789	0.0697535514494778	674000015258789	0.0672219582776177	674000015258789	0.0615243881440476	674000015258789	0.0678248727706979	674000015258789	0.0659328073397265			685999984741211	0.00145409508232365	685999984741211	0.00138922708888195	685999984741211	0.00148434569640949	685999984741211	0.00125672466772191	685999984741211	0.00149832333917731	685999984741211	0.00142295312804067
675999984741211	0.07125026401401	675999984741211	0.0700836095562274	675999984741211	0.0675178733067193	675999984741211	0.0617488512065018	675999984741211	0.0680638116669812	675999984741211	0.0661071770296379			688000030517578	0.00135528575790457	688000030517578	0.00132527200854814	688000030517578	0.00143787706362286	688000030517578	0.00115813172834333	688000030517578	0.00137809342625912	688000030517578	0.00122833923583766
678000030517578	0.0716791223764119	678000030517578	0.0704545558810628	678000030517578	0.0678814991215299	678000030517578	0.0621010091021325	678000030517578	0.0684479221573165	678000030517578	0.0665027359497914			69	0.00135293562250005	69	0.00133483507581133	69	0.0014100363477348	69	0.00113187202986302	69	0.00126967672265209	69	0.00110687354496503
68	0.0720374474988398	68	0.0707913509857301	68	0.0682442279263184	68	0.0624771527163283	68	0.0687342541676577	68	0.0669002641254549			691999969482422	0.00136575517894467	691999969482422	0.00135725647245329	691999969482422	0.00139493924581505	691999969482422	0.00117078854049848	691999969482422	0.00116810963684953	691999969482422	0.00110483147947166
681999969482422	0.0722998726269215	681999969482422	0.0710972445249159	681999969482422	0.06840618982558	681999969482422	0.0627110205766223	681999969482422	0.0690186560074477	681999969482422	0.0671696847950461			694000015258789	0.0014011101186272	694000015258789	0.00140486220170403	694000015258789	0.00130735002142467	694000015258789	0.00117811596912326	694000015258789	0.00112793118381721	694000015258789	0.0011123887033247
684000015258789	0.0727127377949868	684000015258789	0.07144189390112	684000015258789	0.068779093723439	684000015258789	0.0630164498769168	684000015258789	0.069325621273219	684000015258789	0.0674936851033197			695999984741211	0.00143786350767219	695999984741211	0.00143862395277579	695999984741211	0.00133930649885102	695999984741211	0.00127609918224761	695999984741211	0.00120072088126944	695999984741211	0.00120256048208025
685999984741211	0.0730138371634826	685999984741211	0.0717684597777867	685999984741211	0.0691498998810545	685999984741211	0.0633512275591623	685999984741211	0.069769849307547	685999984741211	0.0680505068856602			698000030517578	0.00146816674216868	698000030517578	0.00147022957887679	698000030517578	0.00140050986696214	698000030517578	0.0013433043381948	698000030517578	0.0012929291136463	698000030517578	0.00129512124205594
688000030517578	0.0732300068767956	688000030517578	0.0719424135216478	688000030517578	0.0693617692356493	688000030517578	0.0634860073201123	688000030517578	0.070035559522642	688000030517578	0.0681194755423211			70	0.00144140059045616	70	0.00133505678119806	70	0.00140471046251429	70	0.0013198994791963	70	0.00131759409300528	70	0.00121951642551499
69	0.0735955670322397	69	0.0722712989175704	69	0.0697058617666289	69	0.0638605191980065	69	0.0702544541737531	69	0.0682671761176817			701999969482422	0.00139806775516115	701999969482422	0.00127613168737663	701999969482422	0.0014320758455515	701999969482422	0.00130302509010993	701999969482422	0.00130906506782854	701999969482422	0.0012108060712777
691999969482422	0.073697471395237	691999969482422	0.0724404019028623	691999969482422	0.0698837141870922	691999969482422	0.063938472581146	691999969482422	0.0704481797212208	691999969482422	0.0684905562692578			704000015258789	0.00128230037374512	704000015258789	0.00118606646130859	704000015258789	0.00136858385398406	704000015258789	0.00117394226682808	704000015258789	0.00125875776879629	704000015258789	0.00118278497378802
694000015258789	0.0741063007949178	694000015258789	0.0728409325639631	694000015258789	0.0703400372202191	694000015258789	0.0642048345118642	694000015258789	0.070760020082682	694000015258789	0.0688620574077479			705999984741211	0.0012774336416924	705999984741211	0.00120933306418657	705999984741211	0.00133620058275603	705999984741211	0.00108206695693859	705999984741211	0.00122182523713441	705999984741211	0.0011904413893016
695999984741211	0.0742796313170763	695999984741211	0.0729778760163804	695999984741211	0.0703899192237407	695999984741211	0.0643498490660529	695999984741211	0.0708764444345633	695999984741211	0.0689285895104015			708000030517578	0.00122702984761346	708000030517578	0.00123148115537152	708000030517578	0.00119307437763376	708000030517578	0.000997303565210844	708000030517578	0.00111805975511706	708000030517578	0.0010914799612855
698000030517578	0.0746797477073887	698000030517578	0.073406170490024	698000030517578	0.0707696904535483	698000030517578	0.0648210238554702	698000030517578	0.071202371017039	698000030517578	0.0692607481158688			71	0.0012073814445791	71	0.00126376924341905	71	0.00112777572767326	71	0.00102839020246933	71	0.00112475464559213	71	0.00105792570371671
70	0.0749680079687134	70	0.0736830692837007	70	0.071026680549369	70	0.0649920561665722	70	0.0714089952301299	70	0.0694902678208205			711999969482422	0.00115128342240505	711999969482422	0.00126112452117259	711999969482422	0.00105999735908089	711999969482422	0.000969245152416096	711999969482422	0.00108734772853833	711999969482422	0.000977325154947324
701999969482422	0.0752357406354057	701999969482422	0.0739135064885481	701999969482422	0.0713252985647387	701999969482422	0.0652804919499253	701999969482422	0.0717346243183804	701999969482422	0.069851292147165			714000015258789	0.00115790324498126	714000015258789	0.00126850303969748	714000015258789	0.0010751519644688	714000015258789	0.000984520522375281	714000015258789	0.00106796825807367	714000015258789	0.00094827657470217
704000015258789	0.075501771896564	704000015258789	0.0741822905580251	704000015258789	0.0715538497017623	704000015258789	0.0654867247775734	704000015258789	0.0720197555896432	704000015258789	0.069984250527597			715999984741211	0.00114648709383806	715999984741211	0.00121598954613474	715999984741211	0.00109374723047545	715999984741211	0.0010030509238868	715999984741211	0.00105357708592903	715999984741211	0.000940382128355893
705999984741211	0.0756946493857987	705999984741211	0.0743787730183319	705999984741211	0.0719264468728619	705999984741211	0.0658009903305955	705999984741211	0.0722865974956284	705999984741211	0.0702194293147518			718000030517578	0.00113588313363165	718000030517578	0.00111475960994396	718000030517578	0.0011852794873553	718000030517578	0.00106786483928874	718000030517578	0.00108981964885449	718000030517578	0.000984084764154615
708000030517578	0.0760417550945761	708000030517578	0.0746427817027865	708000030517578	0.0721640387530594	708000030517578	0.0659154388880957	708000030517578	0.0724055994749244	708000030517578	0.0703807611147753			72	0.00116381356659106	72	0.00105315080229754	72	0.00120825901018122	72	0.00104948034645054	72	0.00106296122921968	72	0.00102889818621211
71	0.076209462619528	71	0.0747408399843885	71	0.0723556083456372	71	0.0661213991687156	71	0.0726700168485818	71	0.0706839346155265			721999969482422	0.00120143584834499	721999969482422	0.00106757498974139	721999969482422	0.00125889026728185	721999969482422	0.00108652977996657	721999969482422	0.00116553152825313	721999969482422	0.00119258111594494
711999969482422	0.0764474988986386	711999969482422	0.0751893130380338	711999969482422	0.0725865432761454	711999969482422	0.0663301088877344	711999969482422	0.0729039169099868	711999969482422	0.0709695389942518			724000015258789	0.00120988193442571	724000015258789	0.0011704100671016	724000015258789	0.00124584259188244	724000015258789	0.00108917049373299	724000015258789	0.00117300603165452	724000015258789	0.00125897422671825
714000015258789	0.076726776090449	714000015258789	0.0753999480243041	714000015258789	0.0727442031209819	714000015258789	0.0665392904928174	714000015258789	0.0731003610109664	714000015258789	0.0710471131545027			725999984741211	0.00122791317085054	725999984741211	0.00123158406398627	725999984741211	0.00124947995954878	725999984741211	0.00111132638323365	725999984741211	0.00123863009731251	725999984741211	0.00123999764493797
715999984741211	0.0769874136206521	715999984741211	0.0757082711540222	715999984741211	0.072999545868214	715999984741211	0.0667433369107213	715999984741211	0.0733476400130481	715999984741211	0.0712950496640093			728000030517578	0.00117180071814835	728000030517578	0.00123310451690474	728000030517578	0.00122524060788819	728000030517578	0.001080362842753	728000030517578	0.00117442124375168	728000030517578	0.00111572463329232
718000030517578	0.077147873388638	718000030517578	0.075901477445887	718000030517578	0.0732279601029379	718000030517578	0.0669520979835299	718000030517578	0.0735525265851219	718000030517578	0.0714189441373314			73	0.0010922641657435	73	0.00118707652539627	73	0.00117735406639056	73	0.00104002332170468	73	0.00115831531672899	73	0.000964202994700695
72	0.0773195459765871	72	0.0759839575492149	72	0.0734400848068242	72	0.06714718380877	72	0.0738204853179013	72	0.0716100015927387			731999969482422	0.00107533387658099	731999969482422	0.00112900130222398	731999969482422	0.00114971690840689	731999969482422	0.00101318173768602	731999969482422	0.00114496168498063	731999969482422	0.000889222189179209
721999969482422	0.0776104305109602	721999969482422	0.0763271811191038	721999969482422	0.0737275058961429	721999969482422	0.067317442347922	721999969482422	0.0739174849042919	721999969482422	0.0717979395207447			734000015258789	0.00112525723610722	734000015258789	0.00114704580307365	734000015258789	0.00116510648360638	734000015258789	0.00102091329397992	734000015258789	0.0010859806182016	734000015258789	0.000904977920809646
724000015258789	0.0779351637006971	724000015258789	0.0765572145266163	724000015258789	0.074011920066849	724000015258789	0.0676073833084439	724000015258789	0.0741458368157357	724000015258789	0.072120534512516			735999984741211	0.00111289399045364	735999984741211	0.00110253257973015	735999984741211	0.00117279336356824	735999984741211	0.0010405557936164	735999984741211	0.00103382715902757	735999984741211	0.000952563680541654
725999984741211	0.0780745461152774	725999984741211	0.0766725892400188	725999984741211	0.0741862648854684	725999984741211	0.067807422799251	725999984741211	0.0744515976718173	725999984741211	0.0724330631535492			738000030517578	0.0010756512753184	738000030517578	0.00105800601908034	738000030517578	0.00113568730116151	738000030517578	0.00102078276329365	738000030517578	0.000994137084626582	738000030517578	0.000990891309019057
728000030517578	0.0783473772121192	728000030517578	0.0769639715441366	728000030517578	0.0744649928819223	728000030517578	0.0680382766057042	728000030517578	0.0747582000852927	728000030517578	0.0725961955561353			74	0.00111885263246823	74	0.00110430928384512	74	0.00113870255272623	74	0.00102435512070194	74	0.000996310045213499	74	0.000986740054212074
73	0.078589785575484	73	0.0772912336328607	73	0.0746736151002789	73	0.0682087352211748	73	0.074914166069335	73	0.0728223389124526			741999969482422	0.00113990895945422	741999969482422	0.00115260337844026	741999969482422	0.00114451215216493	741999969482422	0.00101325440049686	741999969482422	0.00100285953718544	741999969482422	0.00102810144614381
731999969482422	0.0788688719052778	731999969482422	0.0775870711138886	731999969482422	0.0749984021283981	731999969482422	0.0684812969675332	731999969482422	0.0752541462675868	731999969482422	0.0730960879779374			744000015258789	0.0011405311484373	744000015258789	0.00116756390051296	744000015258789	0.00114939455373052	744000015258789	0.00100449907840171	744000015258789	0.000997619870726431	744000015258789	0.00105939885657075
734000015258789	0.0789538880195938	734000015258789	0.07767679408567	734000015258789	0.0751203601348465	734000015258789	0.0686143525906272	734000015258789	0.0752872542728226	734000015258789	0.0731163634321837			745999984741211	0.00102909715258481	745999984741211	0.00111164669722927	745999984741211	0.00109595298771721	745999984741211	0.000939796234337505	745999984741211	0.000931795964118271	745999984741211	0.000918171869289651
735999984741211	0.079220292322665	735999984741211	0.0779217977435027	735999984741211	0.0754555781161408	735999984741211	0.0688711226918181	735999984741211	0.0756500120732388	735999984741211	0.0733403269328406			748000030517578	0.00100244411289077	748000030517578	0.0010655746124404	748000030517578	0.00106976187068625	748000030517578	0.000889972066471807	748000030517578	0.000962921082785107	748000030517578	0.000886232956294004
738000030517578	0.0793899630961271	738000030517578	0.0780547105336319	738000030517578	0.0755669548406143	738000030517578	0.0689914620159351	738000030517578	0.0756457698647314	738000030517578	0.0734041518858136			75	0.0010002136488357	75	0.00102215278888858	75	0.00103812621742571	75	0.000848985139456908	75	0.000972302383699007	75	0.000839336072076587
74	0.0797147963167499	74	0.0783880649409065	74	0.0758441241983529	74	0.0692574669662346	74	0.0761105229730964	74	0.0737956564030141			751999969482422	0.00105769561696263	751999969482422	0.00105710607887148	751999969482422	0.00104805361908346	751999969482422	0.000867791980328019	751999969482422	0.00109476939288469	751999969482422	0.000931753036941156
741999969482422	0.0799730700318064	741999969482422	0.0786226570158237	741999969482422	0.076113485125606	741999969482422	0.0694988144253512	741999969482422	0.0762364726151276	741999969482422	0.0740457508535157			754000015258789	0.00109480925904069	754000015258789	0.00105692781083205	754000015258789	0.00103735054009797	754000015258789	0.000891166010470964	754000015258789	0.00108300669042199	754000015258789	0.00102129905552232
744000015258789	0.0801215505285556	744000015258789	0.0788240471578748	744000015258789	0.0763327901987336	744000015258789	0.0696958676339453	744000015258789	0.0763992541563931	744000015258789	0.0742209667488749			755999984741211	0.00102057636301251	755999984741211	0.000999770383825145	755999984741211	0.00101308976128956	755999984741211	0.000889511601437826	755999984741211	0.00102168867978184	755999984741211	0.00104085380588673
745999984741211	0.080241518284746	745999984741211	0.0790140203017539	745999984741211	0.0765268519878026	745999984741211	0.0698150732153492	745999984741211	0.0765142057939259	745999984741211	0.0742815211486666			758000030517578	0.000962490572029215	758000030517578	0.000941943322007825	758000030517578	0.000961008527637635	758000030517578	0.000835381087028469	758000030517578	0.000920240026343984	758000030517578	0.000960009322886783
748000030517578	0.0805815282212297	748000030517578	0.079284749208884	748000030517578	0.0767333773687986	748000030517578	0.0700221059768243	748000030517578	0.0767408687837283	748000030517578	0.0744974033736471			76	0.000984405369676058	76	0.000948974633280117	76	0.000946026578417102	76	0.000883998119351618	76	0.000860487582243076	76	0.000895244529585653
75	0.0808107576683844	75	0.0794909453121221	75	0.076986362773681	75	0.0702500042899423	75	0.0770269965953464	75	0.074716636179427			761999969482422	0.000968277651098259	761999969482422	0.000931850042158033	761999969482422	0.000972952194753609	761999969482422	0.000929176094448041	761999969482422	0.000838659950816656	761999969482422	0.000878767125785783
751999969482422	0.0809433547752212	751999969482422	0.079657063217689	751999969482422	0.0771914333768019	751999969482422	0.0703963524984093	751999969482422	0.077204927521328	751999969482422	0.0749492918110698			764000015258789	0.000891591346643536	764000015258789	0.000888890068387843	764000015258789	0.000949058155427781	764000015258789	0.000915941478116033	764000015258789	0.000803755637171656	764000015258789	0.000829409399233392
754000015258789	0.0811339944168248	754000015258789	0.0798853802908538	754000015258789	0.0773503861067613	754000015258789	0.0705414133611883	754000015258789	0.0773103280194991	754000015258789	0.075077550071044			765999984741211	0.000799345361672877	765999984741211	0.000850381329494258	765999984741211	0.00086838268452245	765999984741211	0.000821485435897757	765999984741211	0.000721837901862367	765999984741211	0.000698024906714726
755999984741211	0.0812984065498502	755999984741211	0.0800898434013937	755999984741211	0.0775711269043513	755999984741211	0.0707075490799208	755999984741211	0.0775964934051068	755999984741211	0.0751701625123834			768000030517578	0.000782866281599537	768000030517578	0.000859554116564819	768000030517578	0.000811023375884631	768000030517578	0.000733432029519181	768000030517578	0.0007424200621008	768000030517578	0.000597763127774874
758000030517578	0.0816227396149205	758000030517578	0.0802740627078858	758000030517578	0.0777737214697262	758000030517578	0.0708961474131777	758000030517578	0.0778191240310654	758000030517578	0.0755390746801395			77	0.000794219171639625	77	0.000819330112623	77	0.00074565344786094	77	0.00064315078281792	77	0.000731036853375346	77	0.000625863593169275
76	0.0818207994804983	76	0.0805201044568852	76	0.07804391587181	76	0.0711250745199585	76	0.0780465723098498	76	0.0756585718388037			771999969482422	0.000770746387124878	771999969482422	0.000809142597051628	771999969482422	0.000753305927775938	771999969482422	0.00063885617018855	771999969482422	0.00074303919006276	771999969482422	0.000617358181584019
761999969482422	0.0819838915261098	761999969482422	0.0806942762152113	761999969482422	0.0781472421170764	761999969482422	0.0712642809497986	761999969482422	0.0781462773807877	761999969482422	0.0758983312527079			774000015258789	0.000736410111541741	774000015258789	0.000780241091583077	774000015258789	0.000744483773386365	774000015258789	0.000622962401081956	774000015258789	0.00067086038496806	774000015258789	0.000589672265906821
764000015258789	0.0821438148650924	764000015258789	0.0808266783359872	764000015258789	0.0783196960792274	764000015258789	0.0714309784322679	764000015258789	0.0782834953017388	764000015258789	0.0760749400120944			775999984741211	0.000732111271787969	775999984741211	0.000740714708930474	775999984741211	0.000730572962912971	775999984741211	0.00061909203140333	775999984741211	0.000627800053434053	775999984741211	0.000631785138523171
765999984741211	0.0822350223843014	765999984741211	0.0809599731205516	765999984741211	0.0785269150561811	765999984741211	0.0715811296488144	765999984741211	0.0784203947883068	765999984741211	0.0761374111945238			778000030517578	0.000752286826387816	778000030517578	0.000729026126907714	778000030517578	0.000770910807687819	778000030517578	0.000661330187241176	778000030517578	0.000657968311475511	778000030517578	0.000659404294787402
768000030517578	0.0825095783833784	768000030517578	0.0811995668742408	768000030517578	0.0786895420436743	768000030517578	0.0717469413721966	768000030517578	0.0785866367765214	768000030517578	0.0762368007998757			78	0.000785305186616494	78	0.000741682720418497	78	0.000811534056241248	78	0.000701861678042503	78	0.000692767238536286	78	0.000712682314815234
77	0.0826769250241995	77	0.0814206193441858	77	0.0789262933572684	77	0.0720336960442092	77	0.0787729135994285	77	0.0764308679866558			781999969482422	0.000750372230559599	781999969482422	0.000716591093020752	781999969482422	0.00081369797952772	781999969482422	0.000724614903950017	781999969482422	0.000663899914470226	781999969482422	0.000743979215071986
771999969482422	0.0828039005853487	771999969482422	0.0815198603625319	771999969482422	0.0790678321048801	771999969482422	0.0720688302234028	771999969482422	0.0789420187668203	771999969482422	0.0766319401459895			784000015258789	0.000710494122004179	784000015258789	0.000653458917197654	784000015258789	0.000727263051624866	784000015258789	0.000636724096098002	784000015258789	0.000658766654935819	784000015258789	0.000762026704061322
774000015258789	0.0829059092387022	774000015258789	0.0816547943758311	774000015258789	0.0791203518363007	774000015258789	0.0721412816278859	774000015258789	0.0790590310859899	774000015258789	0.0766441453167952			785999984741211	0.00068969229705976	785999984741211	0.000631647028165559	785999984741211	0.000663987007809195	785999984741211	0.000586660549092685	785999984741211	0.000655407184258176	785999984741211	0.000641933662516008
775999984741211	0.0830582964558631	775999984741211	0.0818217395545114	775999984741211	0.0792433429299959	775999984741211	0.0721995949814777	775999984741211	0.0791177112134794	775999984741211	0.0767354473027623
778000030517578	0.0832999156880856	778000030517578	0.0820302139656017	778000030517578	0.079442081122353	778000030517578	0.0724060426491725	778000030517578	0.0793329114940329	778000030517578	0.0769349312958474
78	0.0833380847478579	78	0.0820584729316816	78	0.0795989178098989	78	0.0725393344901394	78	0.0793981571113244	78	0.0770821280402061
781999969482422	0.0835244583827661	781999969482422	0.0822877449596183	781999969482422	0.0798479204009935	781999969482422	0.0727782140509322	781999969482422	0.079586821848886	781999969482422	0.0771654962474062
784000015258789	0.0836957749215617	784000015258789	0.0824244253187312	784000015258789	0.0799480044945307	784000015258789	0.0728274531290695	784000015258789	0.0796469349748255	784000015258789	0.0772619494646658
785999984741211	0.0838849728774054	785999984741211	0.0825553080537858	785999984741211	0.0800319624513216	785999984741211	0.0729490352940456	785999984741211	0.0798762298407698	785999984741211	0.0776036278479544
788000030517578	0.0839923613414127	788000030517578	0.0826840605288127	788000030517578	0.0802512987632641	788000030517578	0.0731046259486948	788000030517578	0.0800411565302559	788000030517578	0.0776517439357963
79	0.084028493692693	79	0.0827581742683357	79	0.0803253306241426	79	0.0731360936093407	79	0.0800356972003708	79	0.077741732978209
791999969482422	0.0841820632127293	791999969482422	0.0828687671545267	791999969482422	0.0803861781812009	791999969482422	0.0732391351776282	791999969482422	0.0800974854978484	791999969482422	0.0777856745859954
794000015258789	0.084378597800677	794000015258789	0.0830350578071819	794000015258789	0.0805569279394115	794000015258789	0.073392984412742	794000015258789	0.0803560622975359	794000015258789	0.0779451962380724
795999984741211	0.0844984257054991	795999984741211	0.0831881954613095	795999984741211	0.0808099843627909	795999984741211	0.0735757290349611	795999984741211	0.0804447479687194	795999984741211	0.0779756195664664
796999969482422	0.0845452804864321	796999969482422	0.0832694600798469	796999969482422	0.0808726432315959	796999969482422	0.0736169234838431	796999969482422	0.0804702433553933	796999969482422	0.0782146678031458

## Sheet: 5fC-D_pH7.0-7.5_MfC-G_pH7.0_raw
oligo 2 F-D 7.0 r1_260.00nm_20.0-80.0C		oligo 2 F-D 7.0 r2_260.00nm_20.0-80.0C		oligo 2 F-D 7.0 r3_260.00nm_20.0-80.0C		oligo 2 F-D 7.5 r1_260.00nm_20.0-80.0C		oligo 2 F-D 7.5 r2_260.00nm_20.0-80.0C		oligo 2 F-D 7.5 r3_260.00nm_20.0-80.0C		oligo 2 M-G 7.0 r3_260.00nm_20.0-80.0C		Derivative 1(oligo 2 F-D 7.0 r1_260.00nm_20.0-80.0C)		Derivative 1(oligo 2 F-D 7.0 r2_260.00nm_20.0-80.0C)		Derivative 1(oligo 2 F-D 7.0 r3_260.00nm_20.0-80.0C)		Derivative 1(oligo 2 F-D 7.5 r1_260.00nm_20.0-80.0C)		Derivative 1(oligo 2 F-D 7.5 r2_260.00nm_20.0-80.0C)		Derivative 1(oligo 2 F-D 7.5 r3_260.00nm_20.0-80.0C)		Derivative 1(oligo 2 M-G 7.0 r3_260.00nm_20.0-80.0C)
Temperature (C)	Abs	Temperature (C)	Abs	Temperature (C)	Abs	Temperature (C)	Abs	Temperature (C)	Abs	Temperature (C)	Abs	Temperature (C)	Abs	Temperature (C)	Abs	Temperature (C)	Abs	Temperature (C)	Abs	Temperature (C)	Abs	Temperature (C)	Abs	Temperature (C)	Abs	Temperature (C)	Abs
20	-0.00113023687439168	20	-0.000565163874901579	20	-0.00122899916526036	20	-0.00339788527413318	201000003814697	-0.000611267362755281	201000003814697	-0.000710066329947175	20	-0.000367151324643481	212000007629395	9.31021e+09	212000007629395	0.000230047835382977	212000007629395	6.68203e+09	212000007629395	0.000218147040783026	212000007629395	0.000106317691805196	212000007629395	-2.95973e+08	212000007629395	5.23271e+09
202000007629395	-0.00183637743972533	202000007629395	-0.00038583422120423	202000007629395	-0.00126573584460268	202000007629395	-0.00398386968633574	202000007629395	-0.000804731386981293	202000007629395	-0.000900527779789116	202000007629395	-0.000569051987529011	213999996185303	2.94862e+09	213999996185303	0.0001877630354138	213999996185303	7.1639e+09	213999996185303	0.000244488020306248	213999996185303	3.84854e+09	213999996185303	-5.32615e+09	213999996185303	3.94227e+09
203999996185303	-0.00205503428861484	203999996185303	-0.000199375226606848	203999996185303	-0.0013225893218325	203999996185303	-0.00438887084856302	203999996185303	-0.000790793033147104	203999996185303	-0.000954740259383461	203999996185303	-0.000678978979970014	216000003814697	3.54833e+09	216000003814697	0.000185545179850477	216000003814697	5.60601e+09	216000003814697	0.000224981808990997	216000003814697	1.59683e+08	216000003814697	-5.37511e+09	216000003814697	2.21891e+09
206000003814697	-0.00218167376272563	206000003814697	-4.973e+09	206000003814697	-0.00132680313427933	206000003814697	-0.00451111860125874	206000003814697	-0.000791649258343493	206000003814697	-0.00097901101019777	206000003814697	-0.000733477932382925	217999992370605	3.39643e+09	217999992370605	0.000188844741971943	217999992370605	4.47207e+08	217999992370605	0.000242497281577706	217999992370605	-1.20701e+09	217999992370605	-5.82126e+09	217999992370605	-3.22012e+08
207999992370605	-0.00222686586789795	207999992370605	4.037e+08	207999992370605	-0.00132386146763443	207999992370605	-0.00454908398975246	207999992370605	-0.000778998830954256	207999992370605	-0.00100104612785035	207999992370605	-0.000762644874135387	22	3.70183e+09	22	0.000179565894163695	22	3.99147e+09	22	0.000274143520869616	22	-2.22689e+09	22	-6.45423e+09	22	1.14399e+08
21	-0.00223665825829664	21	9.35435e+09	21	-0.00129708506353953	21	-0.00454696929205415	21	-0.00074583412297536	21	-0.000998604176823006	21	-0.000696359654471855	222000007629395	3.84089e+08	222000007629395	0.000152463430976135	222000007629395	4.20417e+09	222000007629395	0.000296683732503932	222000007629395	-2.07536e+09	222000007629395	-6.57131e+09	222000007629395	3.70678e+09
212000007629395	-0.00224603014155915	212000007629395	0.000142037695391422	212000007629395	-0.00128671770304164	212000007629395	-0.00452979996637508	212000007629395	-0.000732973644977018	212000007629395	-0.00101737791703274	212000007629395	-0.000700880012286494	223999996185303	3.66175e+09	223999996185303	0.000120803116453189	223999996185303	4.12789e+08	223999996185303	0.000324951551939845	223999996185303	-1.41863e+09	223999996185303	-6.45504e+09	223999996185303	4.52165e+09
213999996185303	-0.00226483005358064	213999996185303	0.000177666282725739	213999996185303	-0.0012789751844922	213999996185303	-0.00450387520265728	213999996185303	-0.000723739844725293	213999996185303	-0.00103096120246086	213999996185303	-0.000716233005848988	226000003814697	3.33799e+09	226000003814697	9.53806e+09	226000003814697	4.20654e+09	226000003814697	0.000366035229086527	226000003814697	-1.45883e+08	226000003814697	-5.332e+09	226000003814697	4.37057e+09
216000003814697	-0.0022608529531125	216000003814697	0.000218705205101753	216000003814697	-0.00127676310777474	216000003814697	-0.00446423585128011	216000003814697	-0.000729494731598978	216000003814697	-0.00105998942216144	216000003814697	-0.00074476322369079	227999992370605	4.06014e+09	227999992370605	7.88093e+09	227999992370605	4.51359e+09	227999992370605	0.000394885681095708	227999992370605	1.1678e+08	227999992370605	-4.15307e+09	227999992370605	4.09397e+09
217999992370605	-0.00226772883687492	217999992370605	0.000260367775098855	217999992370605	-0.00127507662363835	217999992370605	-0.00443766676280107	217999992370605	-0.000726868283223276	217999992370605	-0.00106838767321989	217999992370605	-0.000732023910175652	23	5.41768e+09	23	7.53092e+09	23	4.26499e+09	23	0.000426586271732836	23	1.88718e+09	23	-2.54554e+09	23	3.70839e+09
22	-0.00224810619957434	22	0.000303977568469178	22	-0.00124818031392876	22	-0.00437753093893601	22	-0.00072688544586741	22	-0.00106950227241403	22	-0.000716351395036354	232000007629395	6.15142e+08	232000007629395	6.87606e+09	232000007629395	3.24535e+09	232000007629395	0.000438177921420174	232000007629395	1.0507e+09	232000007629395	-2.19753e+09	232000007629395	3.179e+09
222000007629395	-0.00223396555178648	222000007629395	0.000340410793946113	222000007629395	-0.00123569561032693	222000007629395	-0.00431676312840473	222000007629395	-0.000727861207643911	222000007629395	-0.0010705884023542	222000007629395	-0.000697878525694791	233999996185303	5.78441e+09	233999996185303	6.15398e+08	233999996185303	1.7043e+09	233999996185303	0.000460600520606154	233999996185303	1.53382e+08	233999996185303	-2.44166e+09	233999996185303	2.71961e+09
223999996185303	-0.00222667555087003	223999996185303	0.000372694816548133	223999996185303	-0.00123357054250689	223999996185303	-0.0042399882779114	223999996185303	-0.000742869816615825	223999996185303	-0.00108677352658048	223999996185303	-0.000704571984025633	236000003814697	4.63006e+09	236000003814697	6.91621e+09	236000003814697	9.67814e+08	236000003814697	0.000475797980289726	236000003814697	-1.71377e+09	236000003814697	-4.50627e+09	236000003814697	2.64802e+08
226000003814697	-0.00221941566836825	226000003814697	0.000389259470513965	226000003814697	-0.00123408482094752	226000003814697	-0.00419780262422814	226000003814697	-0.000740547060241911	226000003814697	-0.00111138711079301	226000003814697	-0.000706994566491647	237999992370605	3.89524e+09	237999992370605	6.91462e+09	237999992370605	-4.38014e+08	237999992370605	0.000497668939741264	237999992370605	-4.88831e+08	237999992370605	-8.24908e+09	237999992370605	4.26702e+09
227999992370605	-0.00222756862619484	227999992370605	0.00039853728564759	227999992370605	-0.00122934382198345	227999992370605	-0.00411471283959844	227999992370605	-0.000744003031938021	227999992370605	-0.00113415980310068	227999992370605	-0.000710947792525916	24	3.39148e+09	24	5.9031e+09	24	-2.47272e+08	24	0.000521059696178178	24	-9.20623e+09	24	-0.000126845221060317	24	6.02489e+09
23	-0.00222125932482872	23	0.000413394338282742	23	-0.00121121821543159	23	-0.00402946138473438	23	-0.000732071622080109	23	-0.00113665978745155	23	-0.00066540906742635	242000007629395	2.76055e+09	242000007629395	3.2289e+08	242000007629395	-5.99625e+09	242000007629395	0.000518627605577282	242000007629395	-0.000142813949642014	242000007629395	-0.000169859517442772	242000007629395	7.48278e+09
232000007629395	-0.00220720757617685	232000007629395	0.000420273131469152	232000007629395	-0.00120607824350947	232000007629395	-0.00396147277141767	232000007629395	-0.000737170511499536	232000007629395	-0.00113562738983754	232000007629395	-0.000670942356885062	243999996185303	2.03802e+09	243999996185303	-1.77044e+09	243999996185303	-0.000104133332942125	243999996185303	0.00050924845466631	243999996185303	-0.000194000759204229	243999996185303	-0.000196450071183054	243999996185303	7.21771e+09
233999996185303	-0.00218397857230806	233999996185303	0.000443370383634632	233999996185303	-0.001193964464505	233999996185303	-0.00384093634869094	233999996185303	-0.000724878900764413	233999996185303	-0.00112372393300511	233999996185303	-0.000669920691719759	246000003814697	2.37504e+08	246000003814697	-7.89397e+07	246000003814697	-0.000139450201174491	246000003814697	0.000526832709126368	246000003814697	-0.000244704119749239	246000003814697	-0.000195776520426892	246000003814697	4.69897e+09
236000003814697	-0.00216790660586711	236000003814697	0.000468826722232357	236000003814697	-0.0011863468675853	236000003814697	-0.00373930414339375	236000003814697	-0.000724428049987108	236000003814697	-0.00112708832880131	236000003814697	-0.000656516324432393	247999992370605	3.23979e+08	247999992370605	-0.000159648686102183	247999992370605	-0.000157583553628241	247999992370605	0.000576291558697855	247999992370605	-0.000281584970413837	247999992370605	-0.000183648208340629	247999992370605	3.37157e+09
237999992370605	-0.00215448812752254	237999992370605	0.000473676988892587	237999992370605	-0.00118941589469674	237999992370605	-0.00367106629227442	237999992370605	-0.000734520870500337	237999992370605	-0.00114820498406304	237999992370605	-0.00065339731739655	25	4.9123e+09	25	-0.000265152263283605	25	-0.000160926407334098	25	0.000666977698323504	25	-0.000290195104513019	25	-0.000129676862750982	25	2.62626e+07
24	-0.00215161303588616	24	0.000482364676222371	24	-0.001212761913267	24	-0.00355668179304706	24	-0.00076144690204907	24	-0.00117814690950132	24	-0.000669899124207721	252000007629395	8.33936e+09	252000007629395	-0.00037804427086782	252000007629395	-0.000124805100929732	252000007629395	0.000876748309476623	252000007629395	-0.000259617688774865	252000007629395	-4.66639e+08	252000007629395	3.75949e+09
242000007629395	-0.00217551119121656	242000007629395	0.000470515465917162	242000007629395	-0.00122588532529877	242000007629395	-0.00349103458744209	242000007629395	-0.000781197752624529	242000007629395	-0.00121338425225354	242000007629395	-0.000645737358104959	253999996185303	0.000137366046640741	253999996185303	-0.00048701232268347	253999996185303	-4.04437e+09	253999996185303	0.00111926215336502	253999996185303	-0.000170348788508243	253999996185303	6.99458e+09	253999996185303	8.82784e+09
243999996185303	-0.00216123641096876	243999996185303	0.000489603779113742	243999996185303	-0.00121089697866503	243999996185303	-0.00333317366130473	243999996185303	-0.00078767747769154	243999996185303	-0.0012266351530268	243999996185303	-0.000619093586080738	256000003814697	0.000248307646271688	256000003814697	-0.000569793484592565	256000003814697	8.9495e+09	256000003814697	0.0014285972136946	256000003814697	-3.62021e+09	256000003814697	0.000231064776252484	256000003814697	0.000136661957122376
246000003814697	-0.00214257672551061	246000003814697	0.000508902844328273	246000003814697	-0.00121379514943506	246000003814697	-0.00323547144934324	246000003814697	-0.000838575512304545	246000003814697	-0.00126954938040978	246000003814697	-0.000586459737703101	257999992370605	0.000373519061314183	257999992370605	-0.00060982606539229	257999992370605	0.000288499910339765	257999992370605	0.00177685148127347	257999992370605	0.00011863280221118	257999992370605	0.000395096970910148	257999992370605	0.00020905609958666
247999992370605	-0.00211831456943511	247999992370605	0.000470816576467911	247999992370605	-0.00126572691840009	247999992370605	-0.00309506636406951	247999992370605	-0.000905226029925106	247999992370605	-0.00131271979006211	247999992370605	-0.000573847552796247	26	0.000517228390959542	26	-0.000626004400140729	26	0.000467794503286463	26	0.00204061908801001	26	0.00027407370686005	26	0.000607115418164747	26	0.000231704868148502
25	-0.00211513329585378	25	0.000427158271379009	25	-0.00130931046577252	25	-0.00301505550221305	25	-0.000957450322078776	25	-0.0013514205071589	25	-0.000593680989224856	262000007629395	0.000613373606665088	262000007629395	-0.000606407232769383	262000007629395	0.000671250373634858	262000007629395	0.00224626213082909	262000007629395	0.00040426211594267	262000007629395	0.000814802115502785	262000007629395	0.000203180669973544
252000007629395	-0.0021265681671315	252000007629395	0.000355895574229455	252000007629395	-0.00135535406001651	252000007629395	-0.00289739078229734	252000007629395	-0.00101787114950281	252000007629395	-0.00137963485023994	252000007629395	-0.000601902914559996	263999996185303	0.000736468562468814	263999996185303	-0.000517472762478842	263999996185303	0.000834764728561806	263999996185303	0.00232349475467203	263999996185303	0.00049797504587797	263999996185303	0.000999109109593162	263999996185303	0.000148988762048359
253999996185303	-0.0021080733540801	253999996185303	0.000271376026668828	253999996185303	-0.00136146335706312	253999996185303	-0.002697237327208	253999996185303	-0.00105849440324454	253999996185303	-0.0013673365919519	253999996185303	-0.000579482941520973	266000003814697	0.000851484025911499	266000003814697	-0.000363825754890553	266000003814697	0.000976533880988171	266000003814697	0.00228605802910304	266000003814697	0.000577385521095172	266000003814697	0.00116514596870025	266000003814697	8.24506e+09
256000003814697	-0.00206136945963209	256000003814697	0.000177023184569094	256000003814697	-0.00134895202853426	256000003814697	-0.00244443419413271	256000003814697	-0.00110471585589789	256000003814697	-0.00133919300299439	256000003814697	-0.000583349637037555	267999992370605	0.000978407663201474	267999992370605	-0.00014382624971987	267999992370605	0.00108375904568406	267999992370605	0.00216195126005671	267999992370605	0.00062654999930288	267999992370605	0.00126119552934169	267999992370605	-5.79656e+08
257999992370605	-0.00200725657574439	257999992370605	5.45843e+09	257999992370605	-0.00131385370625641	257999992370605	-0.00211529782210343	257999992370605	-0.00108778854299325	257999992370605	-0.00128902721410795	257999992370605	-0.00051386915828448	27	0.00113939004349317	27	0.000104138789941083	27	0.00115096711688947	27	0.00199078595572533	27	0.000661287879932622	27	0.00127957027868439	27	-0.000103455854265091
26	-0.001921000849175	26	-7.60896e+09	26	-0.00125625787667671	26	-0.00173089688232933	26	-0.00104754155568695	26	-0.00116244882380728	26	-0.00047512248649011	272000007629395	0.00128260735043444	272000007629395	0.000319103835500071	272000007629395	0.00115326251832113	272000007629395	0.00176605161571547	272000007629395	0.000687056156047429	272000007629395	0.00122613387712506	272000007629395	-0.000203762373308257
262000007629395	-0.0017961935512487	262000007629395	-0.000200402919910948	262000007629395	-0.00113468497520578	262000007629395	-0.0012538835916174	262000007629395	-0.000975948562093715	262000007629395	-0.00105239627996776	262000007629395	-0.000422234278241539	273999996185303	0.00140879036637663	273999996185303	0.000468028853605672	273999996185303	0.00111835652840266	273999996185303	0.0015335488413954	273999996185303	0.000689603037524763	273999996185303	0.00108505889482074	273999996185303	-0.000325731820799263
263999996185303	-0.00165459458080457	263999996185303	-0.000316493309188729	263999996185303	-0.00100070991664204	263999996185303	-0.000869652009078375	263999996185303	-0.000870941713080213	263999996185303	-0.000875096851160773	263999996185303	-0.000385343457215778	276000003814697	0.00148086283742819	276000003814697	0.000529627895137092	276000003814697	0.00102030560840643	276000003814697	0.00127535710327072	276000003814697	0.000656299753389734	276000003814697	0.000887781107233585	276000003814697	-0.000520277131552922
266000003814697	-0.0014770885634494	266000003814697	-0.000413026427287712	266000003814697	-0.0008082980083039	266000003814697	-0.000357159965325532	266000003814697	-0.000761693546855804	266000003814697	-0.000651893142093108	266000003814697	-0.000379577961374864	277999992370605	0.00148835067813588	277999992370605	0.000634036155148612	277999992370605	0.000874434906325528	277999992370605	0.00106686621758953	277999992370605	0.000578785294805907	277999992370605	0.000678635466653544	277999992370605	-0.000895896016913725
267999992370605	-0.00132921174195941	267999992370605	-0.000453361301936302	267999992370605	-0.000542466775541911	267999992370605	0.000146872576663118	267999992370605	-0.000631958183945334	267999992370605	-0.000417009213384415	267999992370605	-0.000328051090149047	28	0.00139361994571294	28	0.000809518009427386	28	0.000689031553786878	28	0.00085945805880686	28	0.000441417113901898	28	0.000481883269492505	28	-0.00126245854332866
27	-0.00111451006927108	27	-0.000489557548417008	27	-0.000387830016389394	27	0.000467384449042218	27	-0.000524784228242939	27	-9.99484e+09	27	-0.00040074369224716	282000007629395	0.00127000527225215	282000007629395	0.00116267319046147	282000007629395	0.000459097741440568	282000007629395	0.000621518765217269	282000007629395	0.000186301237255921	282000007629395	0.000307758435536571	282000007629395	-0.00188552195810752
272000007629395	-0.000924883236771468	272000007629395	-0.00046071569469727	272000007629395	-0.000111182567971295	272000007629395	0.000945722877302399	272000007629395	-0.00041426380547927	272000007629395	0.000108758930407928	272000007629395	-0.000416615624646485	283999996185303	0.0011866000993236	283999996185303	0.00172936032167032	283999996185303	0.000210916435171478	283999996185303	0.000364443388782682	283999996185303	-0.000118841273516214	283999996185303	0.000109929278077605	283999996185303	-0.00118572595914988
273999996185303	-0.000575176200700466	273999996185303	-0.00033134339359101	273999996185303	6.01088e+09	273999996185303	0.00117192274946568	273999996185303	-0.000263511626311016	273999996185303	0.000347099062228816	273999996185303	-0.000449901488418458	286000003814697	0.00104514236935532	286000003814697	0.00247848168781425	286000003814697	-7.88133e+09	286000003814697	1.96827e+09	286000003814697	-0.000488587932973982	286000003814697	-6.44008e+09	286000003814697	0.000613320840491521
276000003814697	-0.000341517251443258	276000003814697	-0.000207114670547344	276000003814697	0.000308189642727748	276000003814697	0.00146150175167374	276000003814697	-0.000101919329216364	276000003814697	0.000571552745745272	276000003814697	-0.00052103914998969	287999992370605	0.000737712867553518	287999992370605	0.00314069774914343	287999992370605	-0.000344212371395423	287999992370605	-0.000359308416534078	287999992370605	-0.000901613928892271	287999992370605	-0.000158266523530985	287999992370605	0.00370097772586236
277999992370605	-2.75216e+08	277999992370605	-3.97908e+09	277999992370605	0.000516297797446642	277999992370605	0.001729412826606	277999992370605	5.57971e+08	277999992370605	0.000703045470139195	277999992370605	-0.00064010534798023	29	0.00033245440622731	29	0.00358773889365319	29	-0.000555893679218907	29	-0.000699656358089475	29	-0.00126699611450703	29	-0.000158098249910288	29	0.00770051987195983
28	0.000324649129353895	28	9.51746e+09	28	0.000679508712853349	28	0.00192503123199757	28	0.000104529300511182	28	0.000822475452068216	28	-0.000796793667960646	292000007629395	-0.000104174993803956	292000007629395	0.00371536248443894	292000007629395	-0.000660366694403375	292000007629395	-0.000958581866705151	292000007629395	-0.00149671785920569	292000007629395	-5.29536e+09	292000007629395	0.012303743484402
282000007629395	0.000538576586606399	282000007629395	0.000212485579376343	282000007629395	0.000773178839232461	282000007629395	0.00203247097365224	282000007629395	0.000188970409016883	282000007629395	0.000896093429889318	282000007629395	-0.000939250456251323	293999996185303	-0.00049330144565669	293999996185303	0.00348349800590354	293999996185303	-0.000650161978808576	293999996185303	-0.00110568237046117	293999996185303	-0.00153594612687901	293999996185303	8.93563e+09	293999996185303	0.0162035042132309
283999996185303	0.000796686675029821	283999996185303	0.000418242833838749	283999996185303	0.00085930475806819	283999996185303	0.00215155087441123	283999996185303	0.000190448477723568	283999996185303	0.000929810695571953	283999996185303	-0.00118938958436624	296000003814697	-0.000708348273318598	296000003814697	0.00294539556447748	296000003814697	-0.00052180206668089	296000003814697	-0.00111243243219783	296000003814697	-0.00137054315924632	296000003814697	0.000191335410907813	296000003814697	0.018587940545827
286000003814697	0.000985828853820656	286000003814697	0.000764141165821799	286000003814697	0.000849885789779209	286000003814697	0.00219767778668159	286000003814697	0.000145548614841609	286000003814697	0.000928825608828205	286000003814697	-0.00142534658342768	297999992370605	-0.000697686007948026	297999992370605	0.00218305044133837	297999992370605	-0.000291379347312706	297999992370605	-0.00103340087539608	297999992370605	-0.00102892244993755	297999992370605	0.000211178904244614	297999992370605	0.0184749124867862
287999992370605	0.00115440487965773	287999992370605	0.00139840795394351	287999992370605	0.00081243319334149	287999992370605	0.00218851584895254	287999992370605	3.98838e+09	287999992370605	0.000947475378092539	287999992370605	-0.00148441238660755	30	-0.000472601545427374	30	0.00137658040724908	30	-1.03997e+09	30	-0.000891620353462708	30	-0.000600123813483205	30	0.000137844986580875	30	0.0158567214222326
29	0.00127562190279109	29	0.00205745657624212	29	0.000750911819122468	29	0.00210803042310534	29	-0.000178173187675977	29	0.000914737516882186	29	-0.000757856593314931	302000007629395	-8.66208e+09	302000007629395	0.000642796870471448	302000007629395	0.000265822681569665	302000007629395	-0.000720276270921704	302000007629395	-0.000172378036967116	302000007629395	3.33932e+08	302000007629395	0.0102701596432629
292000007629395	0.00142672153278122	292000007629395	0.00293604760400561	292000007629395	0.000654962938905685	292000007629395	0.00195024325638923	292000007629395	-0.000495886083724042	292000007629395	0.000840202709193693	292000007629395	0.000677312803068616	303999996185303	0.000357907489202141	303999996185303	0.00017365140009059	303999996185303	0.000494767383246669	303999996185303	-0.000562172744551308	303999996185303	0.000199278528085562	303999996185303	-4.71886e+09	303999996185303	0.00330988505078057
293999996185303	0.00147340737849649	293999996185303	0.00373258393050516	293999996185303	0.000446665583270968	293999996185303	0.00165918506004876	293999996185303	-0.00076907026943158	293999996185303	0.00078739570406736	293999996185303	0.00494291295923122	306000003814697	0.000715061311276013	306000003814697	-7.9071e+09	306000003814697	0.000615318011008485	306000003814697	-0.000439896539015347	306000003814697	0.000475025590171991	306000003814697	-5.58742e+09	306000003814697	-0.00317232217865987
296000003814697	0.00115286083519646	296000003814697	0.00440505251121158	296000003814697	0.000306938089377236	296000003814697	0.00143509248515923	296000003814697	-0.00116329620029257	296000003814697	0.000798662525859428	296000003814697	0.0079665513319013	307999992370605	0.000840776792683066	307999992370605	-0.000192677431938228	307999992370605	0.000643270672811731	307999992370605	-0.000376994304183419	307999992370605	0.000541285682692015	307999992370605	1.57295e+09	307999992370605	-0.00871673223919761
297999992370605	0.000904763013404186	297999992370605	0.00476398772869318	297999992370605	0.000193477244069823	297999992370605	0.00114180885426592	297999992370605	-0.00144046064915173	297999992370605	0.000934646524223301	297999992370605	0.012031994583193	31	0.00083588790466796	31	-0.000284471806971714	31	0.000593438305782322	31	-0.000434768745590081	31	0.000497679271225365	31	0.00012642214613609	31	-0.0118412097831966
30	0.000740061417553014	30	0.00513572590595453	30	0.00019971548138327	30	0.00103592440438638	30	-0.00155766437951865	30	0.00104181480770525	30	0.0156648923380087	312000007629395	0.000738270629330197	312000007629395	-0.000328127980842743	312000007629395	0.000501273875160036	312000007629395	-0.000504038487400301	312000007629395	0.000395762655513326	312000007629395	0.000187574970009547	312000007629395	-0.0126473906236716
302000007629395	0.00074708834734382	302000007629395	0.00539633565597966	302000007629395	0.000261750561613617	302000007629395	0.000914756320010004	302000007629395	-0.00161837506378541	302000007629395	0.00108019330064578	302000007629395	0.0188839175525072	313999996185303	0.000601495022688611	313999996185303	-0.000376870478591027	313999996185303	0.000360169693130955	313999996185303	-0.000606829653683747	313999996185303	0.000277708709082063	313999996185303	0.000159513025889592	313999996185303	-0.0113856773661039
303999996185303	0.000822998847096156	303999996185303	0.00547746252523471	303999996185303	0.000330456963095155	303999996185303	0.000784973194830161	303999996185303	-0.00158622670378851	303999996185303	0.00102967116512193	303999996185303	0.0200735418508188	316000003814697	0.00045241666200126	316000003814697	-0.000521828741293494	316000003814697	0.000224165828218529	316000003814697	-0.000723384883630534	316000003814697	0.000222252713808466	316000003814697	6.72764e+09	316000003814697	-0.00910365871877409
306000003814697	0.00096458080203582	306000003814697	0.00542310037093717	306000003814697	0.000439144816351691	306000003814697	0.000655545612136971	306000003814697	-0.00149229454090251	306000003814697	0.000932615426269453	306000003814697	0.0204782577186021	317999992370605	0.000344958677496716	317999992370605	-0.000714606603876994	317999992370605	0.000162834881120078	317999992370605	-0.000797484333714234	317999992370605	0.00022934654197694	317999992370605	-4.74957e+09	317999992370605	-0.00640131114637021
307999992370605	0.00116385558231478	307999992370605	0.00528440972231781	307999992370605	0.000598284908585759	307999992370605	0.000535029386256216	307999992370605	-0.00140708436355803	307999992370605	0.000873168413137058	307999992370605	0.0189377930424431	32	0.000271445522279407	32	-0.000925427655443972	32	0.000152041957520688	32	-0.000812928059834941	32	0.00024078681206465	32	-0.00017271202907761	32	-0.00444903881259597
31	0.00129723782389471	31	0.00522468403014071	31	0.000688377958080698	31	0.000467997171866557	31	-0.00131290817165856	31	0.000881564878829291	31	0.0165519141902369	322000007629395	0.000163161809107761	322000007629395	-0.00105645983900818	322000007629395	0.000137680311475582	322000007629395	-0.000743309798905934	322000007629395	0.000235180179585558	322000007629395	-0.000260276821292378	322000007629395	-0.00342634087042246
312000007629395	0.00144586137422786	312000007629395	0.00523958391178497	312000007629395	0.000810218158289578	312000007629395	0.000424872462899488	312000007629395	-0.00118663341790945	312000007629395	0.00103212225459656	312000007629395	0.012468020482194	324000015258789	7.23339e+08	324000015258789	-0.00109767022056474	324000015258789	0.000171966271524083	324000015258789	-0.000605231472693299	324000015258789	0.000231044681973049	324000015258789	-0.00024162432922085	324000015258789	-0.00335033979740957
313999996185303	0.00156507964792316	313999996185303	0.00526715775170521	313999996185303	0.000933291716936494	313999996185303	0.000359756836806955	313999996185303	-0.00108495659296028	313999996185303	0.00112306898194214	313999996185303	0.0105273713029582	325999984741211	4.94432e+08	325999984741211	-0.00108487668279962	325999984741211	0.000236308625690485	325999984741211	-0.000444060402314081	325999984741211	0.000242950460408861	325999984741211	-0.000172010609143703	325999984741211	-0.00292781597443055
316000003814697	0.00171174214758035	316000003814697	0.00520243183628957	316000003814697	0.000983268238117443	316000003814697	0.000249624431270372	316000003814697	-0.0010619984648078	316000003814697	0.00114618986825246	316000003814697	0.00882377021671247	327999992370605	-3.22864e+09	327999992370605	-0.00104570690910733	327999992370605	0.000279147743787583	327999992370605	-0.000312914669442664	327999992370605	0.00021574879236105	327999992370605	-0.000146478454500454	327999992370605	-0.00251959761500486
317999992370605	0.00178341813900387	317999992370605	0.00502991630047907	317999992370605	0.000991072669308512	317999992370605	2.49165e+08	317999992370605	-0.00110152323523285	317999992370605	0.00109709490464692	317999992370605	0.00781094002436381	33	-0.000224568826225081	33	-0.00108106775218773	33	0.000278348744394178	33	-0.000259909317159116	33	0.000135790615709975	33	-0.0002108487083286	33	-0.00203313299645725
32	0.00181794586690942	32	0.00480550797694414	32	0.00101748994609229	32	-0.000218382313311301	32	-0.00106086736793447	32	0.00100587843841963	32	0.0067584594827176	332000007629395	-0.000522365768296167	332000007629395	-0.00113082610809938	332000007629395	0.000222222425995142	332000007629395	-0.000256571328290394	332000007629395	3.55414e+09	332000007629395	-0.000333127016174886	332000007629395	-0.00164781267839056
322000007629395	0.00184221128517543	322000007629395	0.00459182713492183	322000007629395	0.00101305330829215	322000007629395	-0.000336989984200119	322000007629395	-0.00100649610375158	322000007629395	0.000954640962554072	322000007629395	0.00589235468310887	334000015258789	-0.000828922113823896	334000015258789	-0.00114247467820324	334000015258789	0.000115725483689467	334000015258789	-0.000291161085574732	334000015258789	-7.07315e+08	334000015258789	-0.000393094222808895	334000015258789	-0.00117162653147041
324000015258789	0.00185283835444588	324000015258789	0.00442058676508163	324000015258789	0.00103270374413279	324000015258789	-0.000446513520434278	324000015258789	-0.000901909260734648	324000015258789	0.000939617239527583	324000015258789	0.00530145473023896	335999984741211	-0.00105686280057401	335999984741211	-0.0010981948212793	335999984741211	5.19252e+09	335999984741211	-0.000335336466932637	335999984741211	-0.000148842306476143	335999984741211	-0.000358894708259773	335999984741211	-0.000602117029468053
325999984741211	0.00189381933019229	325999984741211	0.00417607506991524	325999984741211	0.00113469269993697	325999984741211	-0.000550605189371624	325999984741211	-0.000798762076413157	325999984741211	0.000961598024818289	325999984741211	0.00469757826878002	337999992370605	-0.00112296394823776	337999992370605	-0.000996514259050981	337999992370605	6.9324e+09	337999992370605	-0.000376914826956518	337999992370605	-0.000195909095218729	337999992370605	-0.000212681594977811	337999992370605	-7.58369e+09
327999992370605	0.00192170987037144	327999992370605	0.00400932979507349	327999992370605	0.00122112077609407	327999992370605	-0.000605878327121807	327999992370605	-0.000779176586364529	327999992370605	0.000917026213684262	327999992370605	0.00403518877885029	34	-0.00103279085761602	34	-0.000792190880741289	34	0.000106226069267226	34	-0.000401684828492447	34	-0.000227095946178392	34	-3.60794e+08	34	0.000319155544892538
33	0.00186382610700399	33	0.00376803887688884	33	0.00121681226975459	33	-0.00069207631819303	33	-0.000824513186068491	33	0.000799354432076905	33	0.00341973593149157	342000007629395	-0.000844511675736467	342000007629395	-0.000541609096202497	342000007629395	0.00011611650180682	342000007629395	-0.000469958244369296	342000007629395	-0.000228616157809189	342000007629395	0.000114992488967082	342000007629395	0.000549512361204854
332000007629395	0.00175714901594684	332000007629395	0.00356162973334756	332000007629395	0.00123506774111993	332000007629395	-0.000741896328546003	332000007629395	-0.00083895971798701	332000007629395	0.000762913102360819	332000007629395	0.00309970745397893	344000015258789	-0.000543529048817672	344000015258789	-0.000217559998881719	344000015258789	0.000152568744678905	344000015258789	-0.000536926535587074	344000015258789	-0.000151243728001529	344000015258789	0.000235821499190512	344000015258789	0.00069151659276498
334000015258789	0.00170742569864209	334000015258789	0.00333597705056037	334000015258789	0.00132480102329642	334000015258789	-0.000780217214956059	334000015258789	-0.000778713517056155	334000015258789	0.000783977733939098	334000015258789	0.00294917840010569	345999984741211	-0.000171876754876729	345999984741211	0.000140791046856795	345999984741211	0.000210334877599675	345999984741211	-0.000610616428333254	345999984741211	3.47678e+08	345999984741211	0.00028903763021534	345999984741211	0.000704861187212892
335999984741211	0.00158750934205198	335999984741211	0.00312462740879164	335999984741211	0.00137570148388011	335999984741211	-0.000824909552135782	335999984741211	-0.000712275701709449	335999984741211	0.000738396023106131	335999984741211	0.00284843328282548	347999992370605	0.000109208906804737	347999992370605	0.000458564504273566	347999992370605	0.000212795701714285	347999992370605	-0.000689684717388419	347999992370605	0.000144725671204956	347999992370605	0.00020893613809718	347999992370605	0.000703144901824285
337999992370605	0.00134854649988768	337999992370605	0.00293416546487149	337999992370605	0.00137728299158218	337999992370605	-0.000889845817728077	337999992370605	-0.000777437743261423	337999992370605	0.000570629850254923	337999992370605	0.00269160927793189	35	0.000259168386065145	35	0.000720368101555261	35	0.000167464110730655	35	-0.00071228846343131	35	0.000217169737156384	35	9.13134e+09	35	0.000728171008793802
34	0.000912726455830841	34	0.00264850879556501	34	0.00134575092206528	34	-0.000984823661784565	34	-0.000874694143921125	34	0.0004641786803331	34	0.00256571823558833	352000007629395	0.000263421674909414	352000007629395	0.000866503800607283	352000007629395	0.000125751785481926	352000007629395	-0.000702460617841372	352000007629395	0.000246841103477414	352000007629395	4.25933e+09	352000007629395	0.000813686901546529
342000007629395	0.00073290657441775	342000007629395	0.00255443774849414	342000007629395	0.00131493167307794	342000007629395	-0.00111506568897458	342000007629395	-0.000964931527711301	342000007629395	0.000472305999402353	342000007629395	0.00264515129117851	354000015258789	0.00034128009536746	354000015258789	0.000992858889665208	354000015258789	0.000155595821259726	354000015258789	-0.000626048347658218	354000015258789	0.000305009187691962	354000015258789	0.000104003199483214	354000015258789	0.000938506013936023
344000015258789	0.000655517249490329	344000015258789	0.00248955385240993	344000015258789	0.00135552073742237	344000015258789	-0.00122545902521731	344000015258789	-0.000993612992370342	344000015258789	0.000604924865103296	344000015258789	0.00294797481171426	355999984741211	0.000460654562205188	355999984741211	0.000949730632614952	355999984741211	0.000226080588030021	355999984741211	-0.000523844860988812	355999984741211	0.000365446355902212	355999984741211	0.000214272766243887	355999984741211	0.000928064214967444
345999984741211	0.000636091596180388	345999984741211	0.0024713498232017	345999984741211	0.00147391147959523	345999984741211	-0.00126578344551465	345999984741211	-0.000988913658551456	345999984741211	0.000703219212992858	345999984741211	0.00315235549657976	357999992370605	0.000545851598591396	357999992370605	0.000747946517086033	357999992370605	0.000319708751578267	357999992370605	-0.00043211637079083	357999992370605	0.000397910352540347	357999992370605	0.000253514813373132	357999992370605	0.000623735891966039
347999992370605	0.000665112003670708	347999992370605	0.00254140365440169	347999992370605	0.00153719573919397	347999992370605	-0.00137661463200123	347999992370605	-0.000950853213631232	347999992370605	0.000803627754886688	347999992370605	0.00331750209520185	36	0.000578400164959827	36	0.000495908961920262	36	0.000402087862939727	36	-0.000377861885026171	36	0.000400289909445603	36	0.000263356885584791	36	0.000251669157630077
35	0.000683638871540209	35	0.0026577584405011	35	0.00153937087427992	35	-0.00152689867052958	35	-0.000908861642180966	35	0.000799158003066611	35	0.00338049551775836	362000007629395	0.000534400245705327	362000007629395	0.000258278740361829	362000007629395	0.000442848893884219	362000007629395	-0.000328230379287305	362000007629395	0.000362157208898443	362000007629395	0.000186370517805179	362000007629395	-0.000206406749367799
352000007629395	0.000710617639270841	352000007629395	0.00281146836907327	352000007629395	0.00154414117103205	352000007629395	-0.00173708629104225	352000007629395	-0.000864933174638081	352000007629395	0.000750482592432909	352000007629395	0.00338323597191089	364000015258789	0.000391195838781623	364000015258789	4.4813e+09	364000015258789	0.00042081989099707	364000015258789	-0.000326357180125643	364000015258789	0.000272489452698339	364000015258789	3.02395e+09	364000015258789	-0.000689348806761383
354000015258789	0.000816349146588576	354000015258789	0.00302998342630176	354000015258789	0.00159425984524282	354000015258789	-0.00186740866917548	354000015258789	-0.000798077597040728	354000015258789	0.000708237837971573	354000015258789	0.00348893438212653	365999984741211	0.000212401340160174	365999984741211	-0.000120299870005003	365999984741211	0.000395034213501414	365999984741211	-0.000290712536658677	365999984741211	0.000183059560934085	365999984741211	-0.000140919128444881	365999984741211	-0.000892830622907831
355999984741211	0.000867399202121208	355999984741211	0.00322837968084086	355999984741211	0.00160598266364127	355999984741211	-0.00200789071060455	355999984741211	-0.000749639048998283	355999984741211	0.000716836115374082	355999984741211	0.00368378065642834	367999992370605	-2.61616e+09	367999992370605	-0.000206018436974471	367999992370605	0.000341109370558644	367999992370605	-0.000239543560181548	367999992370605	9.3598e+09	367999992370605	-0.000274233019271662	367999992370605	-0.000615384697539997
357999992370605	0.000896311873534895	357999992370605	0.00336598111236026	357999992370605	0.00161350403760446	357999992370605	-0.00209038728610947	357999992370605	-0.000723359557389883	357999992370605	0.000770736717956548	357999992370605	0.0040957723138795	37	-0.000299042085292525	37	-0.000270138393380317	37	0.000237371036883363	37	-0.000171161423393898	37	-6.15081e+08	37	-0.000362005251613636	37	3.46417e+09
36	0.00103818537695094	36	0.00355614651456043	36	0.00171357622040107	36	-0.00208596035072046	36	-0.000625908937460883	36	0.000959503957839974	36	0.00432379089166094	372000007629395	-0.000474598351537062	372000007629395	-0.000266441262920712	372000007629395	0.000197877232241235	372000007629395	-4.53063e+09	372000007629395	-6.10971e+07	372000007629395	-0.000276719125135446	372000007629395	0.000737080766692531
362000007629395	0.0011581588488324	362000007629395	0.00364700768612389	362000007629395	0.00185868885179836	362000007629395	-0.0021697286095769	362000007629395	-0.000513316697410662	362000007629395	0.00103383506516729	362000007629395	0.00431023818054734	374000015258789	-0.000523108867613431	374000015258789	-0.000232762177639515	374000015258789	0.000239572311915627	374000015258789	8.74898e+09	374000015258789	7.22462e+09	374000015258789	-0.000154249401482884	374000015258789	0.00120811025913115
364000015258789	0.0013539631574091	364000015258789	0.00369627628093095	364000015258789	0.00198078104896988	364000015258789	-0.00221048382227195	364000015258789	-0.000376050928764702	364000015258789	0.00103130176079697	364000015258789	0.00406343827933785	375999984741211	-0.000437281151554612	375999984741211	-0.000181576438427689	375999984741211	0.000298065455572423	375999984741211	0.000246598138858415	375999984741211	0.000202828681710762	375999984741211	-2.92373e+09	375999984741211	0.00130589239232058
365999984741211	0.00140802404417758	365999984741211	0.00353679079367085	365999984741211	0.00197875310629421	365999984741211	-0.00236119438288477	365999984741211	-0.000388397066366205	365999984741211	0.000926602402533116	365999984741211	0.00369011784256009	377999992370605	-0.000320492773832627	377999992370605	-0.000126778493871935	377999992370605	0.00033854518232019	377999992370605	0.000361012239193845	377999992370605	0.000340348290622463	377999992370605	0.000116689670789103	377999992370605	0.0012893902817074
367999992370605	0.00135573442102452	367999992370605	0.0034913305937922	367999992370605	0.00205323711843307	367999992370605	-0.00244838084136849	367999992370605	-0.000391824653172617	367999992370605	0.000839099559058423	367999992370605	0.00352652523126253	38	-0.000137956122232621	38	2.16853e+07	38	0.000457062781889081	38	0.000474886488370213	38	0.000479928557852171	38	0.000322104144970618	38	0.0013632782298081
37	0.00133076596087513	37	0.00353658124015683	37	0.00215160124527406	37	-0.00242770214355794	37	-0.000380130205087345	37	0.000881127210362834	37	0.00369223021344674	382000007629395	0.000221354444304386	382000007629395	0.000221716974882936	382000007629395	0.000574879371181089	382000007629395	0.000630728138778343	382000007629395	0.00060092415348481	382000007629395	0.000547980563672332	382000007629395	0.00152296616257391
372000007629395	0.00126144651038131	372000007629395	0.00352536231639362	372000007629395	0.0021826705490885	372000007629395	-0.00239951905942708	372000007629395	-0.000381160087166878	372000007629395	0.000814318059395401	372000007629395	0.00360852487430617	384000015258789	0.000563282911317708	384000015258789	0.000396182643031796	384000015258789	0.000607690310788255	384000015258789	0.000763967464331958	384000015258789	0.000672061406862925	384000015258789	0.000668822084911704	384000015258789	0.00148780552485095
374000015258789	0.00113696721480154	374000015258789	0.00342992288872116	374000015258789	0.00219789815837074	374000015258789	-0.00244910548666998	374000015258789	-0.00038475420894887	374000015258789	0.000740797597938086	374000015258789	0.00369515793234683	385999984741211	0.000735414623745105	385999984741211	0.000507490626848237	385999984741211	0.000558752782265845	385999984741211	0.000802173453660625	385999984741211	0.000697838808445232	385999984741211	0.000690215392895871	385999984741211	0.00139680297038753
[truncated: 212 more rows]

## Sheet: 5fC-D_pH8.0-8.5_MfC-G_pH8.0_raw
oligo 2 F-D 8.0 r1_260.00nm_20.0-80.0C		oligo 2 F-D 8.0 r2_260.00nm_20.0-80.0C		oligo 2 F-D 8.0 r3_260.00nm_20.0-80.0C		oligo 2 F-D 8.5 r1_260.00nm_20.0-80.0C		oligo 2 F-D 8.5 r2_260.00nm_20.0-80.0C		oligo 2 F-D 8.5 r3_260.00nm_20.0-80.0C		oligo 2 M-G 8.0 r3_260.00nm_20.0-80.0C		Derivative 1(oligo 2 F-D 8.0 r1_260.00nm_20.0-80.0C)		Derivative 1(oligo 2 F-D 8.0 r2_260.00nm_20.0-80.0C)		Derivative 1(oligo 2 F-D 8.0 r3_260.00nm_20.0-80.0C)		Derivative 1(oligo 2 F-D 8.5 r1_260.00nm_20.0-80.0C)		Derivative 1(oligo 2 F-D 8.5 r2_260.00nm_20.0-80.0C)		Derivative 1(oligo 2 F-D 8.5 r3_260.00nm_20.0-80.0C)		Derivative 1(oligo 2 M-G 8.0 r3_260.00nm_20.0-80.0C)
[truncated: 301 more rows]

[truncated: 28 more sheets: 5fC-D_pH9.0-9.5_MfC-G_pH9.0_raw, 5fC-G_pH7.0-7.5_raw, 5fC-G_pH8.0-8.5_raw, 5fC-G_pH9.0-9.5_raw, C-A_pH7.0-7.5_C-G_pH7.0_raw, C-A_pH8.0-8.5_C-G_pH8.0_raw, C-A_pH9.0-9.5_C-G_pH9.0_raw, C-D_pH7.0-7.5_raw, C-D_pH8.0-8.5_raw, C-D_pH9.0-9.5_raw, C-G_pH7.0-7.5_T-A_pH7.0_raw, C-G_pH8.0-8.5_T-A_pH8.0_raw, C-G_pH9.0-9.5_T-A_pH9.0_raw, MfC-A_pH7.0-7.5_MfC-G_pH7.0_raw, MfC_A_pH8.0-8.5_MfC-G_pH8.0_raw, MfC-A_pH9.0-9.5_MfC-G_pH9.0_raw, MfC-D_pH7.0-7.5_raw, MfC-D_pH8.0-8.5_raw, MfC-D_pH9.0-9.5, T-A_pH7.0-7.5_T-G_7.0_raw …]
