# Supplementary material for: An unnatural base pair for the detection of epigenetic cytosine modifications in DNA
Source: Nat Chem. 2025 Aug 20;17(11):1732–41. doi: 10.1038/s41557-025-01925-6 (PMC12580329; doi:10.1038/s41557-025-01925-6)
Supplement: Supplementary file 8 — Unprocessed gels for Extended Data Fig. 2a–d and f–h and readme file providing context regarding no visible edges on gels in panels a–d, g and h, and statistical source data for Extended Data Fig. 2e. [file 41557_2025_1925_MOESM8_ESM.zip]

Archive with 23 entries (22 files):
- NCHEM-24102742B_SourceData_ExtendedDataFigure2/
- NCHEM-24102742B_SourceData_ExtendedDataFigure2/NCHEM-24102742B_SourceData_ExtendedDataFigure2H.tif
- __MACOSX/NCHEM-24102742B_SourceData_ExtendedDataFigure2/._NCHEM-24102742B_SourceData_ExtendedDataFigure2H.tif
- NCHEM-24102742B_SourceData_ExtendedDataFigure2/.DS_Store
- __MACOSX/NCHEM-24102742B_SourceData_ExtendedDataFigure2/._.DS_Store
- NCHEM-24102742B_SourceData_ExtendedDataFigure2/NCHEM-24102742B_SourceData_ExtendedDataFigure2G_T-template.tif
- __MACOSX/NCHEM-24102742B_SourceData_ExtendedDataFigure2/._NCHEM-24102742B_SourceData_ExtendedDataFigure2G_T-template.tif
- NCHEM-24102742B_SourceData_ExtendedDataFigure2/NCHEM-24102742B_SourceData_ExtendedDataFigure2E.xlsx
- __MACOSX/NCHEM-24102742B_SourceData_ExtendedDataFigure2/._NCHEM-24102742B_SourceData_ExtendedDataFigure2E.xlsx
- NCHEM-24102742B_SourceData_ExtendedDataFigure2/NCHEM-24102742B_SourceData_ExtendedDataFigure2G_MfC-template.tif
- __MACOSX/NCHEM-24102742B_SourceData_ExtendedDataFigure2/._NCHEM-24102742B_SourceData_ExtendedDataFigure2G_MfC-template.tif
- NCHEM-24102742B_SourceData_ExtendedDataFigure2/Readme_forExtendedDataFigure2_SourceData_Schmidletal_NatChem2025.rtf
- __MACOSX/NCHEM-24102742B_SourceData_ExtendedDataFigure2/._Readme_forExtendedDataFigure2_SourceData_Schmidletal_NatChem2025.rtf
- NCHEM-24102742B_SourceData_ExtendedDataFigure2/NCHEM-24102742B_SourceData_ExtendedDataFigure2C.tif
- __MACOSX/NCHEM-24102742B_SourceData_ExtendedDataFigure2/._NCHEM-24102742B_SourceData_ExtendedDataFigure2C.tif
- NCHEM-24102742B_SourceData_ExtendedDataFigure2/NCHEM-24102742B_SourceData_ExtendedDataFigure2B.tif
- __MACOSX/NCHEM-24102742B_SourceData_ExtendedDataFigure2/._NCHEM-24102742B_SourceData_ExtendedDataFigure2B.tif
- NCHEM-24102742B_SourceData_ExtendedDataFigure2/NCHEM-24102742B_SourceData_ExtendedDataFigure2A.tif
- __MACOSX/NCHEM-24102742B_SourceData_ExtendedDataFigure2/._NCHEM-24102742B_SourceData_ExtendedDataFigure2A.tif
- NCHEM-24102742B_SourceData_ExtendedDataFigure2/NCHEM-24102742B_SourceData_ExtendedDataFigure2D.tif
- __MACOSX/NCHEM-24102742B_SourceData_ExtendedDataFigure2/._NCHEM-24102742B_SourceData_ExtendedDataFigure2D.tif
- NCHEM-24102742B_SourceData_ExtendedDataFigure2/NCHEM-24102742B_SourceData_ExtendedDataFigure2F.tif
- __MACOSX/NCHEM-24102742B_SourceData_ExtendedDataFigure2/._NCHEM-24102742B_SourceData_ExtendedDataFigure2F.tif
