# Supplementary material for: An unnatural base pair for the detection of epigenetic cytosine modifications in DNA
Source: Nat Chem. 2025 Aug 20;17(11):1732–41. doi: 10.1038/s41557-025-01925-6 (PMC12580329; doi:10.1038/s41557-025-01925-6)
Supplement: Supplementary file 8 — Unprocessed gels for Extended Data Fig. 2a–d and f–h and readme file providing context regarding no visible edges on gels in panels a–d, g and h, and statistical source data for Extended Data Fig. 2e. [file 41557_2025_1925_MOESM8_ESM.zip › NCHEM-24102742B_SourceData_ExtendedDataFigure2/NCHEM-24102742B_SourceData_ExtendedDataFigure2E.xlsx]

## Sheet: MfC–dDTP
	MfC–dDTP
	[dNTP] [uM]	[primer] [nM]	[KT] [nM]	slope [min-1]	kcat,app [min-1]	slope [min-1]	kcat,app [min-1]	slope [min-1]	kcat,app [min-1]	mean (kcat,app) [min-1]	SD [min-1]
	5	400	25	0.000202	0.003232	0.000818	0.013088	0.00107	0.01712	0.0111467	0.00714463
	10	400	25	0.00139	0.02224	0.00127	0.02032	0.00188	0.03008	0.0242133	0.00517058
	25	400	25	0.00392	0.06272	0.00386	0.06176	0.00393	0.06288	0.0624533	0.00060575
	50	400	25	0.00576	0.09216	0.00814	0.13024	0.00793	0.12688	0.116427	0.0210826
	100	400	25	0.0111	0.1776	0.0125	0.2	0.0147	0.2352	0.204267	0.0290361
	200	400	25	0.0235	0.376	0.0205	0.328	0.0289	0.4624	0.3888	0.0681081
	500	400	25	0.0288	0.4608	0.0341	0.5456	0.0326	0.5216	0.509333	0.0437106
	1000	400	25	0.0454	0.7264	0.0372	0.5952	0.034	0.544	0.621867	0.0940785
	1500	400	25	0.0376	0.6016	0.0435	0.696	0.0396	0.6336	0.643733	0.0480089

## Sheet: MfC–dATP
	MfC–dATP
	[dNTP] [uM]	[primer] [nM]	[KT] [nM]	slope [min-1]	kcat,app [min-1]	slope [min-1]	kcat,app [min-1]	slope [min-1]	kcat,app [min-1]	mean (kcat,app) [min-1]	SD [min-1]
	10	400	5	0.00306	0.2448	0.00327	0.2616	0.00289	0.2312	0.245867	0.015228
	25	400	5	0.00611	0.4888	0.00443	0.3544	0.00673	0.5384	0.460533	0.0952011
	50	400	5	0.00896	0.7168	0.00807	0.6456	0.0117	0.936	0.766133	0.151355
	100	400	5	0.0211	1.688	0.0223	1.784	0.0207	1.656	1.70933	0.0666133
	250	400	5	0.0273	2.184	0.0285	2.28	0.0246	1.968	2.144	0.1598
	500	400	2.5	0.0217	3.472	0.0188	3.008	0.0189	3.024	3.168	0.263393
	1000	400	2.5	0.0197	3.152	0.019	3.04	0.0195	3.12	3.104	0.0576888
	1500	400	2.5	0.0198	3.168	0.021	3.36	0.0218	3.488	3.33867	0.161063

## Sheet: MfC–dGTP
	MfC–dGTP
	[dNTP] [uM]	[primer] [nM]	[KT] [nM]	slope [min-1]	kcat,app [min-1]	slope [min-1]	kcat,app [min-1]	slope [min-1]	kcat,app [min-1]	mean (kcat,app) [min-1]	SD [min-1]
	10	400	5	0.00281	0.2248	0.0028	0.224	0.00259	0.2072	0.218667	0.00993848
	25	400	5	0.00453	0.3624	0.00465	0.372	0.00352	0.2816	0.338667	0.0496537
	50	400	5	0.00696	0.5568	0.00618	0.4944	0.00577	0.4616	0.504267	0.0483609
	100	400	5	0.0111	0.888	0.0111	0.888	0.0109	0.872	0.882667	0.0092376
	250	400	5	0.0151	1.208	0.0171	1.368	0.0159	1.272	1.28267	0.0805316
	500	400	5	0.0219	1.752	0.0208	1.664	0.0193	1.544	1.65333	0.104409
	1000	400	3	0.0129	1.72	0.0149	1.98667	0.0142	1.89333	1.86667	0.135319
	1500	400	3	0.0136	1.81333	0.0141	1.88	0.013	1.73333	1.80889	0.0734343

## Sheet: MfC–dTTP
	MfC–dTTP
	[dNTP] [uM]	[primer] [nM]	[KT] [nM]	conversion ratio	rxn time [min]	kcat,app [min-1]	conversion ratio	rxn time [min]	kcat,app [min-1]	conversion ratio	rxn time [min]	kcat,app [min-1]	mean (kcat,app) [min-1]	SD [min-1]
	10	400	150	0.163	30	0.0144889	0.146	30	0.0129778	0.141	30	0.0125333	0.0133333	0.00102512
	25	400	150	0.164	20	0.0218667	0.175	20	0.0233333	0.173	20	0.0230667	0.0227556	0.000781262
	50	400	150	0.2	15	0.0355556	0.21	15	0.0373333	0.208	15	0.0369778	0.0366222	0.000940712
	100	400	150	0.187	10	0.0498667	0.179	10	0.0477333	0.179	10	0.0477333	0.0484444	0.00123168
	250	400	150	0.185	7	0.0704762	0.191	7	0.0727619	0.201	7	0.0765714	0.0732698	0.0030792
	500	400	150	0.138	4	0.092	0.128	4	0.0853333	0.146	4	0.0973333	0.0915556	0.00601233
	1000	400	150	0.138	4	0.092	0.166	4	0.110667	0.161	4	0.107333	0.103333	0.00995546
	1500	400	100	0.104	4	0.104	0.104	4	0.104	0.12	4	0.12	0.109333	0.0092376

## Sheet: T–dDTP
	T–dDTP
	[dNTP] [uM]	[primer] [nM]	[KT] [nM]	slope [min-1]	kcat,app [min-1]	slope [min-1]	kcat,app [min-1]	slope [min-1]	kcat,app [min-1]	mean (kcat,app) [min-1]	SD [min-1]
	10	400	40	0.000665	0.00665	0.000554	0.00554	0.000646	0.00646	0.00621667	0.000593661
	25	400	40	0.00125	0.0125	0.00159	0.0159	0.0016	0.016	0.0148	0.00199249
	50	400	40	0.0024	0.024	0.00292	0.0292	0.00199	0.0199	0.0243667	0.00466083
	100	400	40	0.006	0.06	0.00542	0.0542	0.00636	0.0636	0.0592667	0.00474271
	200	400	40	0.00717	0.0717	0.0113	0.113	0.0129	0.129	0.104567	0.0295663
	300	400	40	0.0207	0.207	0.0194	0.194	0.0154	0.154	0.185	0.0276225
	400	400	40	0.0336	0.336	0.0232	0.232	0.0176	0.176	0.248	0.0811911
	500	400	40	0.0351	0.351	0.0351	0.351	0.0391	0.391	0.364333	0.023094
	1000	400	30	0.0373	0.497333	0.0464	0.618667	0.0384	0.512	0.542667	0.0662252
	1500	400	30	0.0299	0.398667	0.0561	0.748	0.0421	0.561333	0.569333	0.174804

## Sheet: C–dDTP
	T–dDTP
	[dNTP] [uM]	[primer] [nM]	[KT] [nM]	slope [min-1]	kcat,app [min-1]	slope [min-1]	kcat,app [min-1]	slope [min-1]	kcat,app [min-1]	mean (kcat,app) [min-1]	SD [min-1]
	10	400	50	0.00131	0.01048	0.00135	0.0108	0.00129	0.01032	0.0105333	0.000244404
	25	400	50	0.00238	0.01904	0.00259	0.02072	0.00289	0.02312	0.02096	0.00205056
	50	400	50	0.0052	0.0416	0.00499	0.03992	0.00306	0.02448	0.0353333	0.00943672
	100	400	50	0.0096	0.0768	0.00824	0.06592	0.0103	0.0824	0.07504	0.00837979
	200	400	50	0.023	0.184	0.0224	0.1792	0.021	0.168	0.177067	0.00821056
	300	400	50	0.0322	0.2576	0.0338	0.2704	0.0328	0.2624	0.263467	0.00646632
	400	400	50	0.035	0.28	0.039	0.312	0.0291	0.2328	0.274933	0.0398424
	500	400	50	0.0477	0.3816	0.0381	0.3048	0.0499	0.3992	0.361867	0.0501985
	1000	400	37.5	0.0363	0.3872	0.0438	0.4672	0.0464	0.494933	0.449778	0.0559399
	1500	400	37.5	0.0369	0.3936	0.0528	0.5632	0.0401	0.427733	0.461511	0.0897036

## Sheet: G–dDTP
	G–dDTP
	[dNTP] [uM]	[primer] [nM]	[KT] [nM]	conversion ratio	rxn time [min]	kcat,app [min-1]	conversion ratio	rxn time [min]	kcat,app [min-1]	conversion ratio	rxn time [min]	kcat,app [min-1]	mean (kcat,app) [min-1]	SD [min-1]
	10	400	250	0.06	60	0.0016	0.064	60	0.00170667	0.071	60	0.00189333	0.00173333	0.000148474
	25	400	250	0.112	45	0.00398222	0.105	45	0.00373333	0.117	45	0.00416	0.00395852	0.000214319
	50	400	250	0.127	30	0.00677333	0.126	30	0.00672	0.131	30	0.00698667	0.00682667	0.000141107
	100	400	250	0.105	10	0.0168	0.115	10	0.0184	0.089	10	0.01424	0.01648	0.00209838
	250	400	125	0.16	10	0.0512	0.102	10	0.03264	0.108	10	0.03456	0.0394667	0.0102066
	500	400	125	0.117	5	0.07488	0.139	5	0.08896	0.103	5	0.06592	0.0765867	0.0116144
	1000	400	125	0.179	5	0.11456	0.159	5	0.10176	0.194	5	0.12416	0.113493	0.011238
	1500	400	125	0.207	5	0.13248	0.203	5	0.12992	0.2	5	0.128	0.130133	0.00224761

## Sheet: T–dATP
	T–dATP pH 7.0
	[dNTP] [uM]	[primer] [nM]	[KT] [nM]	conversion ratio	rxn time [min]	kcat,app [min-1]	conversion ratio	rxn time [min]	kcat,app [min-1]	conversion ratio	rxn time [min]	kcat,app [min-1]	mean (kcat,app) [min-1]	SD [min-1]
	10	400	1.25	9.73	30	103.787	12.32	30	131.413	9.29	30	99.0933	111.431	17.4635
	25	400	1.25	19.93	30	212.587	22.49	30	239.893	19.39	30	206.827	219.769	17.6646
	50	400	1.25	24.44	20	391.04	26.28	20	420.48	25.04	20	400.64	404.053	15.0139
	100	400	1.25	25.92	10	829.44	19.1	10	611.2	20.19	10	646.08	695.573	117.236
	175	400	1.25	20.62	5	1319.68	18.95	5	1212.8	16.15	5	1033.6	1188.69	144.555
	250	400	1.25	22.81	5	1459.84	21.97	5	1406.08	18.47	5	1182.08	1349.33	147.319
	500	400	1.25	13.4	3	1429.33	14.97	3	1596.8	18.02	3	1922.13	1649.42	250.579
	1000	400	1.25	12.41	2.5	1588.48	12.6	2.5	1612.8	18.02	2.5	2306.56	1835.95	407.744
	1500	400	1.25	14.75	2.5	1888	11.52	2.5	1474.56	16.54	2.5	2117.12	1826.56	325.656
	T–dATP pH 8.5
	[dNTP] [uM]	[primer] [nM]	[KT] [nM]	conversion ratio	rxn time [min]	kcat,app [min-1]	conversion ratio	rxn time [min]	kcat,app [min-1]	conversion ratio	rxn time [min]	kcat,app [min-1]	mean (kcat,app) [min-1]	SD [min-1]
	2.5	400	0.75	5.14	15	182.756	4.34	15	154.311	4.31	15	153.244	163.437	16.7388
	5	400	0.75	6.05	10	322.667	5.25	10	280	5.27	10	281.067	294.578	24.3315
	7.5	400	0.75	9.1	10	485.333	6.86	10	365.867	8.05	10	429.333	426.844	59.7722
	10	400	0.75	9.14	10	487.467	8.94	10	476.8	11.86	10	632.533	532.267	86.9971
	17.5	400	1	16.35	10	654	16.54	10	661.6	13.57	10	542.8	619.467	66.5039
	25	400	0.75	6.02	5	642.133	6.89	5	734.933	6.51	5	694.4	690.489	46.5235
	50	400	0.75	8.45	5	901.333	7.62	5	812.8	6.54	5	697.6	803.911	102.157
	100	400	0.75	8.96	5	955.733	8.36	5	891.733	7.86	5	838.4	895.289	58.7474
	250	400	0.75	8.39	5	894.933	8.48	5	904.533	8.9	5	949.333	916.267	29.0361

## Sheet: C–dGTP
	C–dGTP pH 7.0
	[dNTP] [uM]	[primer] [nM]	[KT] [nM]	conversion ratio	rxn time [min]	kcat,app [min-1]	conversion ratio	rxn time [min]	kcat,app [min-1]	conversion ratio	rxn time [min]	kcat,app [min-1]	mean (kcat,app) [min-1]	SD [min-1]
	10	400	1.25	19.75	30	210.667	15.17	30	161.813	18.38	30	196.053	189.511	25.0751
	50	400	1.25	24.48	15	522.24	17.62	15	375.893	14.73	15	314.24	404.124	106.835
	100	400	1.25	19.55	10	625.6	16.99	10	543.68	21.46	10	686.72	618.667	71.7716
	150	400	1.25	18.27	6	974.4	19.45	6	1037.33	20.38	6	1086.93	1032.89	56.3982
	200	400	1.25	20.22	5	1294.08	20.84	5	1333.76	18.58	5	1189.12	1272.32	74.7349
	300	400	1	12.06	3	1608	13.65	3	1820	14.44	3	1925.33	1784.44	161.627
	500	400	1.25	20.37	3	2172.8	21.9	3	2336	19.08	3	2035.2	2181.33	150.581
	1000	400	1	19.23	3	2564	18.3	3	2440	15.91	3	2121.33	2375.11	228.356
	1500	400	1.25	20.29	3	2164.27	20.48	3	2184.53	22.44	3	2393.6	2247.47	126.96
	C–dGTP pH 8.5
	[dNTP] [uM]	[primer] [nM]	[KT] [nM]	conversion ratio	rxn time [min]	kcat,app [min-1]	conversion ratio	rxn time [min]	kcat,app [min-1]	conversion ratio	rxn time [min]	kcat,app [min-1]	mean (kcat,app) [min-1]	SD [min-1]
	2.5	400	1	12.29	15	327.733	10.38	15	276.8	10.2	15	272	292.178	30.8854
	5	400	1	13.68	10	547.2	10.61	10	424.4	11.94	10	477.6	483.067	61.5822
	7.5	400	1	15.3	10	612	12.55	10	502	13.56	10	542.4	552.133	55.6422
	10	400	1	17.07	10	682.8	14.84	10	593.6	17.32	10	692.8	656.4	54.6157
	17.5	400	1	17.87	10	714.8	19.61	10	784.4	18.92	10	756.8	752	35.0474
	25	400	1	11.57	5	925.6	10.71	5	856.8	12.13	5	970.4	917.6	57.221
	50	400	1	14.97	5	1197.6	13.35	5	1068	12.32	5	985.6	1083.73	106.872
	100	400	1	15.41	5	1232.8	14.11	5	1128.8	14.23	5	1138.4	1166.67	57.4739
	250	400	1	16.53	5	1322.4	16.72	5	1337.6	14.84	5	1187.2	1282.4	82.7952
