# Supplementary material for: An unnatural base pair for the detection of epigenetic cytosine modifications in DNA
Source: Nat Chem. 2025 Aug 20;17(11):1732–41. doi: 10.1038/s41557-025-01925-6 (PMC12580329; doi:10.1038/s41557-025-01925-6)
Supplement: Supplementary file 9 — Statistical source data. [file 41557_2025_1925_MOESM9_ESM.xlsx]

## Sheet: ExtendedDataFigure3A
	Proportions of dATP and dGTP incorporation opposite MfC [%]
	pH	dATP			dGTP
	9.5	66.7	69	63.5	15.7	13.2	12.6
	9	62.6	62.2	62.4	18.5	18.6	19.9
	8.5	63.5	59.7	68.9	15.9	16	10.8
	8	52.1	53.5	51.8	21	20.7	22.6
	7.5	39.9	44.8	44.9	33.5	27.8	28.2
	7	30.1	34.7	32.7	42.5	38.1	38.7

## Sheet: ExtendedDataFigure3B
	Proportions of dDTP incorporation opposite MfC, diluted with a C-containing oligonucleotide
		MfC dilution ratio									ideal values derived from 100% MfC data (Fig. 5B)
	pH	75%			50%			25%			75% ideal			50% ideal			25% ideal
	9.5	13.2	13.3	13.7	9.1	8.3	8.3	4.4	4.9	4.7	13.2	13.2	13.7	8.8	8.8	9.1	4.4	4.4	4.6
	9	13.1	15.1	15.2	7.7	8.9	9.2	4.5	4.8	4.8	14.2	14.4	13.3	9.5	9.6	8.9	4.7	4.8	4.4
	8.5	14.7	13.5	14.9	9.6	9.2	9.8	4.2	5.5	5.5	15.5	18.2	15.2	10.3	12.2	10.2	5.2	6.1	5.1
	8	19.3	19.2	18.9	11.8	13.2	12.1	6.2	6.7	6.2	20.2	19.4	19.2	13.5	12.9	12.8	6.7	6.5	6.4
	7.5	20.5	20.3	20.6	14.7	13.3	13.4	6	7.5	7.7	20	18.9	20.2	13.4	12.6	13.5	6.7	6.3	6.7
	7	23.9	23.9	18.8	14.5	15.1	12.9	7.2	7.1	8.6	20.6	20.4	21.5	13.7	13.6	14.3	6.9	6.8	7.2

## Sheet: ExtendedDataFigure3C
	Proportions of dATP and dGTP incorporation opposite MfC [%]
	pH	dATP			dGTP
	9.5	48.6	51.5	50.3	13.9	14.2	14
	9	42.9	46.8	43.8	15.5	16.5	16.9
	8.5	36.9	50.3	36.7	20	15.5	19.5
	8	34.5	38.4	37	20.6	19.8	20.7
	7.5	32.2	26.3	25.5	15	24.8	25.2
	7	17.9	17	16.8	27	28.5	26.5

## Sheet: ExtendedDataFigure3D
	Proportions of dATP and dGTP incorporation opposite MfC [%]
	pH	dATP			dGTP
	9.5	11.5	15.7	12.7	13	13.1	13.1
	9	7.8	11.2	9.3	13.6	14.2	13.3
	8.5	10.1	10.4	9.8	14.7	15.7	15.7
	8	7.2	5.9	8.1	17.1	15.3	17.2
	7.5	4.3	1.2	6.1	17.8	18.8	16.4
	7	1.8	2.4	2.2	16.4	17.2	17.1
